# Supplementary material for: Distributed Bayesian networks reconstruction on the whole genome scale
Source: PeerJ. 2018 Oct 19;6:e5692. doi: 10.7717/peerj.5692 (PMC6197044; doi:10.7717/peerj.5692)
Supplement: Supplemental Information 1 [file peerj-06-5692-s001.zip]

Archive with 89 entries (84 files):
- bnfinder-2.2/
- bnfinder-2.2/.gitignore
- bnfinder-2.2/BNfinder/
- bnfinder-2.2/BNfinder/BDE.py
- bnfinder-2.2/BNfinder/CrossVal.py
- bnfinder-2.2/BNfinder/MDL.py
- bnfinder-2.2/BNfinder/MIT.py
- bnfinder-2.2/BNfinder/Rocr.py
- bnfinder-2.2/BNfinder/__init__.py
- bnfinder-2.2/BNfinder/continuous.py
- bnfinder-2.2/BNfinder/data.py
- bnfinder-2.2/BNfinder/graph.py
- bnfinder-2.2/BNfinder/pstat.py
- bnfinder-2.2/BNfinder/pyroc.py
- bnfinder-2.2/BNfinder/score.py
- bnfinder-2.2/BNfinder/stats.py
- bnfinder-2.2/BNfinder/util.py
- bnfinder-2.2/LICENSE
- bnfinder-2.2/MANIFEST.in
- bnfinder-2.2/README.md
- bnfinder-2.2/bnc
- bnfinder-2.2/bnf
- bnfinder-2.2/bnf-cv
- bnfinder-2.2/doc/
- bnfinder-2.2/doc/Makefile
- bnfinder-2.2/doc/data/
- bnfinder-2.2/doc/data/input1.txt
- bnfinder-2.2/doc/data/input1_p.txt
- bnfinder-2.2/doc/data/input2.txt
- bnfinder-2.2/doc/data/input3.txt
- bnfinder-2.2/doc/data/input4.txt
- bnfinder-2.2/doc/data/input5.txt
- bnfinder-2.2/doc/data/input6a.txt
- bnfinder-2.2/doc/data/input6b.txt
- bnfinder-2.2/doc/data/input7.txt
- bnfinder-2.2/doc/data/input8.txt
- bnfinder-2.2/doc/data/output1.sif
- bnfinder-2.2/doc/data/output1.txt
- bnfinder-2.2/doc/data/output1w.sif
- bnfinder-2.2/doc/data/output2.sif
- bnfinder-2.2/doc/data/output3.sif
- bnfinder-2.2/doc/data/output3.txt
- bnfinder-2.2/doc/data/output4.sif
- bnfinder-2.2/doc/data/output4.txt
- bnfinder-2.2/doc/data/output5.sif
- bnfinder-2.2/doc/data/output5.txt
- bnfinder-2.2/doc/data/output6.sif
- bnfinder-2.2/doc/data/output6.txt
- bnfinder-2.2/doc/data/output7.sif
- bnfinder-2.2/doc/data/output7mdl.sif
- bnfinder-2.2/doc/data/sachs.inp
- bnfinder-2.2/doc/data/sachs.sif
- bnfinder-2.2/doc/data/sachs_w.sif
- bnfinder-2.2/doc/data/test_set.txt
- bnfinder-2.2/doc/data/training_set.txt
- bnfinder-2.2/doc/distutils.sty
- bnfinder-2.2/doc/doc_all.pdf
- bnfinder-2.2/doc/doc_all.tex
- bnfinder-2.2/doc/fancyhdr.sty
- bnfinder-2.2/doc/fncychap.sty
- bnfinder-2.2/doc/howto.cls
- bnfinder-2.2/doc/img/
- bnfinder-2.2/doc/img/ROC-K1.pdf
- bnfinder-2.2/doc/img/ROC.png
- bnfinder-2.2/doc/img/classificationresult.png
- bnfinder-2.2/doc/img/dynamic.png
- bnfinder-2.2/doc/img/dynamic2.png
- bnfinder-2.2/doc/img/network1.png
- bnfinder-2.2/doc/img/network2.png
- bnfinder-2.2/doc/img/network3.png
- bnfinder-2.2/doc/img/rock1.png
- bnfinder-2.2/doc/img/static.png
- bnfinder-2.2/doc/img/training.png
- bnfinder-2.2/doc/ltxmarkup.sty
- bnfinder-2.2/doc/man.bbl
- bnfinder-2.2/doc/man.tex
- bnfinder-2.2/doc/manual.cls
- bnfinder-2.2/doc/manual.tex
- bnfinder-2.2/doc/methods.tex
- bnfinder-2.2/doc/pypaper.sty
- bnfinder-2.2/doc/python.sty
- bnfinder-2.2/doc/regul.bib
- bnfinder-2.2/doc/regul_new.bib
- bnfinder-2.2/doc/supp.tex
- bnfinder-2.2/doc/tut.tex
- bnfinder-2.2/doc/tut_art.tex
- bnfinder-2.2/doc/tutor.tex
- bnfinder-2.2/doc/underscore.sty
- bnfinder-2.2/setup.py
