# Supplementary material for: Distributed Bayesian networks reconstruction on the whole genome scale
Source: PeerJ. 2018 Oct 19;6:e5692. doi: 10.7717/peerj.5692 (PMC6197044; doi:10.7717/peerj.5692)
Supplement: Supplemental Information 1 [file peerj-06-5692-s001.zip › bnfinder-2.2/BNfinder/score.py]

# Copyright (c) 2004-2007 Bartek Wilczynski and Norbert Dojer; All Rights Reserved.
#
# This software is distributable under the terms of the GNU
# General Public License (GPL) v2, the text of which can be found at
# http://www.gnu.org/copyleft/gpl-2.0.txt. Installing, importing or otherwise
# using this module constitutes acceptance of the terms of this License.
#
# Disclaimer
# 
# This software is provided "as-is".  There are no expressed or implied
# warranties of any kind, including, but not limited to, the warranties
# of merchantability and fittness for a given application.  In no event
# shall the authors be liable for any direct, indirect, incidental,
# special, exemplary or consequential damages (including, but not limited
# to, loss of use, data or profits, or business interruption) however
# caused and on any theory of liability, whether in contract, strict
# liability or tort (including negligence or otherwise) arising in any way
# out of the use of this software, even if advised of the possibility of
# such damage.
#

import graph,fpconst
from heapq import heappush, heappop, heapreplace

# We need this strange wrappers because of python multiprocessing.
# pool.map cannot use class functions as argument
def unwrap_score_data_score_MDL(arg, **kwarg):
    from MDL import MDL
    return MDL.data_score(*arg, **kwarg)

def unwrap_score_data_score_BDE(arg, **kwarg):
    from BDE import BDE
    return BDE.data_score(*arg, **kwarg)

def unwrap_score_data_score_MIT(arg, **kwarg):
    from MIT import MIT
    return MIT.data_score(*arg, **kwarg)

def looper(v):
    selected_data, sub, self = v
    import data
    selected_data_sub=data.unwrap_dataset_1_subset([selected_data, sub])
    if self.__class__.__name__ == "BDE":
        dat = unwrap_score_data_score_BDE([self, selected_data_sub])
    if self.__class__.__name__ == "MDL":
        dat = unwrap_score_data_score_MDL([self, selected_data_sub])
    if self.__class__.__name__ == "MIT":
        dat = unwrap_score_data_score_MIT([self, selected_data_sub])
    return dat

def unwrap_min_set_accepts(v):
    min_set, arg = v
    return min_set.accepts(arg)

       
class score:
    """
    Abstract class implementing a scoring function.

    To obtain a working implementation, one has to define methods graph_score and data_score
    """
    
    def __init__(self,data_factor = 1.0,prior=None,sloops=False,**kwds):
        self.data_factor=data_factor
        self.sloops = sloops # do we allow self-loops in the networks ?
        
    def graph_score(self,number_of_potential_parents,vertices,weights_of_parents,number_of_data_points):
        """
        Method for computing graph score factor - ABSTRACT method

        it computes the score given :
        number_of_parents - number of potential parents of a given gene
        vertices - given gene
        par_disc - list of weights_of_parents of parents
        number_of_data_points - number of data points
        """
        pass
    def lower_bound_for_data_score(self,selected_data_empty):
        """
        method for computing the lower bound of the data score factor

        parameters:
        vertices - number of the vertice
        data - list of datapoints :

        each datapoint is a vector containing 2*n_vert values (expression levels for all genes for time points t and t+1
        """
        return 0.0
    
    def data_score(self,selected_data):
        """
        abstract method for computing the data score factor

        parameters:
        gene_vertex - number of the vertice
        numbers_of_parents - list of numbers of parents
        data - list of datapoints :

        each datapoint is a vector containing 2*n_vert values (expression levels for all genes for time points t and t+1
        """
        pass


    def subsets(self,list,k):
        """
        generate all the k-long subsets of a list 
        """

        s = graph.stack()
        s.put((list,k,[]))
        try:
            while True: # exception used to get out of the loop
                list,k,acc = s.get()
                if k==0:
                    yield acc
                elif list==[]:
                    pass
                else:
                    s.put((list[1:],k,acc))
                    s.put((list[1:],k-1,acc+[list[0]]))
        except IndexError:
            pass # we've exhausted all options

                    
    def learn_1(self,selected_data,verbose=None,n_min=1,limit=None,score_max=fpconst.PosInf,score_delta=fpconst.PosInf, cores=False, picloud=False):
        
        if verbose:
            print 'Learning parents of', selected_data.vertex.name, '...',
       
#        if not self.sloops:
#            selected_data.rm_sloops()
        import timeit
        start = timeit.default_timer()

        v = selected_data.vertex
        nd = len(selected_data)
        parents=selected_data.parents
        p_weights=selected_data.weights
        n = len(parents)
        try:
            lim=int(limit)
        except TypeError:#limit was None
            lim=n
        
        selected_data_empty=selected_data.subset([])
        mindata = self.lower_bound_for_data_score(selected_data_empty)

        min_set = minset(n_min,score_max,score_delta,self.data_score(selected_data_empty)+\
                self.graph_score(n,v,[],nd)) #empty parents set
        if n: # are there any potential parents?
            w_min=p_weights[parents[0]]
            w_max=p_weights[parents[-1]]
            if w_min==w_max:  # we can use algorithm 2
                if verbose:
                    print "Using algorithm 2"

                weight=w_min
                size = 1
                
                mg = self.graph_score(n,v,[weight],nd)
                while min_set.accepts(mg+mindata) and (size<=lim): #we can possibly add (sub-)optimal scores

                    # Parallelized version
                    if (cores) and (cores>1):
                        import multiprocessing
                        import multiprocessing.pool

                        pool=multiprocessing.Pool(cores)
                        sub_obj = list(self.subsets(parents,size))

                        import itertools
                        results=pool.map(looper, [(selected_data, y, self) for y in sub_obj])
                        pool.close()
                        pool.join()

                        for result,sub in itertools.izip(results, sub_obj):
                                min_set.add(mg+result, sub)


                    else:
                        for sub in self.subsets(parents,size):
                            #print "sub.size ", len(sub)
                            selected_data_sub=selected_data.subset(sub)
                            min_set.add(mg+self.data_score(selected_data_sub), sub)

                    size+=1
                    mg = self.graph_score(n,v,[weight]*size,nd)

            else: # we have to use algorithm 1
                if verbose:
                    print "Using algorithm 1"
                    
                # Parallelized version
                if (cores) and (cores>1):
                    import multiprocessing
                    import multiprocessing.pool
                    pool=multiprocessing.Pool(cores)                
                    size = 1
                    results = [1]
                    while (True in results) and (size<=lim):
                        subs = list(self.subsets(parents,size))
                        scores = pool.map(looper, [(selected_data, y, self) for y in subs])

                        mgs = []
                        for sub in subs:
                            weight = 0
                            for parent in sub:
                                weight = weight + p_weights[parent]
                            mgs.append(self.graph_score(n,v,[weight],nd))

                        import itertools
                        for score, sub, mg in itertools.izip(scores, subs, mgs):
                           min_set.add(mg+score, sub)
                        
                        results = pool.map(unwrap_min_set_accepts, [(min_set, mg+mindata) for mg in mgs])
                        del mgs, subs, scores
                        size+=1

                    pool.close()
                    pool.join()

                else:
                    subsets=[] #successors of considered yet potential parents sets
                    for parent in parents: #one-element parents sets
                        #print "one parent"
                        heappush(subsets, (self.graph_score(n,v,[p_weights[parent]],nd), [p_weights[parent]], [parent]) )
                    while subsets:
                        #print subsets
                        mg,weights,sub=heappop(subsets)
                        #print sub
                        if not min_set.accepts(mg+mindata): #we cannot improve the score
                            break
                        selected_data_sub=selected_data.subset(sub)
                        min_set.add(mg+self.data_score(selected_data_sub), sub)
                        #insert sub's successors
                        if len(sub)<lim:
                            last_parent=parents.index(sub[-1])
                            for parent in parents[last_parent+1:]:
                                sub_succ=sub+[parent]
                                weights_succ=weights+[p_weights[parent]]
                                mg_succ=self.graph_score(n,v,weights_succ,nd)
                                heappush(subsets,(mg_succ,weights_succ,sub_succ))                        

        stop = timeit.default_timer()
        s = str(stop - start)
        if verbose:
            print "\n----------------------------------------"
            print 'done ' + v.name, min_set
            print "Time, secs: ", s
            print "----------------------------------------"
        return min_set.optimal, min_set.tolist() 

#    def learn_all(self,vertices,data,n_points):
#        par = {}
#        for v in vertices:
#            par[v] = self.learn_1(v,vertices,data,n_points)
#        return par
    
    def score_graph(self,g,data):
        s = 0.0
        n_vert = len(g.vertices)
        for i,v in enumerate(g.vertices):
            p = g.parents(v)
            selected_data = data.select_1(i,p)
            sg = self.graph_score(n_vert,v,map(lambda par:par.n_disc,p),len(selected_data))
            sd = self.data_score(selected_data)
            s+=sg+sd
        return s
        
class minset:
    def __init__(self,size,score_max,score_delta,emptyscore):
        self.optimal=([],emptyscore)
        self.escore=emptyscore
        self.free=size
        self.mscore=score_max
        self.dscore=score_delta
        self.mset=[]
        self.add(emptyscore,[])
        
    def add(self,score,parents):
        if score<min(self.optimal[1]+self.dscore,self.mscore):
            if self.free:
                heappush(self.mset,(-score,parents))
                self.free-=1
                if not self.free:
                    self.mscore=-self.mset[0][0]
            elif self.mset:
                heapreplace(self.mset,(-score,parents))
                self.mscore=-self.mset[0][0]
        if score<self.optimal[1]:
            self.optimal=(parents,score)
            while self.mset and -self.mset[0][0]>self.optimal[1]+self.dscore:
                tmp=heappop(self.mset)
                self.free+=1
                
    def __str__(self):
        self.mset.sort()
        minstr=''
        for (score,parents) in reversed(self.mset):
            minstr+='\n Score '+str(-score)+' for parents set:'
            for p in parents:
                minstr+=' '+p.name
        return minstr
        
    def accepts(self,score):
        return score<min(self.optimal[1]+self.dscore,self.mscore)
        
#    def optimal(self):
#        negscore, parset= max(self.mset)
#        return parset, -negscore
        
    def tolist(self):
        self.mset.sort()
        minlist=[]
        for (score,parents) in self.mset:
            minlist.append((score+self.escore,parents))
        minlist.reverse()
        return minlist
        
