# Supplementary material for: Distributed Bayesian networks reconstruction on the whole genome scale
Source: PeerJ. 2018 Oct 19;6:e5692. doi: 10.7717/peerj.5692 (PMC6197044; doi:10.7717/peerj.5692)
Supplement: Supplemental Information 1 [file peerj-06-5692-s001.zip › bnfinder-2.2/README.md]

# bnfinder
BNFinder - tool for learning bayesian networks.

It can be used for both dynamic and static networks.
It is written in python (requires version > 2.4, python 3 is not supported), and distributed under GNU GPL Library version 2.

The installation is performed by a single command in the source directory (it may require the administrator privileges):

python setup.py install

During the installation it will automaticaly setup fpconst and scipy python packages if needed. Also you can run it without installing:

python bnf --help

For more information refer to previous version:

http://bioputer.mimuw.edu.pl/software/bnf/
