# Supplementary material for: Distributed Bayesian networks reconstruction on the whole genome scale
Source: PeerJ. 2018 Oct 19;6:e5692. doi: 10.7717/peerj.5692 (PMC6197044; doi:10.7717/peerj.5692)
Supplement: Supplemental Information 1 [file peerj-06-5692-s001.zip › bnfinder-2.2/doc/Makefile]

ALL:
		rubber -d tut_art
		pdflatex tut
		mv tut_art.bbl tut.bbl
		pdflatex tut

clean:
		rubber --clean tut.tex
		rubber --clean tut_art.tex

clean_all:	
		rm tut.pdf
		rm tut_art.pdf
		rubber --clean tut.tex
		rubber --clean tut_art.tex
