# Supplementary material for: Distributed Bayesian networks reconstruction on the whole genome scale
Source: PeerJ. 2018 Oct 19;6:e5692. doi: 10.7717/peerj.5692 (PMC6197044; doi:10.7717/peerj.5692)
Supplement: Supplemental Information 1 [file peerj-06-5692-s001.zip › bnfinder-2.2/doc/data/input4.txt]

#perturbed EXP1 G1
#perturbed EXP2 G2
#perturbed EXP3 G3
#perturbed EXP4 G4
#perturbed EXP5 G0
conditions	EXP0:0	EXP0:1	EXP0:2	EXP0:3	EXP0:4	EXP0:5	EXP0:6	EXP0:7	EXP0:8	EXP0:9	EXP1:0	EXP1:1	EXP1:2	EXP1:3	EXP1:4	EXP1:5	EXP1:6	EXP1:7	EXP1:8	EXP1:9	EXP2:0	EXP2:1	EXP2:2	EXP2:3	EXP2:4	EXP2:5	EXP2:6	EXP2:7	EXP2:8	EXP2:9	EXP3:0	EXP3:1	EXP3:2	EXP3:3	EXP3:4	EXP3:5	EXP3:6	EXP3:7	EXP3:8	EXP3:9	EXP4:0	EXP4:1	EXP4:2	EXP4:3	EXP4:4	EXP4:5	EXP4:6	EXP4:7	EXP4:8	EXP4:9	EXP5:0	EXP5:1	EXP5:2	EXP5:3	EXP5:4	EXP5:5	EXP5:6	EXP5:7	EXP5:8	EXP5:9
G0	1	1	1	1	0	0	0	1	0	0	0	0	1	0	0	1	1	1	1	0	0	0	0	0	1	0	1	0	0	0	0	0	0	0	0	1	1	1	0	0	0	0	0	1	0	0	0	0	0	0	0	0	0	0	0	0	0	0	0	0
G1	0	1	1	1	0	0	1	1	0	0	0	0	0	0	0	0	0	0	0	0	0	1	1	0	1	0	0	0	1	1	0	0	0	0	0	1	1	1	1	1	1	1	1	1	1	1	1	1	1	0	1	0	1	0	1	1	0	0	1	1
G2	0	0	1	1	1	0	1	1	0	0	1	0	0	0	1	0	0	0	0	0	0	0	0	0	0	0	0	0	0	0	1	0	0	1	0	0	1	1	0	1	0	1	0	1	1	1	1	0	1	1	0	1	0	0	0	1	1	0	0	1
G3	0	0	1	0	1	0	0	1	1	0	0	1	0	0	0	1	0	0	0	1	0	1	0	1	1	0	0	0	0	0	0	0	0	0	0	0	0	0	0	0	1	0	1	0	1	1	1	1	0	1	0	0	0	0	0	0	0	1	0	0
G4	0	0	0	1	0	0	0	0	1	0	0	0	1	0	0	0	1	0	0	0	1	0	1	0	1	1	0	0	0	0	1	1	1	0	0	0	0	0	1	0	0	0	0	0	0	0	0	0	0	0	0	0	0	0	0	0	1	0	0	0
