# Supplementary material for: Distributed Bayesian networks reconstruction on the whole genome scale
Source: PeerJ. 2018 Oct 19;6:e5692. doi: 10.7717/peerj.5692 (PMC6197044; doi:10.7717/peerj.5692)
Supplement: Supplemental Information 1 [file peerj-06-5692-s001.zip › bnfinder-2.2/doc/data/input6a.txt]

#regulators P1 P2
#prioredge G2 0.33 P2 P1
conditions	EXP0	EXP1	EXP2	EXP3	EXP4	EXP5	EXP6	EXP7	EXP8	EXP9	EXP10	EXP11	EXP12	EXP13	EXP14	EXP15	EXP16	EXP17	EXP18	EXP19	EXP20	EXP21	EXP22	EXP23	EXP24	EXP25	EXP26	EXP27	EXP28	EXP29	EXP30	EXP31	EXP32	EXP33	EXP34	EXP35	EXP36	EXP37	EXP38	EXP39	EXP40	EXP41	EXP42	EXP43	EXP44	EXP45	EXP46	EXP47	EXP48	EXP49	EXP50	EXP51	EXP52	EXP53	EXP54	EXP55	EXP56	EXP57	EXP58	EXP59	EXP60	EXP61	EXP62	EXP63	EXP64	EXP65	EXP66	EXP67	EXP68	EXP69	EXP70	EXP71	EXP72	EXP73	EXP74	EXP75	EXP76	EXP77	EXP78	EXP79	EXP80	EXP81	EXP82	EXP83	EXP84	EXP85	EXP86	EXP87	EXP88	EXP89	EXP90	EXP91	EXP92	EXP93	EXP94	EXP95	EXP96	EXP97	EXP98	EXP99
P1	1	1	0	0	1	1	1	1	1	0	1	0	1	1	1	1	0	1	1	1	1	1	1	0	0	0	0	0	0	0	1	0	0	1	1	1	0	0	1	0	1	1	1	1	0	1	0	1	1	0	0	1	0	0	1	1	0	1	1	1	0	0	1	0	0	1	1	0	1	1	1	1	1	0	1	0	1	1	1	1	1	1	1	1	0	0	0	1	1	1	0	0	1	1	1	1	0	0	0	1
P2	1	1	0	1	1	1	1	1	0	0	0	1	0	1	0	1	1	0	1	1	0	0	1	0	0	1	0	0	1	0	0	1	1	0	0	0	1	0	1	1	0	0	1	0	0	0	1	0	0	1	0	0	0	1	1	1	0	0	0	1	0	0	1	1	0	1	0	0	1	1	1	1	1	0	1	1	0	0	0	1	1	0	1	0	0	0	0	1	0	0	1	0	0	1	0	1	1	0	1	1
G1	1	1	1	1	1	1	1	1	1	0	1	0	1	1	1	1	0	0	1	0	1	1	0	1	0	1	1	0	0	1	1	1	1	1	1	1	0	0	1	0	1	1	1	1	0	1	0	1	1	1	1	1	1	0	1	0	0	0	1	1	0	1	1	0	0	1	1	1	1	1	1	0	1	1	1	1	1	1	0	1	1	1	1	0	1	1	1	1	1	1	0	0	1	1	1	0	0	1	0	1
G2	0	0	1	1	0	1	0	0	1	1	1	1	0	0	0	1	0	0	0	0	0	0	0	0	1	0	0	1	0	1	1	0	0	1	0	0	0	0	1	0	0	0	0	1	1	1	0	0	1	0	1	0	0	0	1	0	1	1	1	0	1	0	0	1	1	0	0	0	1	1	1	1	0	0	0	1	0	0	1	0	0	1	0	1	1	1	1	0	0	1	0	0	1	1	0	0	0	0	0	0
