# Supplementary material for: Distributed Bayesian networks reconstruction on the whole genome scale
Source: PeerJ. 2018 Oct 19;6:e5692. doi: 10.7717/peerj.5692 (PMC6197044; doi:10.7717/peerj.5692)
Supplement: Supplemental Information 1 [file peerj-06-5692-s001.zip › bnfinder-2.2/doc/data/input7.txt]

conditions	EXP:0	EXP:1	EXP:2	EXP:3	EXP:4	EXP:5	EXP:6	EXP:7	EXP:8	EXP:9	EXP:10	EXP:11	EXP:12	EXP:13	EXP:14	EXP:15	EXP:16	EXP:17	EXP:18	EXP:19	EXP:20	EXP:21	EXP:22	EXP:23	EXP:24	EXP:25	EXP:26	EXP:27	EXP:28	EXP:29	EXP:30	EXP:31	EXP:32	EXP:33	EXP:34	EXP:35	EXP:36	EXP:37	EXP:38	EXP:39	EXP:40	EXP:41	EXP:42	EXP:43	EXP:44	EXP:45	EXP:46	EXP:47	EXP:48
V0	1	1	1	2	2	2	2	2	2	2	2	1	1	1	1	0	0	0	0	0	0	0	0	0	1	1	2	2	2	2	2	2	2	1	1	0	0	0	0	0	0	0	0	0	0	0	0	0	0
V1	0	0	0	1	0	0	0	0	0	0	0	0	0	1	0	1	1	2	2	2	2	1	1	0	0	0	0	1	0	0	0	0	1	0	1	1	1	1	1	2	2	2	2	1	1	2	1	1	1
V2	0	1	1	2	2	2	2	2	2	2	2	2	2	2	2	2	1	0	0	0	0	0	0	0	0	0	1	2	2	2	2	2	2	2	2	2	1	0	0	0	0	0	0	0	0	0	0	0	0
V3	1	1	1	1	1	1	2	2	2	2	2	2	2	2	2	2	2	2	1	1	0	0	0	0	0	0	0	0	1	1	2	2	2	2	2	2	2	2	2	1	1	0	0	0	0	0	0	0	0
V4	1	0	0	0	0	0	0	0	0	0	0	0	0	0	0	0	0	1	2	2	2	2	2	2	2	1	0	0	0	0	0	0	0	0	0	0	0	0	0	0	1	1	1	1	2	2	2	2	2
V5	1	2	2	2	2	2	2	2	2	2	2	2	2	2	2	2	2	2	2	2	1	0	0	0	0	0	1	1	1	2	2	2	2	2	2	2	2	2	2	2	2	2	2	2	2	2	2	0	0
V6	1	1	1	1	1	1	2	2	2	2	2	2	2	2	2	2	2	2	2	2	2	2	2	2	2	2	2	1	2	2	2	2	2	2	1	1	0	0	0	1	1	1	2	1	1	1	1	1	1
V7	1	0	0	0	0	0	0	1	2	2	2	2	2	2	2	2	2	2	2	2	2	2	1	1	0	0	0	0	0	0	1	1	2	2	2	2	2	2	2	2	2	2	2	2	2	2	1	1	0
V8	0	1	1	1	0	0	0	0	0	0	0	0	0	0	0	0	0	0	0	0	1	1	1	1	1	2	2	2	2	2	1	1	0	0	0	0	0	0	0	0	0	0	0	0	1	2	2	2	2
V9	1	1	2	2	2	2	2	2	2	2	2	2	2	2	2	2	2	1	1	1	1	1	0	0	0	0	0	0	0	0	0	0	0	0	1	1	2	2	2	2	2	2	2	2	2	2	2	2	1
V10	1	1	0	0	0	0	0	1	0	0	0	0	0	0	0	0	0	0	0	0	0	0	0	0	0	0	0	0	1	0	0	0	0	0	0	0	0	0	0	0	1	1	2	1	2	2	2	2	2
V11	1	1	0	1	2	2	2	2	2	2	2	2	2	2	2	2	2	2	2	2	2	2	2	2	2	2	2	2	2	2	2	2	2	2	2	2	2	2	2	2	2	2	2	2	2	2	2	0	0
V12	2	2	2	2	2	2	2	2	2	2	1	2	2	2	2	1	2	2	2	2	2	2	2	2	2	2	2	2	2	2	2	1	2	1	1	1	1	2	1	1	2	2	2	2	2	2	1	1	2
V13	1	1	1	1	1	1	1	1	2	2	2	2	2	2	2	2	2	2	2	2	2	2	2	2	2	2	2	2	2	2	1	1	1	0	1	1	1	0	1	1	1	1	1	1	1	0	0	0	0
V14	1	1	1	1	0	1	1	0	0	0	0	0	0	0	0	0	0	0	0	0	0	0	0	0	1	1	0	1	0	0	0	0	0	0	0	0	0	1	1	1	1	0	0	0	0	0	0	1	1
V15	2	2	2	2	2	1	1	1	2	1	2	2	2	2	2	2	2	2	2	2	2	2	2	2	2	2	2	2	1	1	1	1	2	2	2	2	2	2	2	2	2	2	2	1	1	1	2	1	1
V16	2	1	2	2	2	1	1	1	1	1	1	1	1	1	2	2	2	1	1	1	1	1	1	0	1	1	1	0	0	0	0	0	0	0	0	0	0	0	0	0	0	1	1	1	1	1	1	1	1
V17	1	1	1	1	1	1	1	1	1	1	2	2	1	1	1	2	1	1	2	2	2	2	2	2	2	2	2	2	2	2	2	2	2	2	2	2	2	2	2	2	2	2	2	2	2	2	2	2	2
V18	2	2	2	2	2	2	2	2	2	2	2	2	2	2	2	2	2	2	2	2	1	1	1	1	1	1	1	0	0	0	0	0	0	0	0	0	0	1	0	0	1	0	1	1	1	2	2	2	1
V19	1	2	1	1	1	1	1	1	1	1	1	1	1	1	2	2	2	2	2	2	2	2	2	2	1	1	2	2	2	1	1	1	1	1	0	0	1	1	1	1	1	0	1	1	1	1	1	1	2
[truncated: 1,951 more columns]
