# Supplementary material for: Distributed Bayesian networks reconstruction on the whole genome scale
Source: PeerJ. 2018 Oct 19;6:e5692. doi: 10.7717/peerj.5692 (PMC6197044; doi:10.7717/peerj.5692)
Supplement: Supplemental Information 1 [file peerj-06-5692-s001.zip › bnfinder-2.2/doc/data/input8.txt]

data	EXP:0	EXP:1	EXP:2	EXP:3	EXP:4	EXP:5	EXP:6	EXP:7	EXP:8	EXP:9	EXP:10	EXP:11	EXP:12	EXP:13	EXP:14	EXP:15	EXP:16	EXP:17	EXP:18	EXP:19	EXP:20	EXP:21	EXP:22	EXP:23	EXP:24	EXP:25	EXP:26	EXP:27	EXP:28	EXP:29	EXP:30	EXP:31	EXP:32	EXP:33	EXP:34	EXP:35	EXP:36	EXP:37	EXP:38	EXP:39	EXP:40	EXP:41	EXP:42	EXP:43	EXP:44	EXP:45	EXP:46	EXP:47	EXP:48
V0	2	3	3	3	3	3	3	3	3	3	3	3	3	2	2	1	1	1	1	1	1	1	1	1	1	1	1	1	1	1	1	1	1	1	1	1	1	1	1	1	1	1	1	1	1	1	1	1	1
V1	2	3	2	2	2	3	3	3	3	3	3	3	3	3	3	3	3	2	2	2	2	3	3	3	3	3	2	2	1	2	3	2	2	2	2	2	1	1	1	1	1	1	1	1	1	1	1	1	1
V2	2	2	1	1	1	1	1	1	1	1	1	1	1	1	1	2	3	3	3	3	3	3	3	3	3	3	3	3	3	3	3	3	3	3	3	3	3	3	3	3	3	3	3	3	3	3	3	3	3
V3	3	3	3	3	3	3	3	3	2	2	2	3	2	2	2	2	1	1	2	2	2	2	1	1	1	1	1	1	2	1	1	1	1	1	1	1	1	1	1	1	1	1	1	1	1	2	2	1	1
V4	2	2	3	3	3	3	3	3	3	3	3	3	2	3	3	3	3	3	3	3	3	3	3	3	3	3	3	3	3	3	3	3	3	3	2	3	3	3	3	3	3	3	3	3	3	3	3	3	3
V5	1	1	1	1	1	2	1	1	1	1	1	1	1	1	1	1	1	1	2	2	2	2	3	3	3	3	3	3	3	3	3	3	3	3	3	3	3	3	2	3	3	3	2	2	3	3	3	3	3
V6	3	3	3	3	3	3	3	3	3	3	3	3	3	3	3	3	1	1	1	1	1	2	3	3	3	3	3	3	3	2	3	2	2	1	1	1	1	1	1	1	1	1	1	1	1	2	3	3	3
V7	1	1	1	1	2	2	2	1	1	1	2	2	2	2	2	3	3	3	2	2	2	1	1	2	1	1	1	2	2	2	2	2	3	2	3	3	3	3	3	3	3	3	3	2	1	1	1	1	1
V8	2	2	2	2	2	3	2	3	3	3	2	3	2	2	2	1	1	1	1	1	1	1	1	1	1	1	1	1	1	1	1	1	1	1	1	1	2	2	2	1	1	1	1	2	2	3	2	2	2
V9	3	3	3	3	3	3	3	3	3	2	2	2	3	3	2	3	2	2	2	2	2	2	1	2	2	2	2	2	1	1	2	2	3	3	2	2	3	2	2	3	3	3	3	3	3	3	3	3	3
V10	3	3	3	3	3	1	1	1	1	1	1	1	1	1	1	1	1	2	3	3	3	3	3	3	3	3	3	3	3	3	3	3	3	3	3	3	3	3	3	3	3	3	3	3	3	3	3	3	3
V11	2	1	1	1	1	1	1	1	1	1	2	2	2	2	3	3	3	3	3	3	3	3	3	3	3	3	3	3	3	3	3	3	3	3	3	2	2	2	2	3	3	3	3	3	3	3	3	3	3
V12	1	1	1	1	1	1	1	1	1	1	1	1	1	1	1	1	1	1	3	3	3	3	3	3	1	1	1	1	1	1	1	1	1	1	1	2	3	3	3	3	3	3	3	3	3	3	2	1	1
V13	3	3	3	3	3	3	3	2	1	1	2	1	1	2	2	2	2	2	2	2	2	2	2	2	2	1	1	1	1	1	1	1	1	1	1	1	1	1	1	1	1	1	1	1	1	2	2	2	3
V14	1	1	1	1	1	1	1	1	1	1	1	1	1	1	2	2	2	2	2	2	2	2	2	2	2	2	2	2	2	2	2	2	2	2	1	1	2	1	1	2	2	2	3	3	3	3	3	3	2
V15	1	1	1	1	1	1	1	1	1	1	2	2	1	1	1	1	1	1	1	1	1	1	1	2	1	1	1	1	1	2	1	1	1	2	2	2	2	3	2	3	2	3	3	3	3	3	3	2	2
V16	3	3	3	3	3	3	3	3	2	3	3	2	2	1	2	2	2	2	2	1	1	2	2	2	3	2	3	3	3	3	3	3	3	3	2	2	1	2	2	2	3	3	3	2	3	3	2	2	3
V17	1	1	1	1	1	1	1	1	2	2	2	3	2	3	3	3	3	3	3	3	3	3	3	3	3	3	3	3	3	3	2	2	2	2	1	2	2	1	1	1	1	1	1	1	1	2	2	2	2
V18	3	3	3	3	3	3	3	3	2	2	3	3	3	3	3	3	3	3	3	3	3	3	3	3	3	3	3	2	2	2	1	2	2	2	2	2	2	2	2	2	1	2	2	2	2	2	2	2	2
V19	1	1	1	1	1	1	1	1	1	1	1	1	1	1	1	1	1	1	2	1	1	1	2	2	2	2	2	2	2	2	2	2	2	2	2	2	2	2	2	3	3	3	3	3	3	3	3	3	3
[truncated: 1,951 more columns]
