# Supplementary material for: Distributed Bayesian networks reconstruction on the whole genome scale
Source: PeerJ. 2018 Oct 19;6:e5692. doi: 10.7717/peerj.5692 (PMC6197044; doi:10.7717/peerj.5692)
Supplement: Supplemental Information 1 [file peerj-06-5692-s001.zip › bnfinder-2.2/doc/data/output1.txt]

G3
 16.159369  P2
 1.000000 
 0.022252  P1 P2
 0.005701  P1
G4
 113.184087  P1 P2
 102.538632  P2
 1.000000 
 0.237784  P1
G2
 1543.069609  P1
 1.000000 
 0.975475  P1 P2
 0.003112  P2
G1
 1.000000 
 0.003696  P1
 0.002552  P2
 0.000005  P1 P2
P2
 1.000000 
P1
 1.000000 
