# Supplementary material for: Distributed Bayesian networks reconstruction on the whole genome scale
Source: PeerJ. 2018 Oct 19;6:e5692. doi: 10.7717/peerj.5692 (PMC6197044; doi:10.7717/peerj.5692)
Supplement: Supplemental Information 1 [file peerj-06-5692-s001.zip › bnfinder-2.2/doc/data/output1w.sif]

P1	0.003700907468	G1
P2	0.00255653495646	G1
P1	1544.04508405	G2
P2	0.978586613419	G2
P2	16.1816215258	G3
P1	0.027952962827	G3
P1	113.421871051	G4
P2	215.722718886	G4
