# Supplementary material for: Distributed Bayesian networks reconstruction on the whole genome scale
Source: PeerJ. 2018 Oct 19;6:e5692. doi: 10.7717/peerj.5692 (PMC6197044; doi:10.7717/peerj.5692)
Supplement: Supplemental Information 1 [file peerj-06-5692-s001.zip › bnfinder-2.2/doc/data/output3.sif]

G2	0.414042009786	G0
G1	0.104043781328	G0
G4	0.0723676751402	G0
G3	0.104337461958	G0
G4	4.68007650262	G1
G3	0.238562978546	G1
G0	0.195792307279	G1
G2	0.134179170871	G1
G1	0.0818974594224	G2
G4	0.0442876984127	G2
G0	0.0344166815849	G2
G3	0.0391154448622	G2
G2	0.364573631047	G3
G4	0.051147616516	G3
G0	0.0392335004177	G3
G1	0.0365200248095	G3
G3	0.990806855228	G4
G1	0.116839859817	G4
G0	0.0525586616918	G4
G2	0.0431598476711	G4
