# Supplementary material for: Distributed Bayesian networks reconstruction on the whole genome scale
Source: PeerJ. 2018 Oct 19;6:e5692. doi: 10.7717/peerj.5692 (PMC6197044; doi:10.7717/peerj.5692)
Supplement: Supplemental Information 1 [file peerj-06-5692-s001.zip › bnfinder-2.2/doc/data/output3.txt]

G0
 1.000000 
 0.350794  G2
 0.065774  G1
 0.064762  G3
 0.046981  G4
 0.034816  G2 G3
 0.018278  G1 G2
 0.015232  G1 G4
 0.010155  G2 G4
 0.004760  G1 G3
G1
 4.305195  G4
 1.000000 
 0.166165  G3 G4
 0.116316  G0 G4
 0.088622  G2 G4
 0.070159  G0
 0.063080  G3
 0.045558  G2
 0.005539  G0 G3
 0.003779  G0 G3 G4
G4
 1.000000 
 0.883117  G3
 0.072697  G1 G3
 0.038268  G1
 0.030068  G0
 0.027335  G2
 0.016617  G0 G3
 0.015825  G2 G3
 0.003323  G0 G1
 0.002551  G0 G1 G3
G2
 1.000000 
 0.075170  G1
 0.039464  G4
 0.030357  G3
 0.027562  G0
 0.004570  G0 G3
 0.002539  G1 G4
 0.002285  G3 G4
 0.002285  G0 G1
 0.001904  G1 G3
G3
 1.000000 
 0.334848  G2
 0.033485  G4
 0.027904  G1
 0.026310  G0
 0.012924  G2 G4
 0.009047  G0 G2
 0.007754  G1 G2
 0.003877  G0 G4
 0.000862  G1 G4
