# Supplementary material for: Distributed Bayesian networks reconstruction on the whole genome scale
Source: PeerJ. 2018 Oct 19;6:e5692. doi: 10.7717/peerj.5692 (PMC6197044; doi:10.7717/peerj.5692)
Supplement: Supplemental Information 1 [file peerj-06-5692-s001.zip › bnfinder-2.2/doc/data/output4.sif]

G2	0.0149537181784	G0
G4	0.0146680163134	G0
G3	0.00817560430986	G0
G1	0.0101388237381	G0
G4	3.04345664919	G1
G3	0.0326180810554	G1
G0	0.0240255356795	G1
G2	0.0206311573695	G1
G1	6.22150269552	G2
G4	0.056947102185	G2
G0	0.0492014471671	G2
G3	0.0495469198302	G2
G2	7.86453252206	G3
G4	0.149518740676	G3
G0	0.0435413157938	G3
G1	0.150305588675	G3
G3	3.41390630484	G4
G2	0.0753830693436	G4
G0	0.0455572996886	G4
G1	0.0877339600202	G4
