# Supplementary material for: Distributed Bayesian networks reconstruction on the whole genome scale
Source: PeerJ. 2018 Oct 19;6:e5692. doi: 10.7717/peerj.5692 (PMC6197044; doi:10.7717/peerj.5692)
Supplement: Supplemental Information 1 [file peerj-06-5692-s001.zip › bnfinder-2.2/doc/data/output4.txt]

G0
 1.000000 
 0.014701  G2
 0.014300  G4
 0.009820  G1
 0.007963  G3
 0.000167  G2 G4
 0.000123  G1 G3
 0.000111  G1 G4
 0.000089  G3 G4
 0.000085  G1 G2
G1
 3.000215  G4
 1.000000 
 0.016250  G3 G4
 0.015436  G3
 0.014199  G0 G4
 0.012617  G2 G4
 0.008894  G0
 0.008014  G2
 0.000758  G0 G3
 0.000175  G0 G3 G4
G3
 7.613441  G2
 1.000000 
 0.132434  G2 G4
 0.082706  G1 G2
 0.066498  G1
 0.033149  G0 G2
 0.014282  G4
 0.008691  G0
 0.001701  G0 G2 G4
 0.001102  G1 G2 G4
G4
 3.249298  G3
 1.000000 
 0.065279  G2 G3
 0.062366  G1 G3
 0.035250  G0 G3
 0.024433  G1
 0.009528  G0
 0.008391  G2
 0.000935  G1 G2 G3
 0.000779  G0 G2 G3
G2
 6.099364  G1
 1.000000 
 0.040993  G1 G4
 0.040237  G1 G3
 0.040237  G0 G1
 0.015609  G4
 0.008638  G3
 0.008638  G0
 0.000345  G1 G3 G4
 0.000326  G0 G1 G3
