# Supplementary material for: Distributed Bayesian networks reconstruction on the whole genome scale
Source: PeerJ. 2018 Oct 19;6:e5692. doi: 10.7717/peerj.5692 (PMC6197044; doi:10.7717/peerj.5692)
Supplement: Supplemental Information 1 [file peerj-06-5692-s001.zip › bnfinder-2.2/doc/data/output5.txt]

P1
 1.000000 
P2
 1.000000 
G1
 3.544356  P1
 1.000000 
 0.009212  P1 P2
 0.003629  P2
G2
 1.000000 
 0.048259  P2
 0.002833  P1
 0.000084  P1 P2
