# Supplementary material for: Distributed Bayesian networks reconstruction on the whole genome scale
Source: PeerJ. 2018 Oct 19;6:e5692. doi: 10.7717/peerj.5692 (PMC6197044; doi:10.7717/peerj.5692)
Supplement: Supplemental Information 1 [file peerj-06-5692-s001.zip › bnfinder-2.2/doc/data/output7mdl.sif]

V0	+	V2
V1	-	V2
V1	+	V4
V2	+	V0
V2	+	V3
V3	+	V2
V3	+	V7
V3	-	V8
V4	+	V1
V4	-	V5
V4	-	V18
V5	-	V4
V5	+	V9
V6	+	V17
V7	-	V0
V7	+	V3
V7	-	V8
V8	-	V7
V8	+	V10
V9	+	V5
V9	+	V10
V9	-	V13
V9	-	V14
V10	-	V6
V10	+	V9
V10	-	V11
V11	-	V10
V12	-	V19
V14	+	V18
V16	-	V15
V16	-	V19
V17	-	V16
V18	+	V13
V18	+	V14
V19	-	V12
V19	-	V16
