# Supplementary material for: Distributed Bayesian networks reconstruction on the whole genome scale
Source: PeerJ. 2018 Oct 19;6:e5692. doi: 10.7717/peerj.5692 (PMC6197044; doi:10.7717/peerj.5692)
Supplement: Supplemental Information 1 [file peerj-06-5692-s001.zip › bnfinder-2.2/doc/data/sachs.inp]

#continuous praf pmek plcg PIP2 PIP3 p44/42 pakts473 PKA PKC P38 pjnk
#regulators plcg
#regulators PIP3
#regulators PIP2
#regulators PKC
#regulators PKA
#regulators praf
#regulators pjnk pmek P38 
#regulators p44/42
#regulators pakts473
#perturbed cd3cd28psitect_0 PIP2
#perturbed cd3cd28psitect_1 PIP2
#perturbed cd3cd28psitect_2 PIP2
#perturbed cd3cd28psitect_3 PIP2
#perturbed cd3cd28psitect_4 PIP2
#perturbed cd3cd28psitect_5 PIP2
#perturbed cd3cd28psitect_6 PIP2
#perturbed cd3cd28psitect_7 PIP2
#perturbed cd3cd28psitect_8 PIP2
#perturbed cd3cd28psitect_9 PIP2
#perturbed cd3cd28psitect_10 PIP2
#perturbed cd3cd28psitect_11 PIP2
#perturbed cd3cd28psitect_12 PIP2
#perturbed cd3cd28psitect_13 PIP2
#perturbed cd3cd28psitect_14 PIP2
#perturbed cd3cd28psitect_15 PIP2
#perturbed cd3cd28psitect_16 PIP2
#perturbed cd3cd28psitect_17 PIP2
#perturbed cd3cd28psitect_18 PIP2
#perturbed cd3cd28psitect_19 PIP2
#perturbed cd3cd28psitect_20 PIP2
#perturbed cd3cd28psitect_21 PIP2
#perturbed cd3cd28psitect_22 PIP2
#perturbed cd3cd28psitect_23 PIP2
#perturbed cd3cd28psitect_24 PIP2
#perturbed cd3cd28psitect_25 PIP2
#perturbed cd3cd28psitect_26 PIP2
#perturbed cd3cd28psitect_27 PIP2
#perturbed cd3cd28psitect_28 PIP2
#perturbed cd3cd28psitect_29 PIP2
#perturbed cd3cd28psitect_30 PIP2
#perturbed cd3cd28psitect_31 PIP2
#perturbed cd3cd28psitect_32 PIP2
#perturbed cd3cd28psitect_33 PIP2
#perturbed cd3cd28psitect_34 PIP2
#perturbed cd3cd28psitect_35 PIP2
#perturbed cd3cd28psitect_36 PIP2
#perturbed cd3cd28psitect_37 PIP2
#perturbed cd3cd28psitect_38 PIP2
#perturbed cd3cd28psitect_39 PIP2
#perturbed cd3cd28psitect_40 PIP2
#perturbed cd3cd28psitect_41 PIP2
#perturbed cd3cd28psitect_42 PIP2
#perturbed cd3cd28psitect_43 PIP2
#perturbed cd3cd28psitect_44 PIP2
#perturbed cd3cd28psitect_45 PIP2
#perturbed cd3cd28psitect_46 PIP2
#perturbed cd3cd28psitect_47 PIP2
#perturbed cd3cd28psitect_48 PIP2
#perturbed cd3cd28psitect_49 PIP2
#perturbed cd3cd28psitect_50 PIP2
#perturbed cd3cd28psitect_51 PIP2
#perturbed cd3cd28psitect_52 PIP2
#perturbed cd3cd28psitect_53 PIP2
#perturbed cd3cd28psitect_54 PIP2
#perturbed cd3cd28psitect_55 PIP2
#perturbed cd3cd28psitect_56 PIP2
#perturbed cd3cd28psitect_57 PIP2
#perturbed cd3cd28psitect_58 PIP2
#perturbed cd3cd28psitect_59 PIP2
#perturbed cd3cd28psitect_60 PIP2
#perturbed cd3cd28psitect_61 PIP2
#perturbed cd3cd28psitect_62 PIP2
#perturbed cd3cd28psitect_63 PIP2
#perturbed cd3cd28psitect_64 PIP2
#perturbed cd3cd28psitect_65 PIP2
#perturbed cd3cd28psitect_66 PIP2
#perturbed cd3cd28psitect_67 PIP2
#perturbed cd3cd28psitect_68 PIP2
#perturbed cd3cd28psitect_69 PIP2
#perturbed cd3cd28psitect_70 PIP2
#perturbed cd3cd28psitect_71 PIP2
#perturbed cd3cd28psitect_72 PIP2
#perturbed cd3cd28psitect_73 PIP2
#perturbed cd3cd28psitect_74 PIP2
#perturbed cd3cd28psitect_75 PIP2
#perturbed cd3cd28psitect_76 PIP2
#perturbed cd3cd28psitect_77 PIP2
#perturbed cd3cd28psitect_78 PIP2
#perturbed cd3cd28psitect_79 PIP2
#perturbed cd3cd28psitect_80 PIP2
#perturbed cd3cd28psitect_81 PIP2
#perturbed cd3cd28psitect_82 PIP2
#perturbed cd3cd28psitect_83 PIP2
#perturbed cd3cd28psitect_84 PIP2
#perturbed cd3cd28psitect_85 PIP2
#perturbed cd3cd28psitect_86 PIP2
#perturbed cd3cd28psitect_87 PIP2
#perturbed cd3cd28psitect_88 PIP2
#perturbed cd3cd28psitect_89 PIP2
#perturbed cd3cd28psitect_90 PIP2
#perturbed cd3cd28psitect_91 PIP2
#perturbed cd3cd28psitect_92 PIP2
#perturbed cd3cd28psitect_93 PIP2
#perturbed cd3cd28psitect_94 PIP2
#perturbed cd3cd28psitect_95 PIP2
#perturbed cd3cd28psitect_96 PIP2
#perturbed cd3cd28psitect_97 PIP2
#perturbed cd3cd28psitect_98 PIP2
#perturbed cd3cd28psitect_99 PIP2
#perturbed cd3cd28psitect_100 PIP2
#perturbed cd3cd28psitect_101 PIP2
#perturbed cd3cd28psitect_102 PIP2
#perturbed cd3cd28psitect_103 PIP2
#perturbed cd3cd28psitect_104 PIP2
#perturbed cd3cd28psitect_105 PIP2
#perturbed cd3cd28psitect_106 PIP2
#perturbed cd3cd28psitect_107 PIP2
#perturbed cd3cd28psitect_108 PIP2
#perturbed cd3cd28psitect_109 PIP2
#perturbed cd3cd28psitect_110 PIP2
#perturbed cd3cd28psitect_111 PIP2
#perturbed cd3cd28psitect_112 PIP2
#perturbed cd3cd28psitect_113 PIP2
#perturbed cd3cd28psitect_114 PIP2
#perturbed cd3cd28psitect_115 PIP2
#perturbed cd3cd28psitect_116 PIP2
#perturbed cd3cd28psitect_117 PIP2
#perturbed cd3cd28psitect_118 PIP2
#perturbed cd3cd28psitect_119 PIP2
#perturbed cd3cd28psitect_120 PIP2
#perturbed cd3cd28psitect_121 PIP2
#perturbed cd3cd28psitect_122 PIP2
#perturbed cd3cd28psitect_123 PIP2
#perturbed cd3cd28psitect_124 PIP2
#perturbed cd3cd28psitect_125 PIP2
#perturbed cd3cd28psitect_126 PIP2
#perturbed cd3cd28psitect_127 PIP2
#perturbed cd3cd28psitect_128 PIP2
#perturbed cd3cd28psitect_129 PIP2
#perturbed cd3cd28psitect_130 PIP2
#perturbed cd3cd28psitect_131 PIP2
#perturbed cd3cd28psitect_132 PIP2
#perturbed cd3cd28psitect_133 PIP2
#perturbed cd3cd28psitect_134 PIP2
#perturbed cd3cd28psitect_135 PIP2
#perturbed cd3cd28psitect_136 PIP2
#perturbed cd3cd28psitect_137 PIP2
#perturbed cd3cd28psitect_138 PIP2
#perturbed cd3cd28psitect_139 PIP2
#perturbed cd3cd28psitect_140 PIP2
#perturbed cd3cd28psitect_141 PIP2
#perturbed cd3cd28psitect_142 PIP2
#perturbed cd3cd28psitect_143 PIP2
#perturbed cd3cd28psitect_144 PIP2
#perturbed cd3cd28psitect_145 PIP2
#perturbed cd3cd28psitect_146 PIP2
#perturbed cd3cd28psitect_147 PIP2
#perturbed cd3cd28psitect_148 PIP2
#perturbed cd3cd28psitect_149 PIP2
#perturbed cd3cd28psitect_150 PIP2
#perturbed cd3cd28psitect_151 PIP2
#perturbed cd3cd28psitect_152 PIP2
#perturbed cd3cd28psitect_153 PIP2
#perturbed cd3cd28psitect_154 PIP2
#perturbed cd3cd28psitect_155 PIP2
#perturbed cd3cd28psitect_156 PIP2
#perturbed cd3cd28psitect_157 PIP2
#perturbed cd3cd28psitect_158 PIP2
#perturbed cd3cd28psitect_159 PIP2
#perturbed cd3cd28psitect_160 PIP2
#perturbed cd3cd28psitect_161 PIP2
#perturbed cd3cd28psitect_162 PIP2
#perturbed cd3cd28psitect_163 PIP2
#perturbed cd3cd28psitect_164 PIP2
#perturbed cd3cd28psitect_165 PIP2
#perturbed cd3cd28psitect_166 PIP2
#perturbed cd3cd28psitect_167 PIP2
#perturbed cd3cd28psitect_168 PIP2
#perturbed cd3cd28psitect_169 PIP2
#perturbed cd3cd28psitect_170 PIP2
#perturbed cd3cd28psitect_171 PIP2
#perturbed cd3cd28psitect_172 PIP2
#perturbed cd3cd28psitect_173 PIP2
#perturbed cd3cd28psitect_174 PIP2
#perturbed cd3cd28psitect_175 PIP2
#perturbed cd3cd28psitect_176 PIP2
#perturbed cd3cd28psitect_177 PIP2
#perturbed cd3cd28psitect_178 PIP2
#perturbed cd3cd28psitect_179 PIP2
#perturbed cd3cd28psitect_180 PIP2
#perturbed cd3cd28psitect_181 PIP2
#perturbed cd3cd28psitect_182 PIP2
#perturbed cd3cd28psitect_183 PIP2
#perturbed cd3cd28psitect_184 PIP2
#perturbed cd3cd28psitect_185 PIP2
#perturbed cd3cd28psitect_186 PIP2
#perturbed cd3cd28psitect_187 PIP2
#perturbed cd3cd28psitect_188 PIP2
#perturbed cd3cd28psitect_189 PIP2
#perturbed cd3cd28psitect_190 PIP2
#perturbed cd3cd28psitect_191 PIP2
#perturbed cd3cd28psitect_192 PIP2
#perturbed cd3cd28psitect_193 PIP2
#perturbed cd3cd28psitect_194 PIP2
#perturbed cd3cd28psitect_195 PIP2
#perturbed cd3cd28psitect_196 PIP2
#perturbed cd3cd28psitect_197 PIP2
#perturbed cd3cd28psitect_198 PIP2
#perturbed cd3cd28psitect_199 PIP2
#perturbed cd3cd28psitect_200 PIP2
#perturbed cd3cd28psitect_201 PIP2
#perturbed cd3cd28psitect_202 PIP2
#perturbed cd3cd28psitect_203 PIP2
#perturbed cd3cd28psitect_204 PIP2
#perturbed cd3cd28psitect_205 PIP2
#perturbed cd3cd28psitect_206 PIP2
#perturbed cd3cd28psitect_207 PIP2
#perturbed cd3cd28psitect_208 PIP2
#perturbed cd3cd28psitect_209 PIP2
#perturbed cd3cd28psitect_210 PIP2
#perturbed cd3cd28psitect_211 PIP2
#perturbed cd3cd28psitect_212 PIP2
#perturbed cd3cd28psitect_213 PIP2
#perturbed cd3cd28psitect_214 PIP2
#perturbed cd3cd28psitect_215 PIP2
#perturbed cd3cd28psitect_216 PIP2
#perturbed cd3cd28psitect_217 PIP2
#perturbed cd3cd28psitect_218 PIP2
#perturbed cd3cd28psitect_219 PIP2
#perturbed cd3cd28psitect_220 PIP2
#perturbed cd3cd28psitect_221 PIP2
#perturbed cd3cd28psitect_222 PIP2
#perturbed cd3cd28psitect_223 PIP2
#perturbed cd3cd28psitect_224 PIP2
#perturbed cd3cd28psitect_225 PIP2
#perturbed cd3cd28psitect_226 PIP2
#perturbed cd3cd28psitect_227 PIP2
#perturbed cd3cd28psitect_228 PIP2
#perturbed cd3cd28psitect_229 PIP2
#perturbed cd3cd28psitect_230 PIP2
#perturbed cd3cd28psitect_231 PIP2
#perturbed cd3cd28psitect_232 PIP2
#perturbed cd3cd28psitect_233 PIP2
#perturbed cd3cd28psitect_234 PIP2
#perturbed cd3cd28psitect_235 PIP2
#perturbed cd3cd28psitect_236 PIP2
#perturbed cd3cd28psitect_237 PIP2
#perturbed cd3cd28psitect_238 PIP2
#perturbed cd3cd28psitect_239 PIP2
#perturbed cd3cd28psitect_240 PIP2
#perturbed cd3cd28psitect_241 PIP2
#perturbed cd3cd28psitect_242 PIP2
#perturbed cd3cd28psitect_243 PIP2
#perturbed cd3cd28psitect_244 PIP2
#perturbed cd3cd28psitect_245 PIP2
#perturbed cd3cd28psitect_246 PIP2
#perturbed cd3cd28psitect_247 PIP2
#perturbed cd3cd28psitect_248 PIP2
#perturbed cd3cd28psitect_249 PIP2
#perturbed cd3cd28psitect_250 PIP2
#perturbed cd3cd28psitect_251 PIP2
#perturbed cd3cd28psitect_252 PIP2
#perturbed cd3cd28psitect_253 PIP2
#perturbed cd3cd28psitect_254 PIP2
#perturbed cd3cd28psitect_255 PIP2
#perturbed cd3cd28psitect_256 PIP2
#perturbed cd3cd28psitect_257 PIP2
#perturbed cd3cd28psitect_258 PIP2
#perturbed cd3cd28psitect_259 PIP2
#perturbed cd3cd28psitect_260 PIP2
#perturbed cd3cd28psitect_261 PIP2
#perturbed cd3cd28psitect_262 PIP2
#perturbed cd3cd28psitect_263 PIP2
#perturbed cd3cd28psitect_264 PIP2
#perturbed cd3cd28psitect_265 PIP2
#perturbed cd3cd28psitect_266 PIP2
#perturbed cd3cd28psitect_267 PIP2
#perturbed cd3cd28psitect_268 PIP2
#perturbed cd3cd28psitect_269 PIP2
#perturbed cd3cd28psitect_270 PIP2
#perturbed cd3cd28psitect_271 PIP2
#perturbed cd3cd28psitect_272 PIP2
#perturbed cd3cd28psitect_273 PIP2
#perturbed cd3cd28psitect_274 PIP2
#perturbed cd3cd28psitect_275 PIP2
#perturbed cd3cd28psitect_276 PIP2
#perturbed cd3cd28psitect_277 PIP2
#perturbed cd3cd28psitect_278 PIP2
#perturbed cd3cd28psitect_279 PIP2
#perturbed cd3cd28psitect_280 PIP2
#perturbed cd3cd28psitect_281 PIP2
#perturbed cd3cd28psitect_282 PIP2
#perturbed cd3cd28psitect_283 PIP2
#perturbed cd3cd28psitect_284 PIP2
#perturbed cd3cd28psitect_285 PIP2
#perturbed cd3cd28psitect_286 PIP2
#perturbed cd3cd28psitect_287 PIP2
#perturbed cd3cd28psitect_288 PIP2
#perturbed cd3cd28psitect_289 PIP2
#perturbed cd3cd28psitect_290 PIP2
#perturbed cd3cd28psitect_291 PIP2
#perturbed cd3cd28psitect_292 PIP2
#perturbed cd3cd28psitect_293 PIP2
#perturbed cd3cd28psitect_294 PIP2
#perturbed cd3cd28psitect_295 PIP2
#perturbed cd3cd28psitect_296 PIP2
#perturbed cd3cd28psitect_297 PIP2
#perturbed cd3cd28psitect_298 PIP2
#perturbed cd3cd28psitect_299 PIP2
#perturbed cd3cd28psitect_300 PIP2
#perturbed cd3cd28psitect_301 PIP2
#perturbed cd3cd28psitect_302 PIP2
#perturbed cd3cd28psitect_303 PIP2
#perturbed cd3cd28psitect_304 PIP2
#perturbed cd3cd28psitect_305 PIP2
#perturbed cd3cd28psitect_306 PIP2
#perturbed cd3cd28psitect_307 PIP2
#perturbed cd3cd28psitect_308 PIP2
#perturbed cd3cd28psitect_309 PIP2
#perturbed cd3cd28psitect_310 PIP2
#perturbed cd3cd28psitect_311 PIP2
#perturbed cd3cd28psitect_312 PIP2
#perturbed cd3cd28psitect_313 PIP2
#perturbed cd3cd28psitect_314 PIP2
#perturbed cd3cd28psitect_315 PIP2
#perturbed cd3cd28psitect_316 PIP2
#perturbed cd3cd28psitect_317 PIP2
#perturbed cd3cd28psitect_318 PIP2
#perturbed cd3cd28psitect_319 PIP2
#perturbed cd3cd28psitect_320 PIP2
#perturbed cd3cd28psitect_321 PIP2
#perturbed cd3cd28psitect_322 PIP2
#perturbed cd3cd28psitect_323 PIP2
#perturbed cd3cd28psitect_324 PIP2
#perturbed cd3cd28psitect_325 PIP2
#perturbed cd3cd28psitect_326 PIP2
#perturbed cd3cd28psitect_327 PIP2
#perturbed cd3cd28psitect_328 PIP2
#perturbed cd3cd28psitect_329 PIP2
#perturbed cd3cd28psitect_330 PIP2
#perturbed cd3cd28psitect_331 PIP2
#perturbed cd3cd28psitect_332 PIP2
#perturbed cd3cd28psitect_333 PIP2
#perturbed cd3cd28psitect_334 PIP2
#perturbed cd3cd28psitect_335 PIP2
#perturbed cd3cd28psitect_336 PIP2
#perturbed cd3cd28psitect_337 PIP2
#perturbed cd3cd28psitect_338 PIP2
#perturbed cd3cd28psitect_339 PIP2
#perturbed cd3cd28psitect_340 PIP2
#perturbed cd3cd28psitect_341 PIP2
#perturbed cd3cd28psitect_342 PIP2
#perturbed cd3cd28psitect_343 PIP2
#perturbed cd3cd28psitect_344 PIP2
#perturbed cd3cd28psitect_345 PIP2
#perturbed cd3cd28psitect_346 PIP2
#perturbed cd3cd28psitect_347 PIP2
#perturbed cd3cd28psitect_348 PIP2
#perturbed cd3cd28psitect_349 PIP2
#perturbed cd3cd28psitect_350 PIP2
#perturbed cd3cd28psitect_351 PIP2
#perturbed cd3cd28psitect_352 PIP2
#perturbed cd3cd28psitect_353 PIP2
#perturbed cd3cd28psitect_354 PIP2
#perturbed cd3cd28psitect_355 PIP2
#perturbed cd3cd28psitect_356 PIP2
#perturbed cd3cd28psitect_357 PIP2
#perturbed cd3cd28psitect_358 PIP2
#perturbed cd3cd28psitect_359 PIP2
#perturbed cd3cd28psitect_360 PIP2
#perturbed cd3cd28psitect_361 PIP2
#perturbed cd3cd28psitect_362 PIP2
#perturbed cd3cd28psitect_363 PIP2
#perturbed cd3cd28psitect_364 PIP2
#perturbed cd3cd28psitect_365 PIP2
#perturbed cd3cd28psitect_366 PIP2
#perturbed cd3cd28psitect_367 PIP2
#perturbed cd3cd28psitect_368 PIP2
#perturbed cd3cd28psitect_369 PIP2
#perturbed cd3cd28psitect_370 PIP2
#perturbed cd3cd28psitect_371 PIP2
#perturbed cd3cd28psitect_372 PIP2
#perturbed cd3cd28psitect_373 PIP2
#perturbed cd3cd28psitect_374 PIP2
#perturbed cd3cd28psitect_375 PIP2
#perturbed cd3cd28psitect_376 PIP2
#perturbed cd3cd28psitect_377 PIP2
#perturbed cd3cd28psitect_378 PIP2
#perturbed cd3cd28psitect_379 PIP2
#perturbed cd3cd28psitect_380 PIP2
#perturbed cd3cd28psitect_381 PIP2
#perturbed cd3cd28psitect_382 PIP2
#perturbed cd3cd28psitect_383 PIP2
#perturbed cd3cd28psitect_384 PIP2
#perturbed cd3cd28psitect_385 PIP2
#perturbed cd3cd28psitect_386 PIP2
#perturbed cd3cd28psitect_387 PIP2
#perturbed cd3cd28psitect_388 PIP2
#perturbed cd3cd28psitect_389 PIP2
#perturbed cd3cd28psitect_390 PIP2
#perturbed cd3cd28psitect_391 PIP2
#perturbed cd3cd28psitect_392 PIP2
#perturbed cd3cd28psitect_393 PIP2
#perturbed cd3cd28psitect_394 PIP2
#perturbed cd3cd28psitect_395 PIP2
#perturbed cd3cd28psitect_396 PIP2
#perturbed cd3cd28psitect_397 PIP2
#perturbed cd3cd28psitect_398 PIP2
#perturbed cd3cd28psitect_399 PIP2
#perturbed cd3cd28psitect_400 PIP2
#perturbed cd3cd28psitect_401 PIP2
#perturbed cd3cd28psitect_402 PIP2
#perturbed cd3cd28psitect_403 PIP2
#perturbed cd3cd28psitect_404 PIP2
#perturbed cd3cd28psitect_405 PIP2
#perturbed cd3cd28psitect_406 PIP2
#perturbed cd3cd28psitect_407 PIP2
#perturbed cd3cd28psitect_408 PIP2
#perturbed cd3cd28psitect_409 PIP2
#perturbed cd3cd28psitect_410 PIP2
#perturbed cd3cd28psitect_411 PIP2
#perturbed cd3cd28psitect_412 PIP2
#perturbed cd3cd28psitect_413 PIP2
#perturbed cd3cd28psitect_414 PIP2
#perturbed cd3cd28psitect_415 PIP2
#perturbed cd3cd28psitect_416 PIP2
#perturbed cd3cd28psitect_417 PIP2
#perturbed cd3cd28psitect_418 PIP2
#perturbed cd3cd28psitect_419 PIP2
#perturbed cd3cd28psitect_420 PIP2
#perturbed cd3cd28psitect_421 PIP2
#perturbed cd3cd28psitect_422 PIP2
#perturbed cd3cd28psitect_423 PIP2
#perturbed cd3cd28psitect_424 PIP2
#perturbed cd3cd28psitect_425 PIP2
#perturbed cd3cd28psitect_426 PIP2
#perturbed cd3cd28psitect_427 PIP2
#perturbed cd3cd28psitect_428 PIP2
#perturbed cd3cd28psitect_429 PIP2
#perturbed cd3cd28psitect_430 PIP2
#perturbed cd3cd28psitect_431 PIP2
#perturbed cd3cd28psitect_432 PIP2
#perturbed cd3cd28psitect_433 PIP2
#perturbed cd3cd28psitect_434 PIP2
#perturbed cd3cd28psitect_435 PIP2
#perturbed cd3cd28psitect_436 PIP2
#perturbed cd3cd28psitect_437 PIP2
#perturbed cd3cd28psitect_438 PIP2
#perturbed cd3cd28psitect_439 PIP2
#perturbed cd3cd28psitect_440 PIP2
#perturbed cd3cd28psitect_441 PIP2
#perturbed cd3cd28psitect_442 PIP2
#perturbed cd3cd28psitect_443 PIP2
#perturbed cd3cd28psitect_444 PIP2
#perturbed cd3cd28psitect_445 PIP2
#perturbed cd3cd28psitect_446 PIP2
#perturbed cd3cd28psitect_447 PIP2
#perturbed cd3cd28psitect_448 PIP2
#perturbed cd3cd28psitect_449 PIP2
#perturbed cd3cd28psitect_450 PIP2
#perturbed cd3cd28psitect_451 PIP2
#perturbed cd3cd28psitect_452 PIP2
#perturbed cd3cd28psitect_453 PIP2
#perturbed cd3cd28psitect_454 PIP2
#perturbed cd3cd28psitect_455 PIP2
#perturbed cd3cd28psitect_456 PIP2
#perturbed cd3cd28psitect_457 PIP2
#perturbed cd3cd28psitect_458 PIP2
#perturbed cd3cd28psitect_459 PIP2
#perturbed cd3cd28psitect_460 PIP2
#perturbed cd3cd28psitect_461 PIP2
#perturbed cd3cd28psitect_462 PIP2
#perturbed cd3cd28psitect_463 PIP2
#perturbed cd3cd28psitect_464 PIP2
#perturbed cd3cd28psitect_465 PIP2
#perturbed cd3cd28psitect_466 PIP2
#perturbed cd3cd28psitect_467 PIP2
#perturbed cd3cd28psitect_468 PIP2
#perturbed cd3cd28psitect_469 PIP2
#perturbed cd3cd28psitect_470 PIP2
#perturbed cd3cd28psitect_471 PIP2
#perturbed cd3cd28psitect_472 PIP2
#perturbed cd3cd28psitect_473 PIP2
#perturbed cd3cd28psitect_474 PIP2
#perturbed cd3cd28psitect_475 PIP2
#perturbed cd3cd28psitect_476 PIP2
#perturbed cd3cd28psitect_477 PIP2
#perturbed cd3cd28psitect_478 PIP2
#perturbed cd3cd28psitect_479 PIP2
#perturbed cd3cd28psitect_480 PIP2
#perturbed cd3cd28psitect_481 PIP2
#perturbed cd3cd28psitect_482 PIP2
#perturbed cd3cd28psitect_483 PIP2
#perturbed cd3cd28psitect_484 PIP2
#perturbed cd3cd28psitect_485 PIP2
#perturbed cd3cd28psitect_486 PIP2
#perturbed cd3cd28psitect_487 PIP2
#perturbed cd3cd28psitect_488 PIP2
#perturbed cd3cd28psitect_489 PIP2
#perturbed cd3cd28psitect_490 PIP2
#perturbed cd3cd28psitect_491 PIP2
#perturbed cd3cd28psitect_492 PIP2
#perturbed cd3cd28psitect_493 PIP2
#perturbed cd3cd28psitect_494 PIP2
#perturbed cd3cd28psitect_495 PIP2
#perturbed cd3cd28psitect_496 PIP2
#perturbed cd3cd28psitect_497 PIP2
#perturbed cd3cd28psitect_498 PIP2
#perturbed cd3cd28psitect_499 PIP2
#perturbed cd3cd28psitect_500 PIP2
#perturbed cd3cd28psitect_501 PIP2
#perturbed cd3cd28psitect_502 PIP2
#perturbed cd3cd28psitect_503 PIP2
#perturbed cd3cd28psitect_504 PIP2
#perturbed cd3cd28psitect_505 PIP2
#perturbed cd3cd28psitect_506 PIP2
#perturbed cd3cd28psitect_507 PIP2
#perturbed cd3cd28psitect_508 PIP2
#perturbed cd3cd28psitect_509 PIP2
#perturbed cd3cd28psitect_510 PIP2
#perturbed cd3cd28psitect_511 PIP2
#perturbed cd3cd28psitect_512 PIP2
#perturbed cd3cd28psitect_513 PIP2
#perturbed cd3cd28psitect_514 PIP2
#perturbed cd3cd28psitect_515 PIP2
#perturbed cd3cd28psitect_516 PIP2
#perturbed cd3cd28psitect_517 PIP2
#perturbed cd3cd28psitect_518 PIP2
#perturbed cd3cd28psitect_519 PIP2
#perturbed cd3cd28psitect_520 PIP2
#perturbed cd3cd28psitect_521 PIP2
#perturbed cd3cd28psitect_522 PIP2
#perturbed cd3cd28psitect_523 PIP2
#perturbed cd3cd28psitect_524 PIP2
#perturbed cd3cd28psitect_525 PIP2
#perturbed cd3cd28psitect_526 PIP2
#perturbed cd3cd28psitect_527 PIP2
#perturbed cd3cd28psitect_528 PIP2
#perturbed cd3cd28psitect_529 PIP2
#perturbed cd3cd28psitect_530 PIP2
#perturbed cd3cd28psitect_531 PIP2
#perturbed cd3cd28psitect_532 PIP2
#perturbed cd3cd28psitect_533 PIP2
#perturbed cd3cd28psitect_534 PIP2
#perturbed cd3cd28psitect_535 PIP2
#perturbed cd3cd28psitect_536 PIP2
#perturbed cd3cd28psitect_537 PIP2
#perturbed cd3cd28psitect_538 PIP2
#perturbed cd3cd28psitect_539 PIP2
#perturbed cd3cd28psitect_540 PIP2
#perturbed cd3cd28psitect_541 PIP2
#perturbed cd3cd28psitect_542 PIP2
#perturbed cd3cd28psitect_543 PIP2
#perturbed cd3cd28psitect_544 PIP2
#perturbed cd3cd28psitect_545 PIP2
#perturbed cd3cd28psitect_546 PIP2
#perturbed cd3cd28psitect_547 PIP2
#perturbed cd3cd28psitect_548 PIP2
#perturbed cd3cd28psitect_549 PIP2
#perturbed cd3cd28psitect_550 PIP2
#perturbed cd3cd28psitect_551 PIP2
#perturbed cd3cd28psitect_552 PIP2
#perturbed cd3cd28psitect_553 PIP2
#perturbed cd3cd28psitect_554 PIP2
#perturbed cd3cd28psitect_555 PIP2
#perturbed cd3cd28psitect_556 PIP2
#perturbed cd3cd28psitect_557 PIP2
#perturbed cd3cd28psitect_558 PIP2
#perturbed cd3cd28psitect_559 PIP2
#perturbed cd3cd28psitect_560 PIP2
#perturbed cd3cd28psitect_561 PIP2
#perturbed cd3cd28psitect_562 PIP2
#perturbed cd3cd28psitect_563 PIP2
#perturbed cd3cd28psitect_564 PIP2
#perturbed cd3cd28psitect_565 PIP2
#perturbed cd3cd28psitect_566 PIP2
#perturbed cd3cd28psitect_567 PIP2
#perturbed cd3cd28psitect_568 PIP2
#perturbed cd3cd28psitect_569 PIP2
#perturbed cd3cd28psitect_570 PIP2
#perturbed cd3cd28psitect_571 PIP2
#perturbed cd3cd28psitect_572 PIP2
#perturbed cd3cd28psitect_573 PIP2
#perturbed cd3cd28psitect_574 PIP2
#perturbed cd3cd28psitect_575 PIP2
#perturbed cd3cd28psitect_576 PIP2
#perturbed cd3cd28psitect_577 PIP2
#perturbed cd3cd28psitect_578 PIP2
#perturbed cd3cd28psitect_579 PIP2
#perturbed cd3cd28psitect_580 PIP2
#perturbed cd3cd28psitect_581 PIP2
#perturbed cd3cd28psitect_582 PIP2
#perturbed cd3cd28psitect_583 PIP2
#perturbed cd3cd28psitect_584 PIP2
#perturbed cd3cd28psitect_585 PIP2
#perturbed cd3cd28psitect_586 PIP2
#perturbed cd3cd28psitect_587 PIP2
#perturbed cd3cd28psitect_588 PIP2
#perturbed cd3cd28psitect_589 PIP2
#perturbed cd3cd28psitect_590 PIP2
#perturbed cd3cd28psitect_591 PIP2
#perturbed cd3cd28psitect_592 PIP2
#perturbed cd3cd28psitect_593 PIP2
#perturbed cd3cd28psitect_594 PIP2
#perturbed cd3cd28psitect_595 PIP2
#perturbed cd3cd28psitect_596 PIP2
#perturbed cd3cd28psitect_597 PIP2
#perturbed cd3cd28psitect_598 PIP2
#perturbed cd3cd28psitect_599 PIP2
#perturbed cd3cd28psitect_600 PIP2
#perturbed cd3cd28psitect_601 PIP2
#perturbed cd3cd28psitect_602 PIP2
#perturbed cd3cd28psitect_603 PIP2
#perturbed cd3cd28psitect_604 PIP2
#perturbed cd3cd28psitect_605 PIP2
#perturbed cd3cd28psitect_606 PIP2
#perturbed cd3cd28psitect_607 PIP2
#perturbed cd3cd28psitect_608 PIP2
#perturbed cd3cd28psitect_609 PIP2
#perturbed cd3cd28psitect_610 PIP2
#perturbed cd3cd28psitect_611 PIP2
#perturbed cd3cd28psitect_612 PIP2
#perturbed cd3cd28psitect_613 PIP2
#perturbed cd3cd28psitect_614 PIP2
#perturbed cd3cd28psitect_615 PIP2
#perturbed cd3cd28psitect_616 PIP2
#perturbed cd3cd28psitect_617 PIP2
#perturbed cd3cd28psitect_618 PIP2
#perturbed cd3cd28psitect_619 PIP2
#perturbed cd3cd28psitect_620 PIP2
#perturbed cd3cd28psitect_621 PIP2
#perturbed cd3cd28psitect_622 PIP2
#perturbed cd3cd28psitect_623 PIP2
#perturbed cd3cd28psitect_624 PIP2
#perturbed cd3cd28psitect_625 PIP2
#perturbed cd3cd28psitect_626 PIP2
#perturbed cd3cd28psitect_627 PIP2
#perturbed cd3cd28psitect_628 PIP2
#perturbed cd3cd28psitect_629 PIP2
#perturbed cd3cd28psitect_630 PIP2
#perturbed cd3cd28psitect_631 PIP2
#perturbed cd3cd28psitect_632 PIP2
#perturbed cd3cd28psitect_633 PIP2
#perturbed cd3cd28psitect_634 PIP2
#perturbed cd3cd28psitect_635 PIP2
#perturbed cd3cd28psitect_636 PIP2
#perturbed cd3cd28psitect_637 PIP2
#perturbed cd3cd28psitect_638 PIP2
#perturbed cd3cd28psitect_639 PIP2
#perturbed cd3cd28psitect_640 PIP2
#perturbed cd3cd28psitect_641 PIP2
#perturbed cd3cd28psitect_642 PIP2
#perturbed cd3cd28psitect_643 PIP2
#perturbed cd3cd28psitect_644 PIP2
#perturbed cd3cd28psitect_645 PIP2
#perturbed cd3cd28psitect_646 PIP2
#perturbed cd3cd28psitect_647 PIP2
#perturbed cd3cd28psitect_648 PIP2
#perturbed cd3cd28psitect_649 PIP2
#perturbed cd3cd28psitect_650 PIP2
#perturbed cd3cd28psitect_651 PIP2
#perturbed cd3cd28psitect_652 PIP2
#perturbed cd3cd28psitect_653 PIP2
#perturbed cd3cd28psitect_654 PIP2
#perturbed cd3cd28psitect_655 PIP2
#perturbed cd3cd28psitect_656 PIP2
#perturbed cd3cd28psitect_657 PIP2
#perturbed cd3cd28psitect_658 PIP2
#perturbed cd3cd28psitect_659 PIP2
#perturbed cd3cd28psitect_660 PIP2
#perturbed cd3cd28psitect_661 PIP2
#perturbed cd3cd28psitect_662 PIP2
#perturbed cd3cd28psitect_663 PIP2
#perturbed cd3cd28psitect_664 PIP2
#perturbed cd3cd28psitect_665 PIP2
#perturbed cd3cd28psitect_666 PIP2
#perturbed cd3cd28psitect_667 PIP2
#perturbed cd3cd28psitect_668 PIP2
#perturbed cd3cd28psitect_669 PIP2
#perturbed cd3cd28psitect_670 PIP2
#perturbed cd3cd28psitect_671 PIP2
#perturbed cd3cd28psitect_672 PIP2
#perturbed cd3cd28psitect_673 PIP2
#perturbed cd3cd28psitect_674 PIP2
#perturbed cd3cd28psitect_675 PIP2
#perturbed cd3cd28psitect_676 PIP2
#perturbed cd3cd28psitect_677 PIP2
#perturbed cd3cd28psitect_678 PIP2
#perturbed cd3cd28psitect_679 PIP2
#perturbed cd3cd28psitect_680 PIP2
#perturbed cd3cd28psitect_681 PIP2
#perturbed cd3cd28psitect_682 PIP2
#perturbed cd3cd28psitect_683 PIP2
#perturbed cd3cd28psitect_684 PIP2
#perturbed cd3cd28psitect_685 PIP2
#perturbed cd3cd28psitect_686 PIP2
#perturbed cd3cd28psitect_687 PIP2
#perturbed cd3cd28psitect_688 PIP2
#perturbed cd3cd28psitect_689 PIP2
#perturbed cd3cd28psitect_690 PIP2
#perturbed cd3cd28psitect_691 PIP2
#perturbed cd3cd28psitect_692 PIP2
#perturbed cd3cd28psitect_693 PIP2
#perturbed cd3cd28psitect_694 PIP2
#perturbed cd3cd28psitect_695 PIP2
#perturbed cd3cd28psitect_696 PIP2
#perturbed cd3cd28psitect_697 PIP2
#perturbed cd3cd28psitect_698 PIP2
#perturbed cd3cd28psitect_699 PIP2
#perturbed cd3cd28psitect_700 PIP2
#perturbed cd3cd28psitect_701 PIP2
#perturbed cd3cd28psitect_702 PIP2
#perturbed cd3cd28psitect_703 PIP2
#perturbed cd3cd28psitect_704 PIP2
#perturbed cd3cd28psitect_705 PIP2
#perturbed cd3cd28psitect_706 PIP2
#perturbed cd3cd28psitect_707 PIP2
#perturbed cd3cd28psitect_708 PIP2
#perturbed cd3cd28psitect_709 PIP2
#perturbed cd3cd28psitect_710 PIP2
#perturbed cd3cd28psitect_711 PIP2
#perturbed cd3cd28psitect_712 PIP2
#perturbed cd3cd28psitect_713 PIP2
#perturbed cd3cd28psitect_714 PIP2
#perturbed cd3cd28psitect_715 PIP2
#perturbed cd3cd28psitect_716 PIP2
#perturbed cd3cd28psitect_717 PIP2
#perturbed cd3cd28psitect_718 PIP2
#perturbed cd3cd28psitect_719 PIP2
#perturbed cd3cd28psitect_720 PIP2
#perturbed cd3cd28psitect_721 PIP2
#perturbed cd3cd28psitect_722 PIP2
#perturbed cd3cd28psitect_723 PIP2
#perturbed cd3cd28psitect_724 PIP2
#perturbed cd3cd28psitect_725 PIP2
#perturbed cd3cd28psitect_726 PIP2
#perturbed cd3cd28psitect_727 PIP2
#perturbed cd3cd28psitect_728 PIP2
#perturbed cd3cd28psitect_729 PIP2
#perturbed cd3cd28psitect_730 PIP2
#perturbed cd3cd28psitect_731 PIP2
#perturbed cd3cd28psitect_732 PIP2
#perturbed cd3cd28psitect_733 PIP2
#perturbed cd3cd28psitect_734 PIP2
#perturbed cd3cd28psitect_735 PIP2
#perturbed cd3cd28psitect_736 PIP2
#perturbed cd3cd28psitect_737 PIP2
#perturbed cd3cd28psitect_738 PIP2
#perturbed cd3cd28psitect_739 PIP2
#perturbed cd3cd28psitect_740 PIP2
#perturbed cd3cd28psitect_741 PIP2
#perturbed cd3cd28psitect_742 PIP2
#perturbed cd3cd28psitect_743 PIP2
#perturbed cd3cd28psitect_744 PIP2
#perturbed cd3cd28psitect_745 PIP2
#perturbed cd3cd28psitect_746 PIP2
#perturbed cd3cd28psitect_747 PIP2
#perturbed cd3cd28psitect_748 PIP2
#perturbed cd3cd28psitect_749 PIP2
#perturbed cd3cd28psitect_750 PIP2
#perturbed cd3cd28psitect_751 PIP2
#perturbed cd3cd28psitect_752 PIP2
#perturbed cd3cd28psitect_753 PIP2
#perturbed cd3cd28psitect_754 PIP2
#perturbed cd3cd28psitect_755 PIP2
#perturbed cd3cd28psitect_756 PIP2
#perturbed cd3cd28psitect_757 PIP2
#perturbed cd3cd28psitect_758 PIP2
#perturbed cd3cd28psitect_759 PIP2
#perturbed cd3cd28psitect_760 PIP2
#perturbed cd3cd28psitect_761 PIP2
#perturbed cd3cd28psitect_762 PIP2
#perturbed cd3cd28psitect_763 PIP2
#perturbed cd3cd28psitect_764 PIP2
#perturbed cd3cd28psitect_765 PIP2
#perturbed cd3cd28psitect_766 PIP2
#perturbed cd3cd28psitect_767 PIP2
#perturbed cd3cd28psitect_768 PIP2
#perturbed cd3cd28psitect_769 PIP2
#perturbed cd3cd28psitect_770 PIP2
#perturbed cd3cd28psitect_771 PIP2
#perturbed cd3cd28psitect_772 PIP2
#perturbed cd3cd28psitect_773 PIP2
#perturbed cd3cd28psitect_774 PIP2
#perturbed cd3cd28psitect_775 PIP2
#perturbed cd3cd28psitect_776 PIP2
#perturbed cd3cd28psitect_777 PIP2
#perturbed cd3cd28psitect_778 PIP2
#perturbed cd3cd28psitect_779 PIP2
#perturbed cd3cd28psitect_780 PIP2
#perturbed cd3cd28psitect_781 PIP2
#perturbed cd3cd28psitect_782 PIP2
#perturbed cd3cd28psitect_783 PIP2
#perturbed cd3cd28psitect_784 PIP2
#perturbed cd3cd28psitect_785 PIP2
#perturbed cd3cd28psitect_786 PIP2
#perturbed cd3cd28psitect_787 PIP2
#perturbed cd3cd28psitect_788 PIP2
#perturbed cd3cd28psitect_789 PIP2
#perturbed cd3cd28psitect_790 PIP2
#perturbed cd3cd28psitect_791 PIP2
#perturbed cd3cd28psitect_792 PIP2
#perturbed cd3cd28psitect_793 PIP2
#perturbed cd3cd28psitect_794 PIP2
#perturbed cd3cd28psitect_795 PIP2
#perturbed cd3cd28psitect_796 PIP2
#perturbed cd3cd28psitect_797 PIP2
#perturbed cd3cd28psitect_798 PIP2
#perturbed cd3cd28psitect_799 PIP2
#perturbed cd3cd28psitect_800 PIP2
#perturbed cd3cd28psitect_801 PIP2
#perturbed cd3cd28psitect_802 PIP2
#perturbed cd3cd28psitect_803 PIP2
#perturbed cd3cd28psitect_804 PIP2
#perturbed cd3cd28psitect_805 PIP2
#perturbed cd3cd28psitect_806 PIP2
#perturbed cd3cd28psitect_807 PIP2
#perturbed cd3cd28psitect_808 PIP2
#perturbed cd3cd28psitect_809 PIP2
#perturbed cd3cd28u0126_0 pmek
#perturbed cd3cd28u0126_1 pmek
#perturbed cd3cd28u0126_2 pmek
#perturbed cd3cd28u0126_3 pmek
#perturbed cd3cd28u0126_4 pmek
#perturbed cd3cd28u0126_5 pmek
#perturbed cd3cd28u0126_6 pmek
#perturbed cd3cd28u0126_7 pmek
#perturbed cd3cd28u0126_8 pmek
#perturbed cd3cd28u0126_9 pmek
#perturbed cd3cd28u0126_10 pmek
#perturbed cd3cd28u0126_11 pmek
#perturbed cd3cd28u0126_12 pmek
#perturbed cd3cd28u0126_13 pmek
#perturbed cd3cd28u0126_14 pmek
#perturbed cd3cd28u0126_15 pmek
#perturbed cd3cd28u0126_16 pmek
#perturbed cd3cd28u0126_17 pmek
#perturbed cd3cd28u0126_18 pmek
#perturbed cd3cd28u0126_19 pmek
#perturbed cd3cd28u0126_20 pmek
#perturbed cd3cd28u0126_21 pmek
#perturbed cd3cd28u0126_22 pmek
#perturbed cd3cd28u0126_23 pmek
#perturbed cd3cd28u0126_24 pmek
#perturbed cd3cd28u0126_25 pmek
#perturbed cd3cd28u0126_26 pmek
#perturbed cd3cd28u0126_27 pmek
#perturbed cd3cd28u0126_28 pmek
#perturbed cd3cd28u0126_29 pmek
#perturbed cd3cd28u0126_30 pmek
#perturbed cd3cd28u0126_31 pmek
#perturbed cd3cd28u0126_32 pmek
#perturbed cd3cd28u0126_33 pmek
#perturbed cd3cd28u0126_34 pmek
#perturbed cd3cd28u0126_35 pmek
#perturbed cd3cd28u0126_36 pmek
#perturbed cd3cd28u0126_37 pmek
#perturbed cd3cd28u0126_38 pmek
#perturbed cd3cd28u0126_39 pmek
#perturbed cd3cd28u0126_40 pmek
#perturbed cd3cd28u0126_41 pmek
#perturbed cd3cd28u0126_42 pmek
#perturbed cd3cd28u0126_43 pmek
#perturbed cd3cd28u0126_44 pmek
#perturbed cd3cd28u0126_45 pmek
#perturbed cd3cd28u0126_46 pmek
#perturbed cd3cd28u0126_47 pmek
#perturbed cd3cd28u0126_48 pmek
#perturbed cd3cd28u0126_49 pmek
#perturbed cd3cd28u0126_50 pmek
#perturbed cd3cd28u0126_51 pmek
#perturbed cd3cd28u0126_52 pmek
#perturbed cd3cd28u0126_53 pmek
#perturbed cd3cd28u0126_54 pmek
#perturbed cd3cd28u0126_55 pmek
#perturbed cd3cd28u0126_56 pmek
#perturbed cd3cd28u0126_57 pmek
#perturbed cd3cd28u0126_58 pmek
#perturbed cd3cd28u0126_59 pmek
#perturbed cd3cd28u0126_60 pmek
#perturbed cd3cd28u0126_61 pmek
#perturbed cd3cd28u0126_62 pmek
#perturbed cd3cd28u0126_63 pmek
#perturbed cd3cd28u0126_64 pmek
#perturbed cd3cd28u0126_65 pmek
#perturbed cd3cd28u0126_66 pmek
#perturbed cd3cd28u0126_67 pmek
#perturbed cd3cd28u0126_68 pmek
#perturbed cd3cd28u0126_69 pmek
#perturbed cd3cd28u0126_70 pmek
#perturbed cd3cd28u0126_71 pmek
#perturbed cd3cd28u0126_72 pmek
#perturbed cd3cd28u0126_73 pmek
#perturbed cd3cd28u0126_74 pmek
#perturbed cd3cd28u0126_75 pmek
#perturbed cd3cd28u0126_76 pmek
#perturbed cd3cd28u0126_77 pmek
#perturbed cd3cd28u0126_78 pmek
#perturbed cd3cd28u0126_79 pmek
#perturbed cd3cd28u0126_80 pmek
#perturbed cd3cd28u0126_81 pmek
#perturbed cd3cd28u0126_82 pmek
#perturbed cd3cd28u0126_83 pmek
#perturbed cd3cd28u0126_84 pmek
#perturbed cd3cd28u0126_85 pmek
#perturbed cd3cd28u0126_86 pmek
#perturbed cd3cd28u0126_87 pmek
#perturbed cd3cd28u0126_88 pmek
#perturbed cd3cd28u0126_89 pmek
#perturbed cd3cd28u0126_90 pmek
#perturbed cd3cd28u0126_91 pmek
#perturbed cd3cd28u0126_92 pmek
#perturbed cd3cd28u0126_93 pmek
#perturbed cd3cd28u0126_94 pmek
#perturbed cd3cd28u0126_95 pmek
#perturbed cd3cd28u0126_96 pmek
#perturbed cd3cd28u0126_97 pmek
#perturbed cd3cd28u0126_98 pmek
#perturbed cd3cd28u0126_99 pmek
#perturbed cd3cd28u0126_100 pmek
#perturbed cd3cd28u0126_101 pmek
#perturbed cd3cd28u0126_102 pmek
#perturbed cd3cd28u0126_103 pmek
#perturbed cd3cd28u0126_104 pmek
#perturbed cd3cd28u0126_105 pmek
#perturbed cd3cd28u0126_106 pmek
#perturbed cd3cd28u0126_107 pmek
#perturbed cd3cd28u0126_108 pmek
#perturbed cd3cd28u0126_109 pmek
#perturbed cd3cd28u0126_110 pmek
#perturbed cd3cd28u0126_111 pmek
#perturbed cd3cd28u0126_112 pmek
#perturbed cd3cd28u0126_113 pmek
#perturbed cd3cd28u0126_114 pmek
#perturbed cd3cd28u0126_115 pmek
#perturbed cd3cd28u0126_116 pmek
#perturbed cd3cd28u0126_117 pmek
#perturbed cd3cd28u0126_118 pmek
#perturbed cd3cd28u0126_119 pmek
#perturbed cd3cd28u0126_120 pmek
#perturbed cd3cd28u0126_121 pmek
#perturbed cd3cd28u0126_122 pmek
#perturbed cd3cd28u0126_123 pmek
#perturbed cd3cd28u0126_124 pmek
#perturbed cd3cd28u0126_125 pmek
#perturbed cd3cd28u0126_126 pmek
#perturbed cd3cd28u0126_127 pmek
#perturbed cd3cd28u0126_128 pmek
#perturbed cd3cd28u0126_129 pmek
#perturbed cd3cd28u0126_130 pmek
#perturbed cd3cd28u0126_131 pmek
#perturbed cd3cd28u0126_132 pmek
#perturbed cd3cd28u0126_133 pmek
#perturbed cd3cd28u0126_134 pmek
#perturbed cd3cd28u0126_135 pmek
#perturbed cd3cd28u0126_136 pmek
#perturbed cd3cd28u0126_137 pmek
#perturbed cd3cd28u0126_138 pmek
#perturbed cd3cd28u0126_139 pmek
#perturbed cd3cd28u0126_140 pmek
#perturbed cd3cd28u0126_141 pmek
#perturbed cd3cd28u0126_142 pmek
#perturbed cd3cd28u0126_143 pmek
#perturbed cd3cd28u0126_144 pmek
#perturbed cd3cd28u0126_145 pmek
#perturbed cd3cd28u0126_146 pmek
#perturbed cd3cd28u0126_147 pmek
#perturbed cd3cd28u0126_148 pmek
#perturbed cd3cd28u0126_149 pmek
#perturbed cd3cd28u0126_150 pmek
#perturbed cd3cd28u0126_151 pmek
#perturbed cd3cd28u0126_152 pmek
#perturbed cd3cd28u0126_153 pmek
#perturbed cd3cd28u0126_154 pmek
#perturbed cd3cd28u0126_155 pmek
#perturbed cd3cd28u0126_156 pmek
#perturbed cd3cd28u0126_157 pmek
#perturbed cd3cd28u0126_158 pmek
#perturbed cd3cd28u0126_159 pmek
#perturbed cd3cd28u0126_160 pmek
#perturbed cd3cd28u0126_161 pmek
#perturbed cd3cd28u0126_162 pmek
#perturbed cd3cd28u0126_163 pmek
#perturbed cd3cd28u0126_164 pmek
#perturbed cd3cd28u0126_165 pmek
#perturbed cd3cd28u0126_166 pmek
#perturbed cd3cd28u0126_167 pmek
#perturbed cd3cd28u0126_168 pmek
#perturbed cd3cd28u0126_169 pmek
#perturbed cd3cd28u0126_170 pmek
#perturbed cd3cd28u0126_171 pmek
#perturbed cd3cd28u0126_172 pmek
#perturbed cd3cd28u0126_173 pmek
#perturbed cd3cd28u0126_174 pmek
#perturbed cd3cd28u0126_175 pmek
#perturbed cd3cd28u0126_176 pmek
#perturbed cd3cd28u0126_177 pmek
#perturbed cd3cd28u0126_178 pmek
#perturbed cd3cd28u0126_179 pmek
#perturbed cd3cd28u0126_180 pmek
#perturbed cd3cd28u0126_181 pmek
#perturbed cd3cd28u0126_182 pmek
#perturbed cd3cd28u0126_183 pmek
#perturbed cd3cd28u0126_184 pmek
#perturbed cd3cd28u0126_185 pmek
#perturbed cd3cd28u0126_186 pmek
#perturbed cd3cd28u0126_187 pmek
#perturbed cd3cd28u0126_188 pmek
#perturbed cd3cd28u0126_189 pmek
#perturbed cd3cd28u0126_190 pmek
#perturbed cd3cd28u0126_191 pmek
#perturbed cd3cd28u0126_192 pmek
#perturbed cd3cd28u0126_193 pmek
#perturbed cd3cd28u0126_194 pmek
#perturbed cd3cd28u0126_195 pmek
#perturbed cd3cd28u0126_196 pmek
#perturbed cd3cd28u0126_197 pmek
#perturbed cd3cd28u0126_198 pmek
#perturbed cd3cd28u0126_199 pmek
#perturbed cd3cd28u0126_200 pmek
#perturbed cd3cd28u0126_201 pmek
#perturbed cd3cd28u0126_202 pmek
#perturbed cd3cd28u0126_203 pmek
#perturbed cd3cd28u0126_204 pmek
#perturbed cd3cd28u0126_205 pmek
#perturbed cd3cd28u0126_206 pmek
#perturbed cd3cd28u0126_207 pmek
#perturbed cd3cd28u0126_208 pmek
#perturbed cd3cd28u0126_209 pmek
#perturbed cd3cd28u0126_210 pmek
#perturbed cd3cd28u0126_211 pmek
#perturbed cd3cd28u0126_212 pmek
#perturbed cd3cd28u0126_213 pmek
#perturbed cd3cd28u0126_214 pmek
#perturbed cd3cd28u0126_215 pmek
#perturbed cd3cd28u0126_216 pmek
#perturbed cd3cd28u0126_217 pmek
#perturbed cd3cd28u0126_218 pmek
#perturbed cd3cd28u0126_219 pmek
#perturbed cd3cd28u0126_220 pmek
#perturbed cd3cd28u0126_221 pmek
#perturbed cd3cd28u0126_222 pmek
#perturbed cd3cd28u0126_223 pmek
#perturbed cd3cd28u0126_224 pmek
#perturbed cd3cd28u0126_225 pmek
#perturbed cd3cd28u0126_226 pmek
#perturbed cd3cd28u0126_227 pmek
#perturbed cd3cd28u0126_228 pmek
#perturbed cd3cd28u0126_229 pmek
#perturbed cd3cd28u0126_230 pmek
#perturbed cd3cd28u0126_231 pmek
#perturbed cd3cd28u0126_232 pmek
#perturbed cd3cd28u0126_233 pmek
#perturbed cd3cd28u0126_234 pmek
#perturbed cd3cd28u0126_235 pmek
#perturbed cd3cd28u0126_236 pmek
#perturbed cd3cd28u0126_237 pmek
#perturbed cd3cd28u0126_238 pmek
#perturbed cd3cd28u0126_239 pmek
#perturbed cd3cd28u0126_240 pmek
#perturbed cd3cd28u0126_241 pmek
#perturbed cd3cd28u0126_242 pmek
#perturbed cd3cd28u0126_243 pmek
#perturbed cd3cd28u0126_244 pmek
#perturbed cd3cd28u0126_245 pmek
#perturbed cd3cd28u0126_246 pmek
#perturbed cd3cd28u0126_247 pmek
#perturbed cd3cd28u0126_248 pmek
#perturbed cd3cd28u0126_249 pmek
#perturbed cd3cd28u0126_250 pmek
#perturbed cd3cd28u0126_251 pmek
#perturbed cd3cd28u0126_252 pmek
#perturbed cd3cd28u0126_253 pmek
#perturbed cd3cd28u0126_254 pmek
#perturbed cd3cd28u0126_255 pmek
#perturbed cd3cd28u0126_256 pmek
#perturbed cd3cd28u0126_257 pmek
#perturbed cd3cd28u0126_258 pmek
#perturbed cd3cd28u0126_259 pmek
#perturbed cd3cd28u0126_260 pmek
#perturbed cd3cd28u0126_261 pmek
#perturbed cd3cd28u0126_262 pmek
#perturbed cd3cd28u0126_263 pmek
#perturbed cd3cd28u0126_264 pmek
#perturbed cd3cd28u0126_265 pmek
#perturbed cd3cd28u0126_266 pmek
#perturbed cd3cd28u0126_267 pmek
#perturbed cd3cd28u0126_268 pmek
#perturbed cd3cd28u0126_269 pmek
#perturbed cd3cd28u0126_270 pmek
#perturbed cd3cd28u0126_271 pmek
#perturbed cd3cd28u0126_272 pmek
#perturbed cd3cd28u0126_273 pmek
#perturbed cd3cd28u0126_274 pmek
#perturbed cd3cd28u0126_275 pmek
#perturbed cd3cd28u0126_276 pmek
#perturbed cd3cd28u0126_277 pmek
#perturbed cd3cd28u0126_278 pmek
#perturbed cd3cd28u0126_279 pmek
#perturbed cd3cd28u0126_280 pmek
#perturbed cd3cd28u0126_281 pmek
#perturbed cd3cd28u0126_282 pmek
#perturbed cd3cd28u0126_283 pmek
#perturbed cd3cd28u0126_284 pmek
#perturbed cd3cd28u0126_285 pmek
#perturbed cd3cd28u0126_286 pmek
#perturbed cd3cd28u0126_287 pmek
#perturbed cd3cd28u0126_288 pmek
#perturbed cd3cd28u0126_289 pmek
#perturbed cd3cd28u0126_290 pmek
#perturbed cd3cd28u0126_291 pmek
#perturbed cd3cd28u0126_292 pmek
#perturbed cd3cd28u0126_293 pmek
#perturbed cd3cd28u0126_294 pmek
#perturbed cd3cd28u0126_295 pmek
#perturbed cd3cd28u0126_296 pmek
#perturbed cd3cd28u0126_297 pmek
#perturbed cd3cd28u0126_298 pmek
#perturbed cd3cd28u0126_299 pmek
#perturbed cd3cd28u0126_300 pmek
#perturbed cd3cd28u0126_301 pmek
#perturbed cd3cd28u0126_302 pmek
#perturbed cd3cd28u0126_303 pmek
#perturbed cd3cd28u0126_304 pmek
#perturbed cd3cd28u0126_305 pmek
#perturbed cd3cd28u0126_306 pmek
#perturbed cd3cd28u0126_307 pmek
#perturbed cd3cd28u0126_308 pmek
#perturbed cd3cd28u0126_309 pmek
#perturbed cd3cd28u0126_310 pmek
#perturbed cd3cd28u0126_311 pmek
#perturbed cd3cd28u0126_312 pmek
#perturbed cd3cd28u0126_313 pmek
#perturbed cd3cd28u0126_314 pmek
#perturbed cd3cd28u0126_315 pmek
#perturbed cd3cd28u0126_316 pmek
#perturbed cd3cd28u0126_317 pmek
#perturbed cd3cd28u0126_318 pmek
#perturbed cd3cd28u0126_319 pmek
#perturbed cd3cd28u0126_320 pmek
#perturbed cd3cd28u0126_321 pmek
#perturbed cd3cd28u0126_322 pmek
#perturbed cd3cd28u0126_323 pmek
#perturbed cd3cd28u0126_324 pmek
#perturbed cd3cd28u0126_325 pmek
#perturbed cd3cd28u0126_326 pmek
#perturbed cd3cd28u0126_327 pmek
#perturbed cd3cd28u0126_328 pmek
#perturbed cd3cd28u0126_329 pmek
#perturbed cd3cd28u0126_330 pmek
#perturbed cd3cd28u0126_331 pmek
#perturbed cd3cd28u0126_332 pmek
#perturbed cd3cd28u0126_333 pmek
#perturbed cd3cd28u0126_334 pmek
#perturbed cd3cd28u0126_335 pmek
#perturbed cd3cd28u0126_336 pmek
#perturbed cd3cd28u0126_337 pmek
#perturbed cd3cd28u0126_338 pmek
#perturbed cd3cd28u0126_339 pmek
#perturbed cd3cd28u0126_340 pmek
#perturbed cd3cd28u0126_341 pmek
#perturbed cd3cd28u0126_342 pmek
#perturbed cd3cd28u0126_343 pmek
#perturbed cd3cd28u0126_344 pmek
#perturbed cd3cd28u0126_345 pmek
#perturbed cd3cd28u0126_346 pmek
#perturbed cd3cd28u0126_347 pmek
#perturbed cd3cd28u0126_348 pmek
#perturbed cd3cd28u0126_349 pmek
#perturbed cd3cd28u0126_350 pmek
#perturbed cd3cd28u0126_351 pmek
#perturbed cd3cd28u0126_352 pmek
#perturbed cd3cd28u0126_353 pmek
#perturbed cd3cd28u0126_354 pmek
#perturbed cd3cd28u0126_355 pmek
#perturbed cd3cd28u0126_356 pmek
#perturbed cd3cd28u0126_357 pmek
#perturbed cd3cd28u0126_358 pmek
#perturbed cd3cd28u0126_359 pmek
#perturbed cd3cd28u0126_360 pmek
#perturbed cd3cd28u0126_361 pmek
#perturbed cd3cd28u0126_362 pmek
#perturbed cd3cd28u0126_363 pmek
#perturbed cd3cd28u0126_364 pmek
#perturbed cd3cd28u0126_365 pmek
#perturbed cd3cd28u0126_366 pmek
#perturbed cd3cd28u0126_367 pmek
#perturbed cd3cd28u0126_368 pmek
#perturbed cd3cd28u0126_369 pmek
#perturbed cd3cd28u0126_370 pmek
#perturbed cd3cd28u0126_371 pmek
#perturbed cd3cd28u0126_372 pmek
#perturbed cd3cd28u0126_373 pmek
#perturbed cd3cd28u0126_374 pmek
#perturbed cd3cd28u0126_375 pmek
#perturbed cd3cd28u0126_376 pmek
#perturbed cd3cd28u0126_377 pmek
#perturbed cd3cd28u0126_378 pmek
#perturbed cd3cd28u0126_379 pmek
#perturbed cd3cd28u0126_380 pmek
#perturbed cd3cd28u0126_381 pmek
#perturbed cd3cd28u0126_382 pmek
#perturbed cd3cd28u0126_383 pmek
#perturbed cd3cd28u0126_384 pmek
#perturbed cd3cd28u0126_385 pmek
#perturbed cd3cd28u0126_386 pmek
#perturbed cd3cd28u0126_387 pmek
#perturbed cd3cd28u0126_388 pmek
#perturbed cd3cd28u0126_389 pmek
#perturbed cd3cd28u0126_390 pmek
#perturbed cd3cd28u0126_391 pmek
#perturbed cd3cd28u0126_392 pmek
#perturbed cd3cd28u0126_393 pmek
#perturbed cd3cd28u0126_394 pmek
#perturbed cd3cd28u0126_395 pmek
#perturbed cd3cd28u0126_396 pmek
#perturbed cd3cd28u0126_397 pmek
#perturbed cd3cd28u0126_398 pmek
#perturbed cd3cd28u0126_399 pmek
#perturbed cd3cd28u0126_400 pmek
#perturbed cd3cd28u0126_401 pmek
#perturbed cd3cd28u0126_402 pmek
#perturbed cd3cd28u0126_403 pmek
#perturbed cd3cd28u0126_404 pmek
#perturbed cd3cd28u0126_405 pmek
#perturbed cd3cd28u0126_406 pmek
#perturbed cd3cd28u0126_407 pmek
#perturbed cd3cd28u0126_408 pmek
#perturbed cd3cd28u0126_409 pmek
#perturbed cd3cd28u0126_410 pmek
#perturbed cd3cd28u0126_411 pmek
#perturbed cd3cd28u0126_412 pmek
#perturbed cd3cd28u0126_413 pmek
#perturbed cd3cd28u0126_414 pmek
#perturbed cd3cd28u0126_415 pmek
#perturbed cd3cd28u0126_416 pmek
#perturbed cd3cd28u0126_417 pmek
#perturbed cd3cd28u0126_418 pmek
#perturbed cd3cd28u0126_419 pmek
#perturbed cd3cd28u0126_420 pmek
#perturbed cd3cd28u0126_421 pmek
#perturbed cd3cd28u0126_422 pmek
#perturbed cd3cd28u0126_423 pmek
#perturbed cd3cd28u0126_424 pmek
#perturbed cd3cd28u0126_425 pmek
#perturbed cd3cd28u0126_426 pmek
#perturbed cd3cd28u0126_427 pmek
#perturbed cd3cd28u0126_428 pmek
#perturbed cd3cd28u0126_429 pmek
#perturbed cd3cd28u0126_430 pmek
#perturbed cd3cd28u0126_431 pmek
#perturbed cd3cd28u0126_432 pmek
#perturbed cd3cd28u0126_433 pmek
#perturbed cd3cd28u0126_434 pmek
#perturbed cd3cd28u0126_435 pmek
#perturbed cd3cd28u0126_436 pmek
#perturbed cd3cd28u0126_437 pmek
#perturbed cd3cd28u0126_438 pmek
#perturbed cd3cd28u0126_439 pmek
#perturbed cd3cd28u0126_440 pmek
#perturbed cd3cd28u0126_441 pmek
#perturbed cd3cd28u0126_442 pmek
#perturbed cd3cd28u0126_443 pmek
#perturbed cd3cd28u0126_444 pmek
#perturbed cd3cd28u0126_445 pmek
#perturbed cd3cd28u0126_446 pmek
#perturbed cd3cd28u0126_447 pmek
#perturbed cd3cd28u0126_448 pmek
#perturbed cd3cd28u0126_449 pmek
#perturbed cd3cd28u0126_450 pmek
#perturbed cd3cd28u0126_451 pmek
#perturbed cd3cd28u0126_452 pmek
#perturbed cd3cd28u0126_453 pmek
#perturbed cd3cd28u0126_454 pmek
#perturbed cd3cd28u0126_455 pmek
#perturbed cd3cd28u0126_456 pmek
#perturbed cd3cd28u0126_457 pmek
#perturbed cd3cd28u0126_458 pmek
#perturbed cd3cd28u0126_459 pmek
#perturbed cd3cd28u0126_460 pmek
#perturbed cd3cd28u0126_461 pmek
#perturbed cd3cd28u0126_462 pmek
#perturbed cd3cd28u0126_463 pmek
#perturbed cd3cd28u0126_464 pmek
#perturbed cd3cd28u0126_465 pmek
#perturbed cd3cd28u0126_466 pmek
#perturbed cd3cd28u0126_467 pmek
#perturbed cd3cd28u0126_468 pmek
#perturbed cd3cd28u0126_469 pmek
#perturbed cd3cd28u0126_470 pmek
#perturbed cd3cd28u0126_471 pmek
#perturbed cd3cd28u0126_472 pmek
#perturbed cd3cd28u0126_473 pmek
#perturbed cd3cd28u0126_474 pmek
#perturbed cd3cd28u0126_475 pmek
#perturbed cd3cd28u0126_476 pmek
#perturbed cd3cd28u0126_477 pmek
#perturbed cd3cd28u0126_478 pmek
#perturbed cd3cd28u0126_479 pmek
#perturbed cd3cd28u0126_480 pmek
#perturbed cd3cd28u0126_481 pmek
#perturbed cd3cd28u0126_482 pmek
#perturbed cd3cd28u0126_483 pmek
#perturbed cd3cd28u0126_484 pmek
#perturbed cd3cd28u0126_485 pmek
#perturbed cd3cd28u0126_486 pmek
#perturbed cd3cd28u0126_487 pmek
#perturbed cd3cd28u0126_488 pmek
#perturbed cd3cd28u0126_489 pmek
#perturbed cd3cd28u0126_490 pmek
#perturbed cd3cd28u0126_491 pmek
#perturbed cd3cd28u0126_492 pmek
#perturbed cd3cd28u0126_493 pmek
#perturbed cd3cd28u0126_494 pmek
#perturbed cd3cd28u0126_495 pmek
#perturbed cd3cd28u0126_496 pmek
#perturbed cd3cd28u0126_497 pmek
#perturbed cd3cd28u0126_498 pmek
#perturbed cd3cd28u0126_499 pmek
#perturbed cd3cd28u0126_500 pmek
#perturbed cd3cd28u0126_501 pmek
#perturbed cd3cd28u0126_502 pmek
#perturbed cd3cd28u0126_503 pmek
#perturbed cd3cd28u0126_504 pmek
#perturbed cd3cd28u0126_505 pmek
#perturbed cd3cd28u0126_506 pmek
#perturbed cd3cd28u0126_507 pmek
#perturbed cd3cd28u0126_508 pmek
#perturbed cd3cd28u0126_509 pmek
#perturbed cd3cd28u0126_510 pmek
#perturbed cd3cd28u0126_511 pmek
#perturbed cd3cd28u0126_512 pmek
#perturbed cd3cd28u0126_513 pmek
#perturbed cd3cd28u0126_514 pmek
#perturbed cd3cd28u0126_515 pmek
#perturbed cd3cd28u0126_516 pmek
#perturbed cd3cd28u0126_517 pmek
#perturbed cd3cd28u0126_518 pmek
#perturbed cd3cd28u0126_519 pmek
#perturbed cd3cd28u0126_520 pmek
#perturbed cd3cd28u0126_521 pmek
#perturbed cd3cd28u0126_522 pmek
#perturbed cd3cd28u0126_523 pmek
#perturbed cd3cd28u0126_524 pmek
#perturbed cd3cd28u0126_525 pmek
#perturbed cd3cd28u0126_526 pmek
#perturbed cd3cd28u0126_527 pmek
#perturbed cd3cd28u0126_528 pmek
#perturbed cd3cd28u0126_529 pmek
#perturbed cd3cd28u0126_530 pmek
#perturbed cd3cd28u0126_531 pmek
#perturbed cd3cd28u0126_532 pmek
#perturbed cd3cd28u0126_533 pmek
#perturbed cd3cd28u0126_534 pmek
#perturbed cd3cd28u0126_535 pmek
#perturbed cd3cd28u0126_536 pmek
#perturbed cd3cd28u0126_537 pmek
#perturbed cd3cd28u0126_538 pmek
#perturbed cd3cd28u0126_539 pmek
#perturbed cd3cd28u0126_540 pmek
#perturbed cd3cd28u0126_541 pmek
#perturbed cd3cd28u0126_542 pmek
#perturbed cd3cd28u0126_543 pmek
#perturbed cd3cd28u0126_544 pmek
#perturbed cd3cd28u0126_545 pmek
#perturbed cd3cd28u0126_546 pmek
#perturbed cd3cd28u0126_547 pmek
#perturbed cd3cd28u0126_548 pmek
#perturbed cd3cd28u0126_549 pmek
#perturbed cd3cd28u0126_550 pmek
#perturbed cd3cd28u0126_551 pmek
#perturbed cd3cd28u0126_552 pmek
#perturbed cd3cd28u0126_553 pmek
#perturbed cd3cd28u0126_554 pmek
#perturbed cd3cd28u0126_555 pmek
#perturbed cd3cd28u0126_556 pmek
#perturbed cd3cd28u0126_557 pmek
#perturbed cd3cd28u0126_558 pmek
#perturbed cd3cd28u0126_559 pmek
#perturbed cd3cd28u0126_560 pmek
#perturbed cd3cd28u0126_561 pmek
#perturbed cd3cd28u0126_562 pmek
#perturbed cd3cd28u0126_563 pmek
#perturbed cd3cd28u0126_564 pmek
#perturbed cd3cd28u0126_565 pmek
#perturbed cd3cd28u0126_566 pmek
#perturbed cd3cd28u0126_567 pmek
#perturbed cd3cd28u0126_568 pmek
#perturbed cd3cd28u0126_569 pmek
#perturbed cd3cd28u0126_570 pmek
#perturbed cd3cd28u0126_571 pmek
#perturbed cd3cd28u0126_572 pmek
#perturbed cd3cd28u0126_573 pmek
#perturbed cd3cd28u0126_574 pmek
#perturbed cd3cd28u0126_575 pmek
#perturbed cd3cd28u0126_576 pmek
#perturbed cd3cd28u0126_577 pmek
#perturbed cd3cd28u0126_578 pmek
#perturbed cd3cd28u0126_579 pmek
#perturbed cd3cd28u0126_580 pmek
#perturbed cd3cd28u0126_581 pmek
#perturbed cd3cd28u0126_582 pmek
#perturbed cd3cd28u0126_583 pmek
#perturbed cd3cd28u0126_584 pmek
#perturbed cd3cd28u0126_585 pmek
#perturbed cd3cd28u0126_586 pmek
#perturbed cd3cd28u0126_587 pmek
#perturbed cd3cd28u0126_588 pmek
#perturbed cd3cd28u0126_589 pmek
#perturbed cd3cd28u0126_590 pmek
#perturbed cd3cd28u0126_591 pmek
#perturbed cd3cd28u0126_592 pmek
#perturbed cd3cd28u0126_593 pmek
#perturbed cd3cd28u0126_594 pmek
#perturbed cd3cd28u0126_595 pmek
#perturbed cd3cd28u0126_596 pmek
#perturbed cd3cd28u0126_597 pmek
#perturbed cd3cd28u0126_598 pmek
#perturbed cd3cd28u0126_599 pmek
#perturbed cd3cd28u0126_600 pmek
#perturbed cd3cd28u0126_601 pmek
#perturbed cd3cd28u0126_602 pmek
#perturbed cd3cd28u0126_603 pmek
#perturbed cd3cd28u0126_604 pmek
#perturbed cd3cd28u0126_605 pmek
#perturbed cd3cd28u0126_606 pmek
#perturbed cd3cd28u0126_607 pmek
#perturbed cd3cd28u0126_608 pmek
#perturbed cd3cd28u0126_609 pmek
#perturbed cd3cd28u0126_610 pmek
#perturbed cd3cd28u0126_611 pmek
#perturbed cd3cd28u0126_612 pmek
#perturbed cd3cd28u0126_613 pmek
#perturbed cd3cd28u0126_614 pmek
#perturbed cd3cd28u0126_615 pmek
#perturbed cd3cd28u0126_616 pmek
#perturbed cd3cd28u0126_617 pmek
#perturbed cd3cd28u0126_618 pmek
#perturbed cd3cd28u0126_619 pmek
#perturbed cd3cd28u0126_620 pmek
#perturbed cd3cd28u0126_621 pmek
#perturbed cd3cd28u0126_622 pmek
#perturbed cd3cd28u0126_623 pmek
#perturbed cd3cd28u0126_624 pmek
#perturbed cd3cd28u0126_625 pmek
#perturbed cd3cd28u0126_626 pmek
#perturbed cd3cd28u0126_627 pmek
#perturbed cd3cd28u0126_628 pmek
#perturbed cd3cd28u0126_629 pmek
#perturbed cd3cd28u0126_630 pmek
#perturbed cd3cd28u0126_631 pmek
#perturbed cd3cd28u0126_632 pmek
#perturbed cd3cd28u0126_633 pmek
#perturbed cd3cd28u0126_634 pmek
#perturbed cd3cd28u0126_635 pmek
#perturbed cd3cd28u0126_636 pmek
#perturbed cd3cd28u0126_637 pmek
#perturbed cd3cd28u0126_638 pmek
#perturbed cd3cd28u0126_639 pmek
#perturbed cd3cd28u0126_640 pmek
#perturbed cd3cd28u0126_641 pmek
#perturbed cd3cd28u0126_642 pmek
#perturbed cd3cd28u0126_643 pmek
#perturbed cd3cd28u0126_644 pmek
#perturbed cd3cd28u0126_645 pmek
#perturbed cd3cd28u0126_646 pmek
#perturbed cd3cd28u0126_647 pmek
#perturbed cd3cd28u0126_648 pmek
#perturbed cd3cd28u0126_649 pmek
#perturbed cd3cd28u0126_650 pmek
#perturbed cd3cd28u0126_651 pmek
#perturbed cd3cd28u0126_652 pmek
#perturbed cd3cd28u0126_653 pmek
#perturbed cd3cd28u0126_654 pmek
#perturbed cd3cd28u0126_655 pmek
#perturbed cd3cd28u0126_656 pmek
#perturbed cd3cd28u0126_657 pmek
#perturbed cd3cd28u0126_658 pmek
#perturbed cd3cd28u0126_659 pmek
#perturbed cd3cd28u0126_660 pmek
#perturbed cd3cd28u0126_661 pmek
#perturbed cd3cd28u0126_662 pmek
#perturbed cd3cd28u0126_663 pmek
#perturbed cd3cd28u0126_664 pmek
#perturbed cd3cd28u0126_665 pmek
#perturbed cd3cd28u0126_666 pmek
#perturbed cd3cd28u0126_667 pmek
#perturbed cd3cd28u0126_668 pmek
#perturbed cd3cd28u0126_669 pmek
#perturbed cd3cd28u0126_670 pmek
#perturbed cd3cd28u0126_671 pmek
#perturbed cd3cd28u0126_672 pmek
#perturbed cd3cd28u0126_673 pmek
#perturbed cd3cd28u0126_674 pmek
#perturbed cd3cd28u0126_675 pmek
#perturbed cd3cd28u0126_676 pmek
#perturbed cd3cd28u0126_677 pmek
#perturbed cd3cd28u0126_678 pmek
#perturbed cd3cd28u0126_679 pmek
#perturbed cd3cd28u0126_680 pmek
#perturbed cd3cd28u0126_681 pmek
#perturbed cd3cd28u0126_682 pmek
#perturbed cd3cd28u0126_683 pmek
#perturbed cd3cd28u0126_684 pmek
#perturbed cd3cd28u0126_685 pmek
#perturbed cd3cd28u0126_686 pmek
#perturbed cd3cd28u0126_687 pmek
#perturbed cd3cd28u0126_688 pmek
#perturbed cd3cd28u0126_689 pmek
#perturbed cd3cd28u0126_690 pmek
#perturbed cd3cd28u0126_691 pmek
#perturbed cd3cd28u0126_692 pmek
#perturbed cd3cd28u0126_693 pmek
#perturbed cd3cd28u0126_694 pmek
#perturbed cd3cd28u0126_695 pmek
#perturbed cd3cd28u0126_696 pmek
#perturbed cd3cd28u0126_697 pmek
#perturbed cd3cd28u0126_698 pmek
#perturbed cd3cd28u0126_699 pmek
#perturbed cd3cd28u0126_700 pmek
#perturbed cd3cd28u0126_701 pmek
#perturbed cd3cd28u0126_702 pmek
#perturbed cd3cd28u0126_703 pmek
#perturbed cd3cd28u0126_704 pmek
#perturbed cd3cd28u0126_705 pmek
#perturbed cd3cd28u0126_706 pmek
#perturbed cd3cd28u0126_707 pmek
#perturbed cd3cd28u0126_708 pmek
#perturbed cd3cd28u0126_709 pmek
#perturbed cd3cd28u0126_710 pmek
#perturbed cd3cd28u0126_711 pmek
#perturbed cd3cd28u0126_712 pmek
#perturbed cd3cd28u0126_713 pmek
#perturbed cd3cd28u0126_714 pmek
#perturbed cd3cd28u0126_715 pmek
#perturbed cd3cd28u0126_716 pmek
#perturbed cd3cd28u0126_717 pmek
#perturbed cd3cd28u0126_718 pmek
#perturbed cd3cd28u0126_719 pmek
#perturbed cd3cd28u0126_720 pmek
#perturbed cd3cd28u0126_721 pmek
#perturbed cd3cd28u0126_722 pmek
#perturbed cd3cd28u0126_723 pmek
#perturbed cd3cd28u0126_724 pmek
#perturbed cd3cd28u0126_725 pmek
#perturbed cd3cd28u0126_726 pmek
#perturbed cd3cd28u0126_727 pmek
#perturbed cd3cd28u0126_728 pmek
#perturbed cd3cd28u0126_729 pmek
#perturbed cd3cd28u0126_730 pmek
#perturbed cd3cd28u0126_731 pmek
#perturbed cd3cd28u0126_732 pmek
#perturbed cd3cd28u0126_733 pmek
#perturbed cd3cd28u0126_734 pmek
#perturbed cd3cd28u0126_735 pmek
#perturbed cd3cd28u0126_736 pmek
#perturbed cd3cd28u0126_737 pmek
#perturbed cd3cd28u0126_738 pmek
#perturbed cd3cd28u0126_739 pmek
#perturbed cd3cd28u0126_740 pmek
#perturbed cd3cd28u0126_741 pmek
#perturbed cd3cd28u0126_742 pmek
#perturbed cd3cd28u0126_743 pmek
#perturbed cd3cd28u0126_744 pmek
#perturbed cd3cd28u0126_745 pmek
#perturbed cd3cd28u0126_746 pmek
#perturbed cd3cd28u0126_747 pmek
#perturbed cd3cd28u0126_748 pmek
#perturbed cd3cd28u0126_749 pmek
#perturbed cd3cd28u0126_750 pmek
#perturbed cd3cd28u0126_751 pmek
#perturbed cd3cd28u0126_752 pmek
#perturbed cd3cd28u0126_753 pmek
#perturbed cd3cd28u0126_754 pmek
#perturbed cd3cd28u0126_755 pmek
#perturbed cd3cd28u0126_756 pmek
#perturbed cd3cd28u0126_757 pmek
#perturbed cd3cd28u0126_758 pmek
#perturbed cd3cd28u0126_759 pmek
#perturbed cd3cd28u0126_760 pmek
#perturbed cd3cd28u0126_761 pmek
#perturbed cd3cd28u0126_762 pmek
#perturbed cd3cd28u0126_763 pmek
#perturbed cd3cd28u0126_764 pmek
#perturbed cd3cd28u0126_765 pmek
#perturbed cd3cd28u0126_766 pmek
#perturbed cd3cd28u0126_767 pmek
#perturbed cd3cd28u0126_768 pmek
#perturbed cd3cd28u0126_769 pmek
#perturbed cd3cd28u0126_770 pmek
#perturbed cd3cd28u0126_771 pmek
#perturbed cd3cd28u0126_772 pmek
#perturbed cd3cd28u0126_773 pmek
#perturbed cd3cd28u0126_774 pmek
#perturbed cd3cd28u0126_775 pmek
#perturbed cd3cd28u0126_776 pmek
#perturbed cd3cd28u0126_777 pmek
#perturbed cd3cd28u0126_778 pmek
#perturbed cd3cd28u0126_779 pmek
#perturbed cd3cd28u0126_780 pmek
#perturbed cd3cd28u0126_781 pmek
#perturbed cd3cd28u0126_782 pmek
#perturbed cd3cd28u0126_783 pmek
#perturbed cd3cd28u0126_784 pmek
#perturbed cd3cd28u0126_785 pmek
#perturbed cd3cd28u0126_786 pmek
#perturbed cd3cd28u0126_787 pmek
#perturbed cd3cd28u0126_788 pmek
#perturbed cd3cd28u0126_789 pmek
#perturbed cd3cd28u0126_790 pmek
#perturbed cd3cd28u0126_791 pmek
#perturbed cd3cd28u0126_792 pmek
#perturbed cd3cd28u0126_793 pmek
#perturbed cd3cd28u0126_794 pmek
#perturbed cd3cd28u0126_795 pmek
#perturbed cd3cd28u0126_796 pmek
#perturbed cd3cd28u0126_797 pmek
#perturbed cd3cd28u0126_798 pmek
#perturbed cd3cd28g0076_0 PKC
#perturbed cd3cd28g0076_1 PKC
#perturbed cd3cd28g0076_2 PKC
#perturbed cd3cd28g0076_3 PKC
#perturbed cd3cd28g0076_4 PKC
#perturbed cd3cd28g0076_5 PKC
#perturbed cd3cd28g0076_6 PKC
#perturbed cd3cd28g0076_7 PKC
#perturbed cd3cd28g0076_8 PKC
#perturbed cd3cd28g0076_9 PKC
#perturbed cd3cd28g0076_10 PKC
#perturbed cd3cd28g0076_11 PKC
#perturbed cd3cd28g0076_12 PKC
#perturbed cd3cd28g0076_13 PKC
#perturbed cd3cd28g0076_14 PKC
#perturbed cd3cd28g0076_15 PKC
#perturbed cd3cd28g0076_16 PKC
#perturbed cd3cd28g0076_17 PKC
#perturbed cd3cd28g0076_18 PKC
#perturbed cd3cd28g0076_19 PKC
#perturbed cd3cd28g0076_20 PKC
#perturbed cd3cd28g0076_21 PKC
#perturbed cd3cd28g0076_22 PKC
#perturbed cd3cd28g0076_23 PKC
#perturbed cd3cd28g0076_24 PKC
#perturbed cd3cd28g0076_25 PKC
#perturbed cd3cd28g0076_26 PKC
#perturbed cd3cd28g0076_27 PKC
#perturbed cd3cd28g0076_28 PKC
#perturbed cd3cd28g0076_29 PKC
#perturbed cd3cd28g0076_30 PKC
#perturbed cd3cd28g0076_31 PKC
#perturbed cd3cd28g0076_32 PKC
#perturbed cd3cd28g0076_33 PKC
#perturbed cd3cd28g0076_34 PKC
#perturbed cd3cd28g0076_35 PKC
#perturbed cd3cd28g0076_36 PKC
#perturbed cd3cd28g0076_37 PKC
#perturbed cd3cd28g0076_38 PKC
#perturbed cd3cd28g0076_39 PKC
#perturbed cd3cd28g0076_40 PKC
#perturbed cd3cd28g0076_41 PKC
#perturbed cd3cd28g0076_42 PKC
#perturbed cd3cd28g0076_43 PKC
#perturbed cd3cd28g0076_44 PKC
#perturbed cd3cd28g0076_45 PKC
#perturbed cd3cd28g0076_46 PKC
#perturbed cd3cd28g0076_47 PKC
#perturbed cd3cd28g0076_48 PKC
#perturbed cd3cd28g0076_49 PKC
#perturbed cd3cd28g0076_50 PKC
#perturbed cd3cd28g0076_51 PKC
#perturbed cd3cd28g0076_52 PKC
#perturbed cd3cd28g0076_53 PKC
#perturbed cd3cd28g0076_54 PKC
#perturbed cd3cd28g0076_55 PKC
#perturbed cd3cd28g0076_56 PKC
#perturbed cd3cd28g0076_57 PKC
#perturbed cd3cd28g0076_58 PKC
#perturbed cd3cd28g0076_59 PKC
#perturbed cd3cd28g0076_60 PKC
#perturbed cd3cd28g0076_61 PKC
#perturbed cd3cd28g0076_62 PKC
#perturbed cd3cd28g0076_63 PKC
#perturbed cd3cd28g0076_64 PKC
#perturbed cd3cd28g0076_65 PKC
#perturbed cd3cd28g0076_66 PKC
#perturbed cd3cd28g0076_67 PKC
#perturbed cd3cd28g0076_68 PKC
#perturbed cd3cd28g0076_69 PKC
#perturbed cd3cd28g0076_70 PKC
#perturbed cd3cd28g0076_71 PKC
#perturbed cd3cd28g0076_72 PKC
#perturbed cd3cd28g0076_73 PKC
#perturbed cd3cd28g0076_74 PKC
#perturbed cd3cd28g0076_75 PKC
#perturbed cd3cd28g0076_76 PKC
#perturbed cd3cd28g0076_77 PKC
#perturbed cd3cd28g0076_78 PKC
#perturbed cd3cd28g0076_79 PKC
#perturbed cd3cd28g0076_80 PKC
#perturbed cd3cd28g0076_81 PKC
#perturbed cd3cd28g0076_82 PKC
#perturbed cd3cd28g0076_83 PKC
#perturbed cd3cd28g0076_84 PKC
#perturbed cd3cd28g0076_85 PKC
#perturbed cd3cd28g0076_86 PKC
#perturbed cd3cd28g0076_87 PKC
#perturbed cd3cd28g0076_88 PKC
#perturbed cd3cd28g0076_89 PKC
#perturbed cd3cd28g0076_90 PKC
#perturbed cd3cd28g0076_91 PKC
#perturbed cd3cd28g0076_92 PKC
#perturbed cd3cd28g0076_93 PKC
#perturbed cd3cd28g0076_94 PKC
#perturbed cd3cd28g0076_95 PKC
#perturbed cd3cd28g0076_96 PKC
#perturbed cd3cd28g0076_97 PKC
#perturbed cd3cd28g0076_98 PKC
#perturbed cd3cd28g0076_99 PKC
#perturbed cd3cd28g0076_100 PKC
#perturbed cd3cd28g0076_101 PKC
#perturbed cd3cd28g0076_102 PKC
#perturbed cd3cd28g0076_103 PKC
#perturbed cd3cd28g0076_104 PKC
#perturbed cd3cd28g0076_105 PKC
#perturbed cd3cd28g0076_106 PKC
#perturbed cd3cd28g0076_107 PKC
#perturbed cd3cd28g0076_108 PKC
#perturbed cd3cd28g0076_109 PKC
#perturbed cd3cd28g0076_110 PKC
#perturbed cd3cd28g0076_111 PKC
#perturbed cd3cd28g0076_112 PKC
#perturbed cd3cd28g0076_113 PKC
#perturbed cd3cd28g0076_114 PKC
#perturbed cd3cd28g0076_115 PKC
#perturbed cd3cd28g0076_116 PKC
#perturbed cd3cd28g0076_117 PKC
#perturbed cd3cd28g0076_118 PKC
#perturbed cd3cd28g0076_119 PKC
#perturbed cd3cd28g0076_120 PKC
#perturbed cd3cd28g0076_121 PKC
#perturbed cd3cd28g0076_122 PKC
#perturbed cd3cd28g0076_123 PKC
#perturbed cd3cd28g0076_124 PKC
#perturbed cd3cd28g0076_125 PKC
#perturbed cd3cd28g0076_126 PKC
#perturbed cd3cd28g0076_127 PKC
#perturbed cd3cd28g0076_128 PKC
#perturbed cd3cd28g0076_129 PKC
#perturbed cd3cd28g0076_130 PKC
#perturbed cd3cd28g0076_131 PKC
#perturbed cd3cd28g0076_132 PKC
#perturbed cd3cd28g0076_133 PKC
#perturbed cd3cd28g0076_134 PKC
#perturbed cd3cd28g0076_135 PKC
#perturbed cd3cd28g0076_136 PKC
#perturbed cd3cd28g0076_137 PKC
#perturbed cd3cd28g0076_138 PKC
#perturbed cd3cd28g0076_139 PKC
#perturbed cd3cd28g0076_140 PKC
#perturbed cd3cd28g0076_141 PKC
#perturbed cd3cd28g0076_142 PKC
#perturbed cd3cd28g0076_143 PKC
#perturbed cd3cd28g0076_144 PKC
#perturbed cd3cd28g0076_145 PKC
#perturbed cd3cd28g0076_146 PKC
#perturbed cd3cd28g0076_147 PKC
#perturbed cd3cd28g0076_148 PKC
#perturbed cd3cd28g0076_149 PKC
#perturbed cd3cd28g0076_150 PKC
#perturbed cd3cd28g0076_151 PKC
#perturbed cd3cd28g0076_152 PKC
#perturbed cd3cd28g0076_153 PKC
#perturbed cd3cd28g0076_154 PKC
#perturbed cd3cd28g0076_155 PKC
#perturbed cd3cd28g0076_156 PKC
#perturbed cd3cd28g0076_157 PKC
#perturbed cd3cd28g0076_158 PKC
#perturbed cd3cd28g0076_159 PKC
#perturbed cd3cd28g0076_160 PKC
#perturbed cd3cd28g0076_161 PKC
#perturbed cd3cd28g0076_162 PKC
#perturbed cd3cd28g0076_163 PKC
#perturbed cd3cd28g0076_164 PKC
#perturbed cd3cd28g0076_165 PKC
#perturbed cd3cd28g0076_166 PKC
#perturbed cd3cd28g0076_167 PKC
#perturbed cd3cd28g0076_168 PKC
#perturbed cd3cd28g0076_169 PKC
#perturbed cd3cd28g0076_170 PKC
#perturbed cd3cd28g0076_171 PKC
#perturbed cd3cd28g0076_172 PKC
#perturbed cd3cd28g0076_173 PKC
#perturbed cd3cd28g0076_174 PKC
#perturbed cd3cd28g0076_175 PKC
#perturbed cd3cd28g0076_176 PKC
#perturbed cd3cd28g0076_177 PKC
#perturbed cd3cd28g0076_178 PKC
#perturbed cd3cd28g0076_179 PKC
#perturbed cd3cd28g0076_180 PKC
#perturbed cd3cd28g0076_181 PKC
#perturbed cd3cd28g0076_182 PKC
#perturbed cd3cd28g0076_183 PKC
#perturbed cd3cd28g0076_184 PKC
#perturbed cd3cd28g0076_185 PKC
#perturbed cd3cd28g0076_186 PKC
#perturbed cd3cd28g0076_187 PKC
#perturbed cd3cd28g0076_188 PKC
#perturbed cd3cd28g0076_189 PKC
#perturbed cd3cd28g0076_190 PKC
#perturbed cd3cd28g0076_191 PKC
#perturbed cd3cd28g0076_192 PKC
#perturbed cd3cd28g0076_193 PKC
#perturbed cd3cd28g0076_194 PKC
#perturbed cd3cd28g0076_195 PKC
#perturbed cd3cd28g0076_196 PKC
#perturbed cd3cd28g0076_197 PKC
#perturbed cd3cd28g0076_198 PKC
#perturbed cd3cd28g0076_199 PKC
#perturbed cd3cd28g0076_200 PKC
#perturbed cd3cd28g0076_201 PKC
#perturbed cd3cd28g0076_202 PKC
#perturbed cd3cd28g0076_203 PKC
#perturbed cd3cd28g0076_204 PKC
#perturbed cd3cd28g0076_205 PKC
#perturbed cd3cd28g0076_206 PKC
#perturbed cd3cd28g0076_207 PKC
#perturbed cd3cd28g0076_208 PKC
#perturbed cd3cd28g0076_209 PKC
#perturbed cd3cd28g0076_210 PKC
#perturbed cd3cd28g0076_211 PKC
#perturbed cd3cd28g0076_212 PKC
#perturbed cd3cd28g0076_213 PKC
#perturbed cd3cd28g0076_214 PKC
#perturbed cd3cd28g0076_215 PKC
#perturbed cd3cd28g0076_216 PKC
#perturbed cd3cd28g0076_217 PKC
#perturbed cd3cd28g0076_218 PKC
#perturbed cd3cd28g0076_219 PKC
#perturbed cd3cd28g0076_220 PKC
#perturbed cd3cd28g0076_221 PKC
#perturbed cd3cd28g0076_222 PKC
#perturbed cd3cd28g0076_223 PKC
#perturbed cd3cd28g0076_224 PKC
#perturbed cd3cd28g0076_225 PKC
#perturbed cd3cd28g0076_226 PKC
#perturbed cd3cd28g0076_227 PKC
#perturbed cd3cd28g0076_228 PKC
#perturbed cd3cd28g0076_229 PKC
#perturbed cd3cd28g0076_230 PKC
#perturbed cd3cd28g0076_231 PKC
#perturbed cd3cd28g0076_232 PKC
#perturbed cd3cd28g0076_233 PKC
#perturbed cd3cd28g0076_234 PKC
#perturbed cd3cd28g0076_235 PKC
#perturbed cd3cd28g0076_236 PKC
#perturbed cd3cd28g0076_237 PKC
#perturbed cd3cd28g0076_238 PKC
#perturbed cd3cd28g0076_239 PKC
#perturbed cd3cd28g0076_240 PKC
#perturbed cd3cd28g0076_241 PKC
#perturbed cd3cd28g0076_242 PKC
#perturbed cd3cd28g0076_243 PKC
#perturbed cd3cd28g0076_244 PKC
#perturbed cd3cd28g0076_245 PKC
#perturbed cd3cd28g0076_246 PKC
#perturbed cd3cd28g0076_247 PKC
#perturbed cd3cd28g0076_248 PKC
#perturbed cd3cd28g0076_249 PKC
#perturbed cd3cd28g0076_250 PKC
#perturbed cd3cd28g0076_251 PKC
#perturbed cd3cd28g0076_252 PKC
#perturbed cd3cd28g0076_253 PKC
#perturbed cd3cd28g0076_254 PKC
#perturbed cd3cd28g0076_255 PKC
#perturbed cd3cd28g0076_256 PKC
#perturbed cd3cd28g0076_257 PKC
#perturbed cd3cd28g0076_258 PKC
#perturbed cd3cd28g0076_259 PKC
#perturbed cd3cd28g0076_260 PKC
#perturbed cd3cd28g0076_261 PKC
#perturbed cd3cd28g0076_262 PKC
#perturbed cd3cd28g0076_263 PKC
#perturbed cd3cd28g0076_264 PKC
#perturbed cd3cd28g0076_265 PKC
#perturbed cd3cd28g0076_266 PKC
#perturbed cd3cd28g0076_267 PKC
#perturbed cd3cd28g0076_268 PKC
#perturbed cd3cd28g0076_269 PKC
#perturbed cd3cd28g0076_270 PKC
#perturbed cd3cd28g0076_271 PKC
#perturbed cd3cd28g0076_272 PKC
#perturbed cd3cd28g0076_273 PKC
#perturbed cd3cd28g0076_274 PKC
#perturbed cd3cd28g0076_275 PKC
#perturbed cd3cd28g0076_276 PKC
#perturbed cd3cd28g0076_277 PKC
#perturbed cd3cd28g0076_278 PKC
#perturbed cd3cd28g0076_279 PKC
#perturbed cd3cd28g0076_280 PKC
#perturbed cd3cd28g0076_281 PKC
#perturbed cd3cd28g0076_282 PKC
#perturbed cd3cd28g0076_283 PKC
#perturbed cd3cd28g0076_284 PKC
#perturbed cd3cd28g0076_285 PKC
#perturbed cd3cd28g0076_286 PKC
#perturbed cd3cd28g0076_287 PKC
#perturbed cd3cd28g0076_288 PKC
#perturbed cd3cd28g0076_289 PKC
#perturbed cd3cd28g0076_290 PKC
#perturbed cd3cd28g0076_291 PKC
#perturbed cd3cd28g0076_292 PKC
#perturbed cd3cd28g0076_293 PKC
#perturbed cd3cd28g0076_294 PKC
#perturbed cd3cd28g0076_295 PKC
#perturbed cd3cd28g0076_296 PKC
#perturbed cd3cd28g0076_297 PKC
#perturbed cd3cd28g0076_298 PKC
#perturbed cd3cd28g0076_299 PKC
#perturbed cd3cd28g0076_300 PKC
#perturbed cd3cd28g0076_301 PKC
#perturbed cd3cd28g0076_302 PKC
#perturbed cd3cd28g0076_303 PKC
#perturbed cd3cd28g0076_304 PKC
#perturbed cd3cd28g0076_305 PKC
#perturbed cd3cd28g0076_306 PKC
#perturbed cd3cd28g0076_307 PKC
#perturbed cd3cd28g0076_308 PKC
#perturbed cd3cd28g0076_309 PKC
#perturbed cd3cd28g0076_310 PKC
#perturbed cd3cd28g0076_311 PKC
#perturbed cd3cd28g0076_312 PKC
#perturbed cd3cd28g0076_313 PKC
#perturbed cd3cd28g0076_314 PKC
#perturbed cd3cd28g0076_315 PKC
#perturbed cd3cd28g0076_316 PKC
#perturbed cd3cd28g0076_317 PKC
#perturbed cd3cd28g0076_318 PKC
#perturbed cd3cd28g0076_319 PKC
#perturbed cd3cd28g0076_320 PKC
#perturbed cd3cd28g0076_321 PKC
#perturbed cd3cd28g0076_322 PKC
#perturbed cd3cd28g0076_323 PKC
#perturbed cd3cd28g0076_324 PKC
#perturbed cd3cd28g0076_325 PKC
#perturbed cd3cd28g0076_326 PKC
#perturbed cd3cd28g0076_327 PKC
#perturbed cd3cd28g0076_328 PKC
#perturbed cd3cd28g0076_329 PKC
#perturbed cd3cd28g0076_330 PKC
#perturbed cd3cd28g0076_331 PKC
#perturbed cd3cd28g0076_332 PKC
#perturbed cd3cd28g0076_333 PKC
#perturbed cd3cd28g0076_334 PKC
#perturbed cd3cd28g0076_335 PKC
#perturbed cd3cd28g0076_336 PKC
#perturbed cd3cd28g0076_337 PKC
#perturbed cd3cd28g0076_338 PKC
#perturbed cd3cd28g0076_339 PKC
#perturbed cd3cd28g0076_340 PKC
#perturbed cd3cd28g0076_341 PKC
#perturbed cd3cd28g0076_342 PKC
#perturbed cd3cd28g0076_343 PKC
#perturbed cd3cd28g0076_344 PKC
#perturbed cd3cd28g0076_345 PKC
#perturbed cd3cd28g0076_346 PKC
#perturbed cd3cd28g0076_347 PKC
#perturbed cd3cd28g0076_348 PKC
#perturbed cd3cd28g0076_349 PKC
#perturbed cd3cd28g0076_350 PKC
#perturbed cd3cd28g0076_351 PKC
#perturbed cd3cd28g0076_352 PKC
#perturbed cd3cd28g0076_353 PKC
#perturbed cd3cd28g0076_354 PKC
#perturbed cd3cd28g0076_355 PKC
#perturbed cd3cd28g0076_356 PKC
#perturbed cd3cd28g0076_357 PKC
#perturbed cd3cd28g0076_358 PKC
#perturbed cd3cd28g0076_359 PKC
#perturbed cd3cd28g0076_360 PKC
#perturbed cd3cd28g0076_361 PKC
#perturbed cd3cd28g0076_362 PKC
#perturbed cd3cd28g0076_363 PKC
#perturbed cd3cd28g0076_364 PKC
#perturbed cd3cd28g0076_365 PKC
#perturbed cd3cd28g0076_366 PKC
#perturbed cd3cd28g0076_367 PKC
#perturbed cd3cd28g0076_368 PKC
#perturbed cd3cd28g0076_369 PKC
#perturbed cd3cd28g0076_370 PKC
#perturbed cd3cd28g0076_371 PKC
#perturbed cd3cd28g0076_372 PKC
#perturbed cd3cd28g0076_373 PKC
#perturbed cd3cd28g0076_374 PKC
#perturbed cd3cd28g0076_375 PKC
#perturbed cd3cd28g0076_376 PKC
#perturbed cd3cd28g0076_377 PKC
#perturbed cd3cd28g0076_378 PKC
#perturbed cd3cd28g0076_379 PKC
#perturbed cd3cd28g0076_380 PKC
#perturbed cd3cd28g0076_381 PKC
#perturbed cd3cd28g0076_382 PKC
#perturbed cd3cd28g0076_383 PKC
#perturbed cd3cd28g0076_384 PKC
#perturbed cd3cd28g0076_385 PKC
#perturbed cd3cd28g0076_386 PKC
#perturbed cd3cd28g0076_387 PKC
#perturbed cd3cd28g0076_388 PKC
#perturbed cd3cd28g0076_389 PKC
#perturbed cd3cd28g0076_390 PKC
#perturbed cd3cd28g0076_391 PKC
#perturbed cd3cd28g0076_392 PKC
#perturbed cd3cd28g0076_393 PKC
#perturbed cd3cd28g0076_394 PKC
#perturbed cd3cd28g0076_395 PKC
#perturbed cd3cd28g0076_396 PKC
#perturbed cd3cd28g0076_397 PKC
#perturbed cd3cd28g0076_398 PKC
#perturbed cd3cd28g0076_399 PKC
#perturbed cd3cd28g0076_400 PKC
#perturbed cd3cd28g0076_401 PKC
#perturbed cd3cd28g0076_402 PKC
#perturbed cd3cd28g0076_403 PKC
#perturbed cd3cd28g0076_404 PKC
#perturbed cd3cd28g0076_405 PKC
#perturbed cd3cd28g0076_406 PKC
#perturbed cd3cd28g0076_407 PKC
#perturbed cd3cd28g0076_408 PKC
#perturbed cd3cd28g0076_409 PKC
#perturbed cd3cd28g0076_410 PKC
#perturbed cd3cd28g0076_411 PKC
#perturbed cd3cd28g0076_412 PKC
#perturbed cd3cd28g0076_413 PKC
#perturbed cd3cd28g0076_414 PKC
#perturbed cd3cd28g0076_415 PKC
#perturbed cd3cd28g0076_416 PKC
#perturbed cd3cd28g0076_417 PKC
#perturbed cd3cd28g0076_418 PKC
#perturbed cd3cd28g0076_419 PKC
#perturbed cd3cd28g0076_420 PKC
#perturbed cd3cd28g0076_421 PKC
#perturbed cd3cd28g0076_422 PKC
#perturbed cd3cd28g0076_423 PKC
#perturbed cd3cd28g0076_424 PKC
#perturbed cd3cd28g0076_425 PKC
#perturbed cd3cd28g0076_426 PKC
#perturbed cd3cd28g0076_427 PKC
#perturbed cd3cd28g0076_428 PKC
#perturbed cd3cd28g0076_429 PKC
#perturbed cd3cd28g0076_430 PKC
#perturbed cd3cd28g0076_431 PKC
#perturbed cd3cd28g0076_432 PKC
#perturbed cd3cd28g0076_433 PKC
#perturbed cd3cd28g0076_434 PKC
#perturbed cd3cd28g0076_435 PKC
#perturbed cd3cd28g0076_436 PKC
#perturbed cd3cd28g0076_437 PKC
#perturbed cd3cd28g0076_438 PKC
#perturbed cd3cd28g0076_439 PKC
#perturbed cd3cd28g0076_440 PKC
#perturbed cd3cd28g0076_441 PKC
#perturbed cd3cd28g0076_442 PKC
#perturbed cd3cd28g0076_443 PKC
#perturbed cd3cd28g0076_444 PKC
#perturbed cd3cd28g0076_445 PKC
#perturbed cd3cd28g0076_446 PKC
#perturbed cd3cd28g0076_447 PKC
#perturbed cd3cd28g0076_448 PKC
#perturbed cd3cd28g0076_449 PKC
#perturbed cd3cd28g0076_450 PKC
#perturbed cd3cd28g0076_451 PKC
#perturbed cd3cd28g0076_452 PKC
#perturbed cd3cd28g0076_453 PKC
#perturbed cd3cd28g0076_454 PKC
#perturbed cd3cd28g0076_455 PKC
#perturbed cd3cd28g0076_456 PKC
#perturbed cd3cd28g0076_457 PKC
#perturbed cd3cd28g0076_458 PKC
#perturbed cd3cd28g0076_459 PKC
#perturbed cd3cd28g0076_460 PKC
#perturbed cd3cd28g0076_461 PKC
#perturbed cd3cd28g0076_462 PKC
#perturbed cd3cd28g0076_463 PKC
#perturbed cd3cd28g0076_464 PKC
#perturbed cd3cd28g0076_465 PKC
#perturbed cd3cd28g0076_466 PKC
#perturbed cd3cd28g0076_467 PKC
#perturbed cd3cd28g0076_468 PKC
#perturbed cd3cd28g0076_469 PKC
#perturbed cd3cd28g0076_470 PKC
#perturbed cd3cd28g0076_471 PKC
#perturbed cd3cd28g0076_472 PKC
#perturbed cd3cd28g0076_473 PKC
#perturbed cd3cd28g0076_474 PKC
#perturbed cd3cd28g0076_475 PKC
#perturbed cd3cd28g0076_476 PKC
#perturbed cd3cd28g0076_477 PKC
#perturbed cd3cd28g0076_478 PKC
#perturbed cd3cd28g0076_479 PKC
#perturbed cd3cd28g0076_480 PKC
#perturbed cd3cd28g0076_481 PKC
#perturbed cd3cd28g0076_482 PKC
#perturbed cd3cd28g0076_483 PKC
#perturbed cd3cd28g0076_484 PKC
#perturbed cd3cd28g0076_485 PKC
#perturbed cd3cd28g0076_486 PKC
#perturbed cd3cd28g0076_487 PKC
#perturbed cd3cd28g0076_488 PKC
#perturbed cd3cd28g0076_489 PKC
#perturbed cd3cd28g0076_490 PKC
#perturbed cd3cd28g0076_491 PKC
#perturbed cd3cd28g0076_492 PKC
#perturbed cd3cd28g0076_493 PKC
#perturbed cd3cd28g0076_494 PKC
#perturbed cd3cd28g0076_495 PKC
#perturbed cd3cd28g0076_496 PKC
#perturbed cd3cd28g0076_497 PKC
#perturbed cd3cd28g0076_498 PKC
#perturbed cd3cd28g0076_499 PKC
#perturbed cd3cd28g0076_500 PKC
#perturbed cd3cd28g0076_501 PKC
#perturbed cd3cd28g0076_502 PKC
#perturbed cd3cd28g0076_503 PKC
#perturbed cd3cd28g0076_504 PKC
#perturbed cd3cd28g0076_505 PKC
#perturbed cd3cd28g0076_506 PKC
#perturbed cd3cd28g0076_507 PKC
#perturbed cd3cd28g0076_508 PKC
#perturbed cd3cd28g0076_509 PKC
#perturbed cd3cd28g0076_510 PKC
#perturbed cd3cd28g0076_511 PKC
#perturbed cd3cd28g0076_512 PKC
#perturbed cd3cd28g0076_513 PKC
#perturbed cd3cd28g0076_514 PKC
#perturbed cd3cd28g0076_515 PKC
#perturbed cd3cd28g0076_516 PKC
#perturbed cd3cd28g0076_517 PKC
#perturbed cd3cd28g0076_518 PKC
#perturbed cd3cd28g0076_519 PKC
#perturbed cd3cd28g0076_520 PKC
#perturbed cd3cd28g0076_521 PKC
#perturbed cd3cd28g0076_522 PKC
#perturbed cd3cd28g0076_523 PKC
#perturbed cd3cd28g0076_524 PKC
#perturbed cd3cd28g0076_525 PKC
#perturbed cd3cd28g0076_526 PKC
#perturbed cd3cd28g0076_527 PKC
#perturbed cd3cd28g0076_528 PKC
#perturbed cd3cd28g0076_529 PKC
#perturbed cd3cd28g0076_530 PKC
#perturbed cd3cd28g0076_531 PKC
#perturbed cd3cd28g0076_532 PKC
#perturbed cd3cd28g0076_533 PKC
#perturbed cd3cd28g0076_534 PKC
#perturbed cd3cd28g0076_535 PKC
#perturbed cd3cd28g0076_536 PKC
#perturbed cd3cd28g0076_537 PKC
#perturbed cd3cd28g0076_538 PKC
#perturbed cd3cd28g0076_539 PKC
#perturbed cd3cd28g0076_540 PKC
#perturbed cd3cd28g0076_541 PKC
#perturbed cd3cd28g0076_542 PKC
#perturbed cd3cd28g0076_543 PKC
#perturbed cd3cd28g0076_544 PKC
#perturbed cd3cd28g0076_545 PKC
#perturbed cd3cd28g0076_546 PKC
#perturbed cd3cd28g0076_547 PKC
#perturbed cd3cd28g0076_548 PKC
#perturbed cd3cd28g0076_549 PKC
#perturbed cd3cd28g0076_550 PKC
#perturbed cd3cd28g0076_551 PKC
#perturbed cd3cd28g0076_552 PKC
#perturbed cd3cd28g0076_553 PKC
#perturbed cd3cd28g0076_554 PKC
#perturbed cd3cd28g0076_555 PKC
#perturbed cd3cd28g0076_556 PKC
#perturbed cd3cd28g0076_557 PKC
#perturbed cd3cd28g0076_558 PKC
#perturbed cd3cd28g0076_559 PKC
#perturbed cd3cd28g0076_560 PKC
#perturbed cd3cd28g0076_561 PKC
#perturbed cd3cd28g0076_562 PKC
#perturbed cd3cd28g0076_563 PKC
#perturbed cd3cd28g0076_564 PKC
#perturbed cd3cd28g0076_565 PKC
#perturbed cd3cd28g0076_566 PKC
#perturbed cd3cd28g0076_567 PKC
#perturbed cd3cd28g0076_568 PKC
#perturbed cd3cd28g0076_569 PKC
#perturbed cd3cd28g0076_570 PKC
#perturbed cd3cd28g0076_571 PKC
#perturbed cd3cd28g0076_572 PKC
#perturbed cd3cd28g0076_573 PKC
#perturbed cd3cd28g0076_574 PKC
#perturbed cd3cd28g0076_575 PKC
#perturbed cd3cd28g0076_576 PKC
#perturbed cd3cd28g0076_577 PKC
#perturbed cd3cd28g0076_578 PKC
#perturbed cd3cd28g0076_579 PKC
#perturbed cd3cd28g0076_580 PKC
#perturbed cd3cd28g0076_581 PKC
#perturbed cd3cd28g0076_582 PKC
#perturbed cd3cd28g0076_583 PKC
#perturbed cd3cd28g0076_584 PKC
#perturbed cd3cd28g0076_585 PKC
#perturbed cd3cd28g0076_586 PKC
#perturbed cd3cd28g0076_587 PKC
#perturbed cd3cd28g0076_588 PKC
#perturbed cd3cd28g0076_589 PKC
#perturbed cd3cd28g0076_590 PKC
#perturbed cd3cd28g0076_591 PKC
#perturbed cd3cd28g0076_592 PKC
#perturbed cd3cd28g0076_593 PKC
#perturbed cd3cd28g0076_594 PKC
#perturbed cd3cd28g0076_595 PKC
#perturbed cd3cd28g0076_596 PKC
#perturbed cd3cd28g0076_597 PKC
#perturbed cd3cd28g0076_598 PKC
#perturbed cd3cd28g0076_599 PKC
#perturbed cd3cd28g0076_600 PKC
#perturbed cd3cd28g0076_601 PKC
#perturbed cd3cd28g0076_602 PKC
#perturbed cd3cd28g0076_603 PKC
#perturbed cd3cd28g0076_604 PKC
#perturbed cd3cd28g0076_605 PKC
#perturbed cd3cd28g0076_606 PKC
#perturbed cd3cd28g0076_607 PKC
#perturbed cd3cd28g0076_608 PKC
#perturbed cd3cd28g0076_609 PKC
#perturbed cd3cd28g0076_610 PKC
#perturbed cd3cd28g0076_611 PKC
#perturbed cd3cd28g0076_612 PKC
#perturbed cd3cd28g0076_613 PKC
#perturbed cd3cd28g0076_614 PKC
#perturbed cd3cd28g0076_615 PKC
#perturbed cd3cd28g0076_616 PKC
#perturbed cd3cd28g0076_617 PKC
#perturbed cd3cd28g0076_618 PKC
#perturbed cd3cd28g0076_619 PKC
#perturbed cd3cd28g0076_620 PKC
#perturbed cd3cd28g0076_621 PKC
#perturbed cd3cd28g0076_622 PKC
#perturbed cd3cd28g0076_623 PKC
#perturbed cd3cd28g0076_624 PKC
#perturbed cd3cd28g0076_625 PKC
#perturbed cd3cd28g0076_626 PKC
#perturbed cd3cd28g0076_627 PKC
#perturbed cd3cd28g0076_628 PKC
#perturbed cd3cd28g0076_629 PKC
#perturbed cd3cd28g0076_630 PKC
#perturbed cd3cd28g0076_631 PKC
#perturbed cd3cd28g0076_632 PKC
#perturbed cd3cd28g0076_633 PKC
#perturbed cd3cd28g0076_634 PKC
#perturbed cd3cd28g0076_635 PKC
#perturbed cd3cd28g0076_636 PKC
#perturbed cd3cd28g0076_637 PKC
#perturbed cd3cd28g0076_638 PKC
#perturbed cd3cd28g0076_639 PKC
#perturbed cd3cd28g0076_640 PKC
#perturbed cd3cd28g0076_641 PKC
#perturbed cd3cd28g0076_642 PKC
#perturbed cd3cd28g0076_643 PKC
#perturbed cd3cd28g0076_644 PKC
#perturbed cd3cd28g0076_645 PKC
#perturbed cd3cd28g0076_646 PKC
#perturbed cd3cd28g0076_647 PKC
#perturbed cd3cd28g0076_648 PKC
#perturbed cd3cd28g0076_649 PKC
#perturbed cd3cd28g0076_650 PKC
#perturbed cd3cd28g0076_651 PKC
#perturbed cd3cd28g0076_652 PKC
#perturbed cd3cd28g0076_653 PKC
#perturbed cd3cd28g0076_654 PKC
#perturbed cd3cd28g0076_655 PKC
#perturbed cd3cd28g0076_656 PKC
#perturbed cd3cd28g0076_657 PKC
#perturbed cd3cd28g0076_658 PKC
#perturbed cd3cd28g0076_659 PKC
#perturbed cd3cd28g0076_660 PKC
#perturbed cd3cd28g0076_661 PKC
#perturbed cd3cd28g0076_662 PKC
#perturbed cd3cd28g0076_663 PKC
#perturbed cd3cd28g0076_664 PKC
#perturbed cd3cd28g0076_665 PKC
#perturbed cd3cd28g0076_666 PKC
#perturbed cd3cd28g0076_667 PKC
#perturbed cd3cd28g0076_668 PKC
#perturbed cd3cd28g0076_669 PKC
#perturbed cd3cd28g0076_670 PKC
#perturbed cd3cd28g0076_671 PKC
#perturbed cd3cd28g0076_672 PKC
#perturbed cd3cd28g0076_673 PKC
#perturbed cd3cd28g0076_674 PKC
#perturbed cd3cd28g0076_675 PKC
#perturbed cd3cd28g0076_676 PKC
#perturbed cd3cd28g0076_677 PKC
#perturbed cd3cd28g0076_678 PKC
#perturbed cd3cd28g0076_679 PKC
#perturbed cd3cd28g0076_680 PKC
#perturbed cd3cd28g0076_681 PKC
#perturbed cd3cd28g0076_682 PKC
#perturbed cd3cd28g0076_683 PKC
#perturbed cd3cd28g0076_684 PKC
#perturbed cd3cd28g0076_685 PKC
#perturbed cd3cd28g0076_686 PKC
#perturbed cd3cd28g0076_687 PKC
#perturbed cd3cd28g0076_688 PKC
#perturbed cd3cd28g0076_689 PKC
#perturbed cd3cd28g0076_690 PKC
#perturbed cd3cd28g0076_691 PKC
#perturbed cd3cd28g0076_692 PKC
#perturbed cd3cd28g0076_693 PKC
#perturbed cd3cd28g0076_694 PKC
#perturbed cd3cd28g0076_695 PKC
#perturbed cd3cd28g0076_696 PKC
#perturbed cd3cd28g0076_697 PKC
#perturbed cd3cd28g0076_698 PKC
#perturbed cd3cd28g0076_699 PKC
#perturbed cd3cd28g0076_700 PKC
#perturbed cd3cd28g0076_701 PKC
#perturbed cd3cd28g0076_702 PKC
#perturbed cd3cd28g0076_703 PKC
#perturbed cd3cd28g0076_704 PKC
#perturbed cd3cd28g0076_705 PKC
#perturbed cd3cd28g0076_706 PKC
#perturbed cd3cd28g0076_707 PKC
#perturbed cd3cd28g0076_708 PKC
#perturbed cd3cd28g0076_709 PKC
#perturbed cd3cd28g0076_710 PKC
#perturbed cd3cd28g0076_711 PKC
#perturbed cd3cd28g0076_712 PKC
#perturbed cd3cd28g0076_713 PKC
#perturbed cd3cd28g0076_714 PKC
#perturbed cd3cd28g0076_715 PKC
#perturbed cd3cd28g0076_716 PKC
#perturbed cd3cd28g0076_717 PKC
#perturbed cd3cd28g0076_718 PKC
#perturbed cd3cd28g0076_719 PKC
#perturbed cd3cd28g0076_720 PKC
#perturbed cd3cd28g0076_721 PKC
#perturbed cd3cd28g0076_722 PKC
#perturbed cd3cd28aktinhib_0 AKT
#perturbed cd3cd28aktinhib_1 AKT
#perturbed cd3cd28aktinhib_2 AKT
#perturbed cd3cd28aktinhib_3 AKT
#perturbed cd3cd28aktinhib_4 AKT
#perturbed cd3cd28aktinhib_5 AKT
#perturbed cd3cd28aktinhib_6 AKT
#perturbed cd3cd28aktinhib_7 AKT
#perturbed cd3cd28aktinhib_8 AKT
#perturbed cd3cd28aktinhib_9 AKT
#perturbed cd3cd28aktinhib_10 AKT
#perturbed cd3cd28aktinhib_11 AKT
#perturbed cd3cd28aktinhib_12 AKT
#perturbed cd3cd28aktinhib_13 AKT
#perturbed cd3cd28aktinhib_14 AKT
#perturbed cd3cd28aktinhib_15 AKT
#perturbed cd3cd28aktinhib_16 AKT
#perturbed cd3cd28aktinhib_17 AKT
#perturbed cd3cd28aktinhib_18 AKT
#perturbed cd3cd28aktinhib_19 AKT
#perturbed cd3cd28aktinhib_20 AKT
#perturbed cd3cd28aktinhib_21 AKT
#perturbed cd3cd28aktinhib_22 AKT
#perturbed cd3cd28aktinhib_23 AKT
#perturbed cd3cd28aktinhib_24 AKT
#perturbed cd3cd28aktinhib_25 AKT
#perturbed cd3cd28aktinhib_26 AKT
#perturbed cd3cd28aktinhib_27 AKT
#perturbed cd3cd28aktinhib_28 AKT
#perturbed cd3cd28aktinhib_29 AKT
#perturbed cd3cd28aktinhib_30 AKT
#perturbed cd3cd28aktinhib_31 AKT
#perturbed cd3cd28aktinhib_32 AKT
#perturbed cd3cd28aktinhib_33 AKT
#perturbed cd3cd28aktinhib_34 AKT
#perturbed cd3cd28aktinhib_35 AKT
#perturbed cd3cd28aktinhib_36 AKT
#perturbed cd3cd28aktinhib_37 AKT
#perturbed cd3cd28aktinhib_38 AKT
#perturbed cd3cd28aktinhib_39 AKT
#perturbed cd3cd28aktinhib_40 AKT
#perturbed cd3cd28aktinhib_41 AKT
#perturbed cd3cd28aktinhib_42 AKT
#perturbed cd3cd28aktinhib_43 AKT
#perturbed cd3cd28aktinhib_44 AKT
#perturbed cd3cd28aktinhib_45 AKT
#perturbed cd3cd28aktinhib_46 AKT
#perturbed cd3cd28aktinhib_47 AKT
#perturbed cd3cd28aktinhib_48 AKT
#perturbed cd3cd28aktinhib_49 AKT
#perturbed cd3cd28aktinhib_50 AKT
#perturbed cd3cd28aktinhib_51 AKT
#perturbed cd3cd28aktinhib_52 AKT
#perturbed cd3cd28aktinhib_53 AKT
#perturbed cd3cd28aktinhib_54 AKT
#perturbed cd3cd28aktinhib_55 AKT
#perturbed cd3cd28aktinhib_56 AKT
#perturbed cd3cd28aktinhib_57 AKT
#perturbed cd3cd28aktinhib_58 AKT
#perturbed cd3cd28aktinhib_59 AKT
#perturbed cd3cd28aktinhib_60 AKT
#perturbed cd3cd28aktinhib_61 AKT
#perturbed cd3cd28aktinhib_62 AKT
#perturbed cd3cd28aktinhib_63 AKT
#perturbed cd3cd28aktinhib_64 AKT
#perturbed cd3cd28aktinhib_65 AKT
#perturbed cd3cd28aktinhib_66 AKT
#perturbed cd3cd28aktinhib_67 AKT
#perturbed cd3cd28aktinhib_68 AKT
#perturbed cd3cd28aktinhib_69 AKT
#perturbed cd3cd28aktinhib_70 AKT
#perturbed cd3cd28aktinhib_71 AKT
#perturbed cd3cd28aktinhib_72 AKT
#perturbed cd3cd28aktinhib_73 AKT
#perturbed cd3cd28aktinhib_74 AKT
#perturbed cd3cd28aktinhib_75 AKT
#perturbed cd3cd28aktinhib_76 AKT
#perturbed cd3cd28aktinhib_77 AKT
#perturbed cd3cd28aktinhib_78 AKT
#perturbed cd3cd28aktinhib_79 AKT
#perturbed cd3cd28aktinhib_80 AKT
#perturbed cd3cd28aktinhib_81 AKT
#perturbed cd3cd28aktinhib_82 AKT
#perturbed cd3cd28aktinhib_83 AKT
#perturbed cd3cd28aktinhib_84 AKT
#perturbed cd3cd28aktinhib_85 AKT
#perturbed cd3cd28aktinhib_86 AKT
#perturbed cd3cd28aktinhib_87 AKT
#perturbed cd3cd28aktinhib_88 AKT
#perturbed cd3cd28aktinhib_89 AKT
#perturbed cd3cd28aktinhib_90 AKT
#perturbed cd3cd28aktinhib_91 AKT
#perturbed cd3cd28aktinhib_92 AKT
#perturbed cd3cd28aktinhib_93 AKT
#perturbed cd3cd28aktinhib_94 AKT
#perturbed cd3cd28aktinhib_95 AKT
#perturbed cd3cd28aktinhib_96 AKT
#perturbed cd3cd28aktinhib_97 AKT
#perturbed cd3cd28aktinhib_98 AKT
#perturbed cd3cd28aktinhib_99 AKT
#perturbed cd3cd28aktinhib_100 AKT
#perturbed cd3cd28aktinhib_101 AKT
#perturbed cd3cd28aktinhib_102 AKT
#perturbed cd3cd28aktinhib_103 AKT
#perturbed cd3cd28aktinhib_104 AKT
#perturbed cd3cd28aktinhib_105 AKT
#perturbed cd3cd28aktinhib_106 AKT
#perturbed cd3cd28aktinhib_107 AKT
#perturbed cd3cd28aktinhib_108 AKT
#perturbed cd3cd28aktinhib_109 AKT
#perturbed cd3cd28aktinhib_110 AKT
#perturbed cd3cd28aktinhib_111 AKT
#perturbed cd3cd28aktinhib_112 AKT
#perturbed cd3cd28aktinhib_113 AKT
#perturbed cd3cd28aktinhib_114 AKT
#perturbed cd3cd28aktinhib_115 AKT
#perturbed cd3cd28aktinhib_116 AKT
#perturbed cd3cd28aktinhib_117 AKT
#perturbed cd3cd28aktinhib_118 AKT
#perturbed cd3cd28aktinhib_119 AKT
#perturbed cd3cd28aktinhib_120 AKT
#perturbed cd3cd28aktinhib_121 AKT
#perturbed cd3cd28aktinhib_122 AKT
#perturbed cd3cd28aktinhib_123 AKT
#perturbed cd3cd28aktinhib_124 AKT
#perturbed cd3cd28aktinhib_125 AKT
#perturbed cd3cd28aktinhib_126 AKT
#perturbed cd3cd28aktinhib_127 AKT
#perturbed cd3cd28aktinhib_128 AKT
#perturbed cd3cd28aktinhib_129 AKT
#perturbed cd3cd28aktinhib_130 AKT
#perturbed cd3cd28aktinhib_131 AKT
#perturbed cd3cd28aktinhib_132 AKT
#perturbed cd3cd28aktinhib_133 AKT
#perturbed cd3cd28aktinhib_134 AKT
#perturbed cd3cd28aktinhib_135 AKT
#perturbed cd3cd28aktinhib_136 AKT
#perturbed cd3cd28aktinhib_137 AKT
#perturbed cd3cd28aktinhib_138 AKT
#perturbed cd3cd28aktinhib_139 AKT
#perturbed cd3cd28aktinhib_140 AKT
#perturbed cd3cd28aktinhib_141 AKT
#perturbed cd3cd28aktinhib_142 AKT
#perturbed cd3cd28aktinhib_143 AKT
#perturbed cd3cd28aktinhib_144 AKT
#perturbed cd3cd28aktinhib_145 AKT
#perturbed cd3cd28aktinhib_146 AKT
#perturbed cd3cd28aktinhib_147 AKT
#perturbed cd3cd28aktinhib_148 AKT
#perturbed cd3cd28aktinhib_149 AKT
#perturbed cd3cd28aktinhib_150 AKT
#perturbed cd3cd28aktinhib_151 AKT
#perturbed cd3cd28aktinhib_152 AKT
#perturbed cd3cd28aktinhib_153 AKT
#perturbed cd3cd28aktinhib_154 AKT
#perturbed cd3cd28aktinhib_155 AKT
#perturbed cd3cd28aktinhib_156 AKT
#perturbed cd3cd28aktinhib_157 AKT
#perturbed cd3cd28aktinhib_158 AKT
#perturbed cd3cd28aktinhib_159 AKT
#perturbed cd3cd28aktinhib_160 AKT
#perturbed cd3cd28aktinhib_161 AKT
#perturbed cd3cd28aktinhib_162 AKT
#perturbed cd3cd28aktinhib_163 AKT
#perturbed cd3cd28aktinhib_164 AKT
#perturbed cd3cd28aktinhib_165 AKT
#perturbed cd3cd28aktinhib_166 AKT
#perturbed cd3cd28aktinhib_167 AKT
#perturbed cd3cd28aktinhib_168 AKT
#perturbed cd3cd28aktinhib_169 AKT
#perturbed cd3cd28aktinhib_170 AKT
#perturbed cd3cd28aktinhib_171 AKT
#perturbed cd3cd28aktinhib_172 AKT
#perturbed cd3cd28aktinhib_173 AKT
#perturbed cd3cd28aktinhib_174 AKT
#perturbed cd3cd28aktinhib_175 AKT
#perturbed cd3cd28aktinhib_176 AKT
#perturbed cd3cd28aktinhib_177 AKT
#perturbed cd3cd28aktinhib_178 AKT
#perturbed cd3cd28aktinhib_179 AKT
#perturbed cd3cd28aktinhib_180 AKT
#perturbed cd3cd28aktinhib_181 AKT
#perturbed cd3cd28aktinhib_182 AKT
#perturbed cd3cd28aktinhib_183 AKT
#perturbed cd3cd28aktinhib_184 AKT
#perturbed cd3cd28aktinhib_185 AKT
#perturbed cd3cd28aktinhib_186 AKT
#perturbed cd3cd28aktinhib_187 AKT
#perturbed cd3cd28aktinhib_188 AKT
#perturbed cd3cd28aktinhib_189 AKT
#perturbed cd3cd28aktinhib_190 AKT
#perturbed cd3cd28aktinhib_191 AKT
#perturbed cd3cd28aktinhib_192 AKT
#perturbed cd3cd28aktinhib_193 AKT
#perturbed cd3cd28aktinhib_194 AKT
#perturbed cd3cd28aktinhib_195 AKT
#perturbed cd3cd28aktinhib_196 AKT
#perturbed cd3cd28aktinhib_197 AKT
#perturbed cd3cd28aktinhib_198 AKT
#perturbed cd3cd28aktinhib_199 AKT
#perturbed cd3cd28aktinhib_200 AKT
#perturbed cd3cd28aktinhib_201 AKT
#perturbed cd3cd28aktinhib_202 AKT
#perturbed cd3cd28aktinhib_203 AKT
#perturbed cd3cd28aktinhib_204 AKT
#perturbed cd3cd28aktinhib_205 AKT
#perturbed cd3cd28aktinhib_206 AKT
#perturbed cd3cd28aktinhib_207 AKT
#perturbed cd3cd28aktinhib_208 AKT
#perturbed cd3cd28aktinhib_209 AKT
#perturbed cd3cd28aktinhib_210 AKT
#perturbed cd3cd28aktinhib_211 AKT
#perturbed cd3cd28aktinhib_212 AKT
#perturbed cd3cd28aktinhib_213 AKT
#perturbed cd3cd28aktinhib_214 AKT
#perturbed cd3cd28aktinhib_215 AKT
#perturbed cd3cd28aktinhib_216 AKT
#perturbed cd3cd28aktinhib_217 AKT
#perturbed cd3cd28aktinhib_218 AKT
#perturbed cd3cd28aktinhib_219 AKT
#perturbed cd3cd28aktinhib_220 AKT
#perturbed cd3cd28aktinhib_221 AKT
#perturbed cd3cd28aktinhib_222 AKT
#perturbed cd3cd28aktinhib_223 AKT
#perturbed cd3cd28aktinhib_224 AKT
#perturbed cd3cd28aktinhib_225 AKT
#perturbed cd3cd28aktinhib_226 AKT
#perturbed cd3cd28aktinhib_227 AKT
#perturbed cd3cd28aktinhib_228 AKT
#perturbed cd3cd28aktinhib_229 AKT
#perturbed cd3cd28aktinhib_230 AKT
#perturbed cd3cd28aktinhib_231 AKT
#perturbed cd3cd28aktinhib_232 AKT
#perturbed cd3cd28aktinhib_233 AKT
#perturbed cd3cd28aktinhib_234 AKT
#perturbed cd3cd28aktinhib_235 AKT
#perturbed cd3cd28aktinhib_236 AKT
#perturbed cd3cd28aktinhib_237 AKT
#perturbed cd3cd28aktinhib_238 AKT
#perturbed cd3cd28aktinhib_239 AKT
#perturbed cd3cd28aktinhib_240 AKT
#perturbed cd3cd28aktinhib_241 AKT
#perturbed cd3cd28aktinhib_242 AKT
#perturbed cd3cd28aktinhib_243 AKT
#perturbed cd3cd28aktinhib_244 AKT
#perturbed cd3cd28aktinhib_245 AKT
#perturbed cd3cd28aktinhib_246 AKT
#perturbed cd3cd28aktinhib_247 AKT
#perturbed cd3cd28aktinhib_248 AKT
#perturbed cd3cd28aktinhib_249 AKT
#perturbed cd3cd28aktinhib_250 AKT
#perturbed cd3cd28aktinhib_251 AKT
#perturbed cd3cd28aktinhib_252 AKT
#perturbed cd3cd28aktinhib_253 AKT
#perturbed cd3cd28aktinhib_254 AKT
#perturbed cd3cd28aktinhib_255 AKT
#perturbed cd3cd28aktinhib_256 AKT
#perturbed cd3cd28aktinhib_257 AKT
#perturbed cd3cd28aktinhib_258 AKT
#perturbed cd3cd28aktinhib_259 AKT
#perturbed cd3cd28aktinhib_260 AKT
#perturbed cd3cd28aktinhib_261 AKT
#perturbed cd3cd28aktinhib_262 AKT
#perturbed cd3cd28aktinhib_263 AKT
#perturbed cd3cd28aktinhib_264 AKT
#perturbed cd3cd28aktinhib_265 AKT
#perturbed cd3cd28aktinhib_266 AKT
#perturbed cd3cd28aktinhib_267 AKT
#perturbed cd3cd28aktinhib_268 AKT
#perturbed cd3cd28aktinhib_269 AKT
#perturbed cd3cd28aktinhib_270 AKT
#perturbed cd3cd28aktinhib_271 AKT
#perturbed cd3cd28aktinhib_272 AKT
#perturbed cd3cd28aktinhib_273 AKT
#perturbed cd3cd28aktinhib_274 AKT
#perturbed cd3cd28aktinhib_275 AKT
#perturbed cd3cd28aktinhib_276 AKT
#perturbed cd3cd28aktinhib_277 AKT
#perturbed cd3cd28aktinhib_278 AKT
#perturbed cd3cd28aktinhib_279 AKT
#perturbed cd3cd28aktinhib_280 AKT
#perturbed cd3cd28aktinhib_281 AKT
#perturbed cd3cd28aktinhib_282 AKT
#perturbed cd3cd28aktinhib_283 AKT
#perturbed cd3cd28aktinhib_284 AKT
#perturbed cd3cd28aktinhib_285 AKT
#perturbed cd3cd28aktinhib_286 AKT
#perturbed cd3cd28aktinhib_287 AKT
#perturbed cd3cd28aktinhib_288 AKT
#perturbed cd3cd28aktinhib_289 AKT
#perturbed cd3cd28aktinhib_290 AKT
#perturbed cd3cd28aktinhib_291 AKT
#perturbed cd3cd28aktinhib_292 AKT
#perturbed cd3cd28aktinhib_293 AKT
#perturbed cd3cd28aktinhib_294 AKT
#perturbed cd3cd28aktinhib_295 AKT
#perturbed cd3cd28aktinhib_296 AKT
#perturbed cd3cd28aktinhib_297 AKT
#perturbed cd3cd28aktinhib_298 AKT
#perturbed cd3cd28aktinhib_299 AKT
#perturbed cd3cd28aktinhib_300 AKT
#perturbed cd3cd28aktinhib_301 AKT
#perturbed cd3cd28aktinhib_302 AKT
#perturbed cd3cd28aktinhib_303 AKT
#perturbed cd3cd28aktinhib_304 AKT
#perturbed cd3cd28aktinhib_305 AKT
#perturbed cd3cd28aktinhib_306 AKT
#perturbed cd3cd28aktinhib_307 AKT
#perturbed cd3cd28aktinhib_308 AKT
#perturbed cd3cd28aktinhib_309 AKT
#perturbed cd3cd28aktinhib_310 AKT
#perturbed cd3cd28aktinhib_311 AKT
#perturbed cd3cd28aktinhib_312 AKT
#perturbed cd3cd28aktinhib_313 AKT
#perturbed cd3cd28aktinhib_314 AKT
#perturbed cd3cd28aktinhib_315 AKT
#perturbed cd3cd28aktinhib_316 AKT
#perturbed cd3cd28aktinhib_317 AKT
#perturbed cd3cd28aktinhib_318 AKT
#perturbed cd3cd28aktinhib_319 AKT
#perturbed cd3cd28aktinhib_320 AKT
#perturbed cd3cd28aktinhib_321 AKT
#perturbed cd3cd28aktinhib_322 AKT
#perturbed cd3cd28aktinhib_323 AKT
#perturbed cd3cd28aktinhib_324 AKT
#perturbed cd3cd28aktinhib_325 AKT
#perturbed cd3cd28aktinhib_326 AKT
#perturbed cd3cd28aktinhib_327 AKT
#perturbed cd3cd28aktinhib_328 AKT
#perturbed cd3cd28aktinhib_329 AKT
#perturbed cd3cd28aktinhib_330 AKT
#perturbed cd3cd28aktinhib_331 AKT
#perturbed cd3cd28aktinhib_332 AKT
#perturbed cd3cd28aktinhib_333 AKT
#perturbed cd3cd28aktinhib_334 AKT
#perturbed cd3cd28aktinhib_335 AKT
#perturbed cd3cd28aktinhib_336 AKT
#perturbed cd3cd28aktinhib_337 AKT
#perturbed cd3cd28aktinhib_338 AKT
#perturbed cd3cd28aktinhib_339 AKT
#perturbed cd3cd28aktinhib_340 AKT
#perturbed cd3cd28aktinhib_341 AKT
#perturbed cd3cd28aktinhib_342 AKT
#perturbed cd3cd28aktinhib_343 AKT
#perturbed cd3cd28aktinhib_344 AKT
#perturbed cd3cd28aktinhib_345 AKT
#perturbed cd3cd28aktinhib_346 AKT
#perturbed cd3cd28aktinhib_347 AKT
#perturbed cd3cd28aktinhib_348 AKT
#perturbed cd3cd28aktinhib_349 AKT
#perturbed cd3cd28aktinhib_350 AKT
#perturbed cd3cd28aktinhib_351 AKT
#perturbed cd3cd28aktinhib_352 AKT
#perturbed cd3cd28aktinhib_353 AKT
#perturbed cd3cd28aktinhib_354 AKT
#perturbed cd3cd28aktinhib_355 AKT
#perturbed cd3cd28aktinhib_356 AKT
#perturbed cd3cd28aktinhib_357 AKT
#perturbed cd3cd28aktinhib_358 AKT
#perturbed cd3cd28aktinhib_359 AKT
#perturbed cd3cd28aktinhib_360 AKT
#perturbed cd3cd28aktinhib_361 AKT
#perturbed cd3cd28aktinhib_362 AKT
#perturbed cd3cd28aktinhib_363 AKT
#perturbed cd3cd28aktinhib_364 AKT
#perturbed cd3cd28aktinhib_365 AKT
#perturbed cd3cd28aktinhib_366 AKT
#perturbed cd3cd28aktinhib_367 AKT
#perturbed cd3cd28aktinhib_368 AKT
#perturbed cd3cd28aktinhib_369 AKT
#perturbed cd3cd28aktinhib_370 AKT
#perturbed cd3cd28aktinhib_371 AKT
#perturbed cd3cd28aktinhib_372 AKT
#perturbed cd3cd28aktinhib_373 AKT
#perturbed cd3cd28aktinhib_374 AKT
#perturbed cd3cd28aktinhib_375 AKT
#perturbed cd3cd28aktinhib_376 AKT
#perturbed cd3cd28aktinhib_377 AKT
#perturbed cd3cd28aktinhib_378 AKT
#perturbed cd3cd28aktinhib_379 AKT
#perturbed cd3cd28aktinhib_380 AKT
#perturbed cd3cd28aktinhib_381 AKT
#perturbed cd3cd28aktinhib_382 AKT
#perturbed cd3cd28aktinhib_383 AKT
#perturbed cd3cd28aktinhib_384 AKT
#perturbed cd3cd28aktinhib_385 AKT
#perturbed cd3cd28aktinhib_386 AKT
#perturbed cd3cd28aktinhib_387 AKT
#perturbed cd3cd28aktinhib_388 AKT
#perturbed cd3cd28aktinhib_389 AKT
#perturbed cd3cd28aktinhib_390 AKT
#perturbed cd3cd28aktinhib_391 AKT
#perturbed cd3cd28aktinhib_392 AKT
#perturbed cd3cd28aktinhib_393 AKT
#perturbed cd3cd28aktinhib_394 AKT
#perturbed cd3cd28aktinhib_395 AKT
#perturbed cd3cd28aktinhib_396 AKT
#perturbed cd3cd28aktinhib_397 AKT
#perturbed cd3cd28aktinhib_398 AKT
#perturbed cd3cd28aktinhib_399 AKT
#perturbed cd3cd28aktinhib_400 AKT
#perturbed cd3cd28aktinhib_401 AKT
#perturbed cd3cd28aktinhib_402 AKT
#perturbed cd3cd28aktinhib_403 AKT
#perturbed cd3cd28aktinhib_404 AKT
#perturbed cd3cd28aktinhib_405 AKT
#perturbed cd3cd28aktinhib_406 AKT
#perturbed cd3cd28aktinhib_407 AKT
#perturbed cd3cd28aktinhib_408 AKT
#perturbed cd3cd28aktinhib_409 AKT
#perturbed cd3cd28aktinhib_410 AKT
#perturbed cd3cd28aktinhib_411 AKT
#perturbed cd3cd28aktinhib_412 AKT
#perturbed cd3cd28aktinhib_413 AKT
#perturbed cd3cd28aktinhib_414 AKT
#perturbed cd3cd28aktinhib_415 AKT
#perturbed cd3cd28aktinhib_416 AKT
#perturbed cd3cd28aktinhib_417 AKT
#perturbed cd3cd28aktinhib_418 AKT
#perturbed cd3cd28aktinhib_419 AKT
#perturbed cd3cd28aktinhib_420 AKT
#perturbed cd3cd28aktinhib_421 AKT
#perturbed cd3cd28aktinhib_422 AKT
#perturbed cd3cd28aktinhib_423 AKT
#perturbed cd3cd28aktinhib_424 AKT
#perturbed cd3cd28aktinhib_425 AKT
#perturbed cd3cd28aktinhib_426 AKT
#perturbed cd3cd28aktinhib_427 AKT
#perturbed cd3cd28aktinhib_428 AKT
#perturbed cd3cd28aktinhib_429 AKT
#perturbed cd3cd28aktinhib_430 AKT
#perturbed cd3cd28aktinhib_431 AKT
#perturbed cd3cd28aktinhib_432 AKT
#perturbed cd3cd28aktinhib_433 AKT
#perturbed cd3cd28aktinhib_434 AKT
#perturbed cd3cd28aktinhib_435 AKT
#perturbed cd3cd28aktinhib_436 AKT
#perturbed cd3cd28aktinhib_437 AKT
#perturbed cd3cd28aktinhib_438 AKT
#perturbed cd3cd28aktinhib_439 AKT
#perturbed cd3cd28aktinhib_440 AKT
#perturbed cd3cd28aktinhib_441 AKT
#perturbed cd3cd28aktinhib_442 AKT
#perturbed cd3cd28aktinhib_443 AKT
#perturbed cd3cd28aktinhib_444 AKT
#perturbed cd3cd28aktinhib_445 AKT
#perturbed cd3cd28aktinhib_446 AKT
#perturbed cd3cd28aktinhib_447 AKT
#perturbed cd3cd28aktinhib_448 AKT
#perturbed cd3cd28aktinhib_449 AKT
#perturbed cd3cd28aktinhib_450 AKT
#perturbed cd3cd28aktinhib_451 AKT
#perturbed cd3cd28aktinhib_452 AKT
#perturbed cd3cd28aktinhib_453 AKT
#perturbed cd3cd28aktinhib_454 AKT
#perturbed cd3cd28aktinhib_455 AKT
#perturbed cd3cd28aktinhib_456 AKT
#perturbed cd3cd28aktinhib_457 AKT
#perturbed cd3cd28aktinhib_458 AKT
#perturbed cd3cd28aktinhib_459 AKT
#perturbed cd3cd28aktinhib_460 AKT
#perturbed cd3cd28aktinhib_461 AKT
#perturbed cd3cd28aktinhib_462 AKT
#perturbed cd3cd28aktinhib_463 AKT
#perturbed cd3cd28aktinhib_464 AKT
#perturbed cd3cd28aktinhib_465 AKT
#perturbed cd3cd28aktinhib_466 AKT
#perturbed cd3cd28aktinhib_467 AKT
#perturbed cd3cd28aktinhib_468 AKT
#perturbed cd3cd28aktinhib_469 AKT
#perturbed cd3cd28aktinhib_470 AKT
#perturbed cd3cd28aktinhib_471 AKT
#perturbed cd3cd28aktinhib_472 AKT
#perturbed cd3cd28aktinhib_473 AKT
#perturbed cd3cd28aktinhib_474 AKT
#perturbed cd3cd28aktinhib_475 AKT
#perturbed cd3cd28aktinhib_476 AKT
#perturbed cd3cd28aktinhib_477 AKT
#perturbed cd3cd28aktinhib_478 AKT
#perturbed cd3cd28aktinhib_479 AKT
#perturbed cd3cd28aktinhib_480 AKT
#perturbed cd3cd28aktinhib_481 AKT
#perturbed cd3cd28aktinhib_482 AKT
#perturbed cd3cd28aktinhib_483 AKT
#perturbed cd3cd28aktinhib_484 AKT
#perturbed cd3cd28aktinhib_485 AKT
#perturbed cd3cd28aktinhib_486 AKT
#perturbed cd3cd28aktinhib_487 AKT
#perturbed cd3cd28aktinhib_488 AKT
#perturbed cd3cd28aktinhib_489 AKT
#perturbed cd3cd28aktinhib_490 AKT
#perturbed cd3cd28aktinhib_491 AKT
#perturbed cd3cd28aktinhib_492 AKT
#perturbed cd3cd28aktinhib_493 AKT
#perturbed cd3cd28aktinhib_494 AKT
#perturbed cd3cd28aktinhib_495 AKT
#perturbed cd3cd28aktinhib_496 AKT
#perturbed cd3cd28aktinhib_497 AKT
#perturbed cd3cd28aktinhib_498 AKT
#perturbed cd3cd28aktinhib_499 AKT
#perturbed cd3cd28aktinhib_500 AKT
#perturbed cd3cd28aktinhib_501 AKT
#perturbed cd3cd28aktinhib_502 AKT
#perturbed cd3cd28aktinhib_503 AKT
#perturbed cd3cd28aktinhib_504 AKT
#perturbed cd3cd28aktinhib_505 AKT
#perturbed cd3cd28aktinhib_506 AKT
#perturbed cd3cd28aktinhib_507 AKT
#perturbed cd3cd28aktinhib_508 AKT
#perturbed cd3cd28aktinhib_509 AKT
#perturbed cd3cd28aktinhib_510 AKT
#perturbed cd3cd28aktinhib_511 AKT
#perturbed cd3cd28aktinhib_512 AKT
#perturbed cd3cd28aktinhib_513 AKT
#perturbed cd3cd28aktinhib_514 AKT
#perturbed cd3cd28aktinhib_515 AKT
#perturbed cd3cd28aktinhib_516 AKT
#perturbed cd3cd28aktinhib_517 AKT
#perturbed cd3cd28aktinhib_518 AKT
#perturbed cd3cd28aktinhib_519 AKT
#perturbed cd3cd28aktinhib_520 AKT
#perturbed cd3cd28aktinhib_521 AKT
#perturbed cd3cd28aktinhib_522 AKT
#perturbed cd3cd28aktinhib_523 AKT
#perturbed cd3cd28aktinhib_524 AKT
#perturbed cd3cd28aktinhib_525 AKT
#perturbed cd3cd28aktinhib_526 AKT
#perturbed cd3cd28aktinhib_527 AKT
#perturbed cd3cd28aktinhib_528 AKT
#perturbed cd3cd28aktinhib_529 AKT
#perturbed cd3cd28aktinhib_530 AKT
#perturbed cd3cd28aktinhib_531 AKT
#perturbed cd3cd28aktinhib_532 AKT
#perturbed cd3cd28aktinhib_533 AKT
#perturbed cd3cd28aktinhib_534 AKT
#perturbed cd3cd28aktinhib_535 AKT
#perturbed cd3cd28aktinhib_536 AKT
#perturbed cd3cd28aktinhib_537 AKT
#perturbed cd3cd28aktinhib_538 AKT
#perturbed cd3cd28aktinhib_539 AKT
#perturbed cd3cd28aktinhib_540 AKT
#perturbed cd3cd28aktinhib_541 AKT
#perturbed cd3cd28aktinhib_542 AKT
#perturbed cd3cd28aktinhib_543 AKT
#perturbed cd3cd28aktinhib_544 AKT
#perturbed cd3cd28aktinhib_545 AKT
#perturbed cd3cd28aktinhib_546 AKT
#perturbed cd3cd28aktinhib_547 AKT
#perturbed cd3cd28aktinhib_548 AKT
#perturbed cd3cd28aktinhib_549 AKT
#perturbed cd3cd28aktinhib_550 AKT
#perturbed cd3cd28aktinhib_551 AKT
#perturbed cd3cd28aktinhib_552 AKT
#perturbed cd3cd28aktinhib_553 AKT
#perturbed cd3cd28aktinhib_554 AKT
#perturbed cd3cd28aktinhib_555 AKT
#perturbed cd3cd28aktinhib_556 AKT
#perturbed cd3cd28aktinhib_557 AKT
#perturbed cd3cd28aktinhib_558 AKT
#perturbed cd3cd28aktinhib_559 AKT
#perturbed cd3cd28aktinhib_560 AKT
#perturbed cd3cd28aktinhib_561 AKT
#perturbed cd3cd28aktinhib_562 AKT
#perturbed cd3cd28aktinhib_563 AKT
#perturbed cd3cd28aktinhib_564 AKT
#perturbed cd3cd28aktinhib_565 AKT
#perturbed cd3cd28aktinhib_566 AKT
#perturbed cd3cd28aktinhib_567 AKT
#perturbed cd3cd28aktinhib_568 AKT
#perturbed cd3cd28aktinhib_569 AKT
#perturbed cd3cd28aktinhib_570 AKT
#perturbed cd3cd28aktinhib_571 AKT
#perturbed cd3cd28aktinhib_572 AKT
#perturbed cd3cd28aktinhib_573 AKT
#perturbed cd3cd28aktinhib_574 AKT
#perturbed cd3cd28aktinhib_575 AKT
#perturbed cd3cd28aktinhib_576 AKT
#perturbed cd3cd28aktinhib_577 AKT
#perturbed cd3cd28aktinhib_578 AKT
#perturbed cd3cd28aktinhib_579 AKT
#perturbed cd3cd28aktinhib_580 AKT
#perturbed cd3cd28aktinhib_581 AKT
#perturbed cd3cd28aktinhib_582 AKT
#perturbed cd3cd28aktinhib_583 AKT
#perturbed cd3cd28aktinhib_584 AKT
#perturbed cd3cd28aktinhib_585 AKT
#perturbed cd3cd28aktinhib_586 AKT
#perturbed cd3cd28aktinhib_587 AKT
#perturbed cd3cd28aktinhib_588 AKT
#perturbed cd3cd28aktinhib_589 AKT
#perturbed cd3cd28aktinhib_590 AKT
#perturbed cd3cd28aktinhib_591 AKT
#perturbed cd3cd28aktinhib_592 AKT
#perturbed cd3cd28aktinhib_593 AKT
#perturbed cd3cd28aktinhib_594 AKT
#perturbed cd3cd28aktinhib_595 AKT
#perturbed cd3cd28aktinhib_596 AKT
#perturbed cd3cd28aktinhib_597 AKT
#perturbed cd3cd28aktinhib_598 AKT
#perturbed cd3cd28aktinhib_599 AKT
#perturbed cd3cd28aktinhib_600 AKT
#perturbed cd3cd28aktinhib_601 AKT
#perturbed cd3cd28aktinhib_602 AKT
#perturbed cd3cd28aktinhib_603 AKT
#perturbed cd3cd28aktinhib_604 AKT
#perturbed cd3cd28aktinhib_605 AKT
#perturbed cd3cd28aktinhib_606 AKT
#perturbed cd3cd28aktinhib_607 AKT
#perturbed cd3cd28aktinhib_608 AKT
#perturbed cd3cd28aktinhib_609 AKT
#perturbed cd3cd28aktinhib_610 AKT
#perturbed cd3cd28aktinhib_611 AKT
#perturbed cd3cd28aktinhib_612 AKT
#perturbed cd3cd28aktinhib_613 AKT
#perturbed cd3cd28aktinhib_614 AKT
#perturbed cd3cd28aktinhib_615 AKT
#perturbed cd3cd28aktinhib_616 AKT
#perturbed cd3cd28aktinhib_617 AKT
#perturbed cd3cd28aktinhib_618 AKT
#perturbed cd3cd28aktinhib_619 AKT
#perturbed cd3cd28aktinhib_620 AKT
#perturbed cd3cd28aktinhib_621 AKT
#perturbed cd3cd28aktinhib_622 AKT
#perturbed cd3cd28aktinhib_623 AKT
#perturbed cd3cd28aktinhib_624 AKT
#perturbed cd3cd28aktinhib_625 AKT
#perturbed cd3cd28aktinhib_626 AKT
#perturbed cd3cd28aktinhib_627 AKT
#perturbed cd3cd28aktinhib_628 AKT
#perturbed cd3cd28aktinhib_629 AKT
#perturbed cd3cd28aktinhib_630 AKT
#perturbed cd3cd28aktinhib_631 AKT
#perturbed cd3cd28aktinhib_632 AKT
#perturbed cd3cd28aktinhib_633 AKT
#perturbed cd3cd28aktinhib_634 AKT
#perturbed cd3cd28aktinhib_635 AKT
#perturbed cd3cd28aktinhib_636 AKT
#perturbed cd3cd28aktinhib_637 AKT
#perturbed cd3cd28aktinhib_638 AKT
#perturbed cd3cd28aktinhib_639 AKT
#perturbed cd3cd28aktinhib_640 AKT
#perturbed cd3cd28aktinhib_641 AKT
#perturbed cd3cd28aktinhib_642 AKT
#perturbed cd3cd28aktinhib_643 AKT
#perturbed cd3cd28aktinhib_644 AKT
#perturbed cd3cd28aktinhib_645 AKT
#perturbed cd3cd28aktinhib_646 AKT
#perturbed cd3cd28aktinhib_647 AKT
#perturbed cd3cd28aktinhib_648 AKT
#perturbed cd3cd28aktinhib_649 AKT
#perturbed cd3cd28aktinhib_650 AKT
#perturbed cd3cd28aktinhib_651 AKT
#perturbed cd3cd28aktinhib_652 AKT
#perturbed cd3cd28aktinhib_653 AKT
#perturbed cd3cd28aktinhib_654 AKT
#perturbed cd3cd28aktinhib_655 AKT
#perturbed cd3cd28aktinhib_656 AKT
#perturbed cd3cd28aktinhib_657 AKT
#perturbed cd3cd28aktinhib_658 AKT
#perturbed cd3cd28aktinhib_659 AKT
#perturbed cd3cd28aktinhib_660 AKT
#perturbed cd3cd28aktinhib_661 AKT
#perturbed cd3cd28aktinhib_662 AKT
#perturbed cd3cd28aktinhib_663 AKT
#perturbed cd3cd28aktinhib_664 AKT
#perturbed cd3cd28aktinhib_665 AKT
#perturbed cd3cd28aktinhib_666 AKT
#perturbed cd3cd28aktinhib_667 AKT
#perturbed cd3cd28aktinhib_668 AKT
#perturbed cd3cd28aktinhib_669 AKT
#perturbed cd3cd28aktinhib_670 AKT
#perturbed cd3cd28aktinhib_671 AKT
#perturbed cd3cd28aktinhib_672 AKT
#perturbed cd3cd28aktinhib_673 AKT
#perturbed cd3cd28aktinhib_674 AKT
#perturbed cd3cd28aktinhib_675 AKT
#perturbed cd3cd28aktinhib_676 AKT
#perturbed cd3cd28aktinhib_677 AKT
#perturbed cd3cd28aktinhib_678 AKT
#perturbed cd3cd28aktinhib_679 AKT
#perturbed cd3cd28aktinhib_680 AKT
#perturbed cd3cd28aktinhib_681 AKT
#perturbed cd3cd28aktinhib_682 AKT
#perturbed cd3cd28aktinhib_683 AKT
#perturbed cd3cd28aktinhib_684 AKT
#perturbed cd3cd28aktinhib_685 AKT
#perturbed cd3cd28aktinhib_686 AKT
#perturbed cd3cd28aktinhib_687 AKT
#perturbed cd3cd28aktinhib_688 AKT
#perturbed cd3cd28aktinhib_689 AKT
#perturbed cd3cd28aktinhib_690 AKT
#perturbed cd3cd28aktinhib_691 AKT
#perturbed cd3cd28aktinhib_692 AKT
#perturbed cd3cd28aktinhib_693 AKT
#perturbed cd3cd28aktinhib_694 AKT
#perturbed cd3cd28aktinhib_695 AKT
#perturbed cd3cd28aktinhib_696 AKT
#perturbed cd3cd28aktinhib_697 AKT
#perturbed cd3cd28aktinhib_698 AKT
#perturbed cd3cd28aktinhib_699 AKT
#perturbed cd3cd28aktinhib_700 AKT
#perturbed cd3cd28aktinhib_701 AKT
#perturbed cd3cd28aktinhib_702 AKT
#perturbed cd3cd28aktinhib_703 AKT
#perturbed cd3cd28aktinhib_704 AKT
#perturbed cd3cd28aktinhib_705 AKT
#perturbed cd3cd28aktinhib_706 AKT
#perturbed cd3cd28aktinhib_707 AKT
#perturbed cd3cd28aktinhib_708 AKT
#perturbed cd3cd28aktinhib_709 AKT
#perturbed cd3cd28aktinhib_710 AKT
#perturbed cd3cd28aktinhib_711 AKT
#perturbed cd3cd28aktinhib_712 AKT
#perturbed cd3cd28aktinhib_713 AKT
#perturbed cd3cd28aktinhib_714 AKT
#perturbed cd3cd28aktinhib_715 AKT
#perturbed cd3cd28aktinhib_716 AKT
#perturbed cd3cd28aktinhib_717 AKT
#perturbed cd3cd28aktinhib_718 AKT
#perturbed cd3cd28aktinhib_719 AKT
#perturbed cd3cd28aktinhib_720 AKT
#perturbed cd3cd28aktinhib_721 AKT
#perturbed cd3cd28aktinhib_722 AKT
#perturbed cd3cd28aktinhib_723 AKT
#perturbed cd3cd28aktinhib_724 AKT
#perturbed cd3cd28aktinhib_725 AKT
#perturbed cd3cd28aktinhib_726 AKT
#perturbed cd3cd28aktinhib_727 AKT
#perturbed cd3cd28aktinhib_728 AKT
#perturbed cd3cd28aktinhib_729 AKT
#perturbed cd3cd28aktinhib_730 AKT
#perturbed cd3cd28aktinhib_731 AKT
#perturbed cd3cd28aktinhib_732 AKT
#perturbed cd3cd28aktinhib_733 AKT
#perturbed cd3cd28aktinhib_734 AKT
#perturbed cd3cd28aktinhib_735 AKT
#perturbed cd3cd28aktinhib_736 AKT
#perturbed cd3cd28aktinhib_737 AKT
#perturbed cd3cd28aktinhib_738 AKT
#perturbed cd3cd28aktinhib_739 AKT
#perturbed cd3cd28aktinhib_740 AKT
#perturbed cd3cd28aktinhib_741 AKT
#perturbed cd3cd28aktinhib_742 AKT
#perturbed cd3cd28aktinhib_743 AKT
#perturbed cd3cd28aktinhib_744 AKT
#perturbed cd3cd28aktinhib_745 AKT
#perturbed cd3cd28aktinhib_746 AKT
#perturbed cd3cd28aktinhib_747 AKT
#perturbed cd3cd28aktinhib_748 AKT
#perturbed cd3cd28aktinhib_749 AKT
#perturbed cd3cd28aktinhib_750 AKT
#perturbed cd3cd28aktinhib_751 AKT
#perturbed cd3cd28aktinhib_752 AKT
#perturbed cd3cd28aktinhib_753 AKT
#perturbed cd3cd28aktinhib_754 AKT
#perturbed cd3cd28aktinhib_755 AKT
#perturbed cd3cd28aktinhib_756 AKT
#perturbed cd3cd28aktinhib_757 AKT
#perturbed cd3cd28aktinhib_758 AKT
#perturbed cd3cd28aktinhib_759 AKT
#perturbed cd3cd28aktinhib_760 AKT
#perturbed cd3cd28aktinhib_761 AKT
#perturbed cd3cd28aktinhib_762 AKT
#perturbed cd3cd28aktinhib_763 AKT
#perturbed cd3cd28aktinhib_764 AKT
#perturbed cd3cd28aktinhib_765 AKT
#perturbed cd3cd28aktinhib_766 AKT
#perturbed cd3cd28aktinhib_767 AKT
#perturbed cd3cd28aktinhib_768 AKT
#perturbed cd3cd28aktinhib_769 AKT
#perturbed cd3cd28aktinhib_770 AKT
#perturbed cd3cd28aktinhib_771 AKT
#perturbed cd3cd28aktinhib_772 AKT
#perturbed cd3cd28aktinhib_773 AKT
#perturbed cd3cd28aktinhib_774 AKT
#perturbed cd3cd28aktinhib_775 AKT
#perturbed cd3cd28aktinhib_776 AKT
#perturbed cd3cd28aktinhib_777 AKT
#perturbed cd3cd28aktinhib_778 AKT
#perturbed cd3cd28aktinhib_779 AKT
#perturbed cd3cd28aktinhib_780 AKT
#perturbed cd3cd28aktinhib_781 AKT
#perturbed cd3cd28aktinhib_782 AKT
#perturbed cd3cd28aktinhib_783 AKT
#perturbed cd3cd28aktinhib_784 AKT
#perturbed cd3cd28aktinhib_785 AKT
#perturbed cd3cd28aktinhib_786 AKT
#perturbed cd3cd28aktinhib_787 AKT
#perturbed cd3cd28aktinhib_788 AKT
#perturbed cd3cd28aktinhib_789 AKT
#perturbed cd3cd28aktinhib_790 AKT
#perturbed cd3cd28aktinhib_791 AKT
#perturbed cd3cd28aktinhib_792 AKT
#perturbed cd3cd28aktinhib_793 AKT
#perturbed cd3cd28aktinhib_794 AKT
#perturbed cd3cd28aktinhib_795 AKT
#perturbed cd3cd28aktinhib_796 AKT
#perturbed cd3cd28aktinhib_797 AKT
#perturbed cd3cd28aktinhib_798 AKT
#perturbed cd3cd28aktinhib_799 AKT
#perturbed cd3cd28aktinhib_800 AKT
#perturbed cd3cd28aktinhib_801 AKT
#perturbed cd3cd28aktinhib_802 AKT
#perturbed cd3cd28aktinhib_803 AKT
#perturbed cd3cd28aktinhib_804 AKT
#perturbed cd3cd28aktinhib_805 AKT
#perturbed cd3cd28aktinhib_806 AKT
#perturbed cd3cd28aktinhib_807 AKT
#perturbed cd3cd28aktinhib_808 AKT
#perturbed cd3cd28aktinhib_809 AKT
#perturbed cd3cd28aktinhib_810 AKT
#perturbed cd3cd28aktinhib_811 AKT
#perturbed cd3cd28aktinhib_812 AKT
#perturbed cd3cd28aktinhib_813 AKT
#perturbed cd3cd28aktinhib_814 AKT
#perturbed cd3cd28aktinhib_815 AKT
#perturbed cd3cd28aktinhib_816 AKT
#perturbed cd3cd28aktinhib_817 AKT
#perturbed cd3cd28aktinhib_818 AKT
#perturbed cd3cd28aktinhib_819 AKT
#perturbed cd3cd28aktinhib_820 AKT
#perturbed cd3cd28aktinhib_821 AKT
#perturbed cd3cd28aktinhib_822 AKT
#perturbed cd3cd28aktinhib_823 AKT
#perturbed cd3cd28aktinhib_824 AKT
#perturbed cd3cd28aktinhib_825 AKT
#perturbed cd3cd28aktinhib_826 AKT
#perturbed cd3cd28aktinhib_827 AKT
#perturbed cd3cd28aktinhib_828 AKT
#perturbed cd3cd28aktinhib_829 AKT
#perturbed cd3cd28aktinhib_830 AKT
#perturbed cd3cd28aktinhib_831 AKT
#perturbed cd3cd28aktinhib_832 AKT
#perturbed cd3cd28aktinhib_833 AKT
#perturbed cd3cd28aktinhib_834 AKT
#perturbed cd3cd28aktinhib_835 AKT
#perturbed cd3cd28aktinhib_836 AKT
#perturbed cd3cd28aktinhib_837 AKT
#perturbed cd3cd28aktinhib_838 AKT
#perturbed cd3cd28aktinhib_839 AKT
#perturbed cd3cd28aktinhib_840 AKT
#perturbed cd3cd28aktinhib_841 AKT
#perturbed cd3cd28aktinhib_842 AKT
#perturbed cd3cd28aktinhib_843 AKT
#perturbed cd3cd28aktinhib_844 AKT
#perturbed cd3cd28aktinhib_845 AKT
#perturbed cd3cd28aktinhib_846 AKT
#perturbed cd3cd28aktinhib_847 AKT
#perturbed cd3cd28aktinhib_848 AKT
#perturbed cd3cd28aktinhib_849 AKT
#perturbed cd3cd28aktinhib_850 AKT
#perturbed cd3cd28aktinhib_851 AKT
#perturbed cd3cd28aktinhib_852 AKT
#perturbed cd3cd28aktinhib_853 AKT
#perturbed cd3cd28aktinhib_854 AKT
#perturbed cd3cd28aktinhib_855 AKT
#perturbed cd3cd28aktinhib_856 AKT
#perturbed cd3cd28aktinhib_857 AKT
#perturbed cd3cd28aktinhib_858 AKT
#perturbed cd3cd28aktinhib_859 AKT
#perturbed cd3cd28aktinhib_860 AKT
#perturbed cd3cd28aktinhib_861 AKT
#perturbed cd3cd28aktinhib_862 AKT
#perturbed cd3cd28aktinhib_863 AKT
#perturbed cd3cd28aktinhib_864 AKT
#perturbed cd3cd28aktinhib_865 AKT
#perturbed cd3cd28aktinhib_866 AKT
#perturbed cd3cd28aktinhib_867 AKT
#perturbed cd3cd28aktinhib_868 AKT
#perturbed cd3cd28aktinhib_869 AKT
#perturbed cd3cd28aktinhib_870 AKT
#perturbed cd3cd28aktinhib_871 AKT
#perturbed cd3cd28aktinhib_872 AKT
#perturbed cd3cd28aktinhib_873 AKT
#perturbed cd3cd28aktinhib_874 AKT
#perturbed cd3cd28aktinhib_875 AKT
#perturbed cd3cd28aktinhib_876 AKT
#perturbed cd3cd28aktinhib_877 AKT
#perturbed cd3cd28aktinhib_878 AKT
#perturbed cd3cd28aktinhib_879 AKT
#perturbed cd3cd28aktinhib_880 AKT
#perturbed cd3cd28aktinhib_881 AKT
#perturbed cd3cd28aktinhib_882 AKT
#perturbed cd3cd28aktinhib_883 AKT
#perturbed cd3cd28aktinhib_884 AKT
#perturbed cd3cd28aktinhib_885 AKT
#perturbed cd3cd28aktinhib_886 AKT
#perturbed cd3cd28aktinhib_887 AKT
#perturbed cd3cd28aktinhib_888 AKT
#perturbed cd3cd28aktinhib_889 AKT
#perturbed cd3cd28aktinhib_890 AKT
#perturbed cd3cd28aktinhib_891 AKT
#perturbed cd3cd28aktinhib_892 AKT
#perturbed cd3cd28aktinhib_893 AKT
#perturbed cd3cd28aktinhib_894 AKT
#perturbed cd3cd28aktinhib_895 AKT
#perturbed cd3cd28aktinhib_896 AKT
#perturbed cd3cd28aktinhib_897 AKT
#perturbed cd3cd28aktinhib_898 AKT
#perturbed cd3cd28aktinhib_899 AKT
#perturbed cd3cd28aktinhib_900 AKT
#perturbed cd3cd28aktinhib_901 AKT
#perturbed cd3cd28aktinhib_902 AKT
#perturbed cd3cd28aktinhib_903 AKT
#perturbed cd3cd28aktinhib_904 AKT
#perturbed cd3cd28aktinhib_905 AKT
#perturbed cd3cd28aktinhib_906 AKT
#perturbed cd3cd28aktinhib_907 AKT
#perturbed cd3cd28aktinhib_908 AKT
#perturbed cd3cd28aktinhib_909 AKT
#perturbed cd3cd28aktinhib_910 AKT
#perturbed pma_0 PKC
#perturbed pma_1 PKC
#perturbed pma_2 PKC
#perturbed pma_3 PKC
#perturbed pma_4 PKC
#perturbed pma_5 PKC
#perturbed pma_6 PKC
#perturbed pma_7 PKC
#perturbed pma_8 PKC
#perturbed pma_9 PKC
#perturbed pma_10 PKC
#perturbed pma_11 PKC
#perturbed pma_12 PKC
#perturbed pma_13 PKC
#perturbed pma_14 PKC
#perturbed pma_15 PKC
#perturbed pma_16 PKC
#perturbed pma_17 PKC
#perturbed pma_18 PKC
#perturbed pma_19 PKC
#perturbed pma_20 PKC
#perturbed pma_21 PKC
#perturbed pma_22 PKC
#perturbed pma_23 PKC
#perturbed pma_24 PKC
#perturbed pma_25 PKC
#perturbed pma_26 PKC
#perturbed pma_27 PKC
#perturbed pma_28 PKC
#perturbed pma_29 PKC
#perturbed pma_30 PKC
#perturbed pma_31 PKC
#perturbed pma_32 PKC
#perturbed pma_33 PKC
#perturbed pma_34 PKC
#perturbed pma_35 PKC
#perturbed pma_36 PKC
#perturbed pma_37 PKC
#perturbed pma_38 PKC
#perturbed pma_39 PKC
#perturbed pma_40 PKC
#perturbed pma_41 PKC
#perturbed pma_42 PKC
#perturbed pma_43 PKC
#perturbed pma_44 PKC
#perturbed pma_45 PKC
#perturbed pma_46 PKC
#perturbed pma_47 PKC
#perturbed pma_48 PKC
#perturbed pma_49 PKC
#perturbed pma_50 PKC
#perturbed pma_51 PKC
#perturbed pma_52 PKC
#perturbed pma_53 PKC
#perturbed pma_54 PKC
#perturbed pma_55 PKC
#perturbed pma_56 PKC
#perturbed pma_57 PKC
#perturbed pma_58 PKC
#perturbed pma_59 PKC
#perturbed pma_60 PKC
#perturbed pma_61 PKC
#perturbed pma_62 PKC
#perturbed pma_63 PKC
#perturbed pma_64 PKC
#perturbed pma_65 PKC
#perturbed pma_66 PKC
#perturbed pma_67 PKC
#perturbed pma_68 PKC
#perturbed pma_69 PKC
#perturbed pma_70 PKC
#perturbed pma_71 PKC
#perturbed pma_72 PKC
#perturbed pma_73 PKC
#perturbed pma_74 PKC
#perturbed pma_75 PKC
#perturbed pma_76 PKC
#perturbed pma_77 PKC
#perturbed pma_78 PKC
#perturbed pma_79 PKC
#perturbed pma_80 PKC
#perturbed pma_81 PKC
#perturbed pma_82 PKC
#perturbed pma_83 PKC
#perturbed pma_84 PKC
#perturbed pma_85 PKC
#perturbed pma_86 PKC
#perturbed pma_87 PKC
#perturbed pma_88 PKC
#perturbed pma_89 PKC
#perturbed pma_90 PKC
#perturbed pma_91 PKC
#perturbed pma_92 PKC
#perturbed pma_93 PKC
#perturbed pma_94 PKC
#perturbed pma_95 PKC
#perturbed pma_96 PKC
#perturbed pma_97 PKC
#perturbed pma_98 PKC
#perturbed pma_99 PKC
#perturbed pma_100 PKC
#perturbed pma_101 PKC
#perturbed pma_102 PKC
#perturbed pma_103 PKC
#perturbed pma_104 PKC
#perturbed pma_105 PKC
#perturbed pma_106 PKC
#perturbed pma_107 PKC
#perturbed pma_108 PKC
#perturbed pma_109 PKC
#perturbed pma_110 PKC
#perturbed pma_111 PKC
#perturbed pma_112 PKC
#perturbed pma_113 PKC
#perturbed pma_114 PKC
#perturbed pma_115 PKC
#perturbed pma_116 PKC
#perturbed pma_117 PKC
#perturbed pma_118 PKC
#perturbed pma_119 PKC
#perturbed pma_120 PKC
#perturbed pma_121 PKC
#perturbed pma_122 PKC
#perturbed pma_123 PKC
#perturbed pma_124 PKC
#perturbed pma_125 PKC
#perturbed pma_126 PKC
#perturbed pma_127 PKC
#perturbed pma_128 PKC
#perturbed pma_129 PKC
#perturbed pma_130 PKC
#perturbed pma_131 PKC
#perturbed pma_132 PKC
#perturbed pma_133 PKC
#perturbed pma_134 PKC
#perturbed pma_135 PKC
#perturbed pma_136 PKC
#perturbed pma_137 PKC
#perturbed pma_138 PKC
#perturbed pma_139 PKC
#perturbed pma_140 PKC
#perturbed pma_141 PKC
#perturbed pma_142 PKC
#perturbed pma_143 PKC
#perturbed pma_144 PKC
#perturbed pma_145 PKC
#perturbed pma_146 PKC
#perturbed pma_147 PKC
#perturbed pma_148 PKC
#perturbed pma_149 PKC
#perturbed pma_150 PKC
#perturbed pma_151 PKC
#perturbed pma_152 PKC
#perturbed pma_153 PKC
#perturbed pma_154 PKC
#perturbed pma_155 PKC
#perturbed pma_156 PKC
#perturbed pma_157 PKC
#perturbed pma_158 PKC
#perturbed pma_159 PKC
#perturbed pma_160 PKC
#perturbed pma_161 PKC
#perturbed pma_162 PKC
#perturbed pma_163 PKC
#perturbed pma_164 PKC
#perturbed pma_165 PKC
#perturbed pma_166 PKC
#perturbed pma_167 PKC
#perturbed pma_168 PKC
#perturbed pma_169 PKC
#perturbed pma_170 PKC
#perturbed pma_171 PKC
#perturbed pma_172 PKC
#perturbed pma_173 PKC
#perturbed pma_174 PKC
#perturbed pma_175 PKC
#perturbed pma_176 PKC
#perturbed pma_177 PKC
#perturbed pma_178 PKC
#perturbed pma_179 PKC
#perturbed pma_180 PKC
#perturbed pma_181 PKC
#perturbed pma_182 PKC
#perturbed pma_183 PKC
#perturbed pma_184 PKC
#perturbed pma_185 PKC
#perturbed pma_186 PKC
#perturbed pma_187 PKC
#perturbed pma_188 PKC
#perturbed pma_189 PKC
#perturbed pma_190 PKC
#perturbed pma_191 PKC
#perturbed pma_192 PKC
#perturbed pma_193 PKC
#perturbed pma_194 PKC
#perturbed pma_195 PKC
#perturbed pma_196 PKC
#perturbed pma_197 PKC
#perturbed pma_198 PKC
#perturbed pma_199 PKC
#perturbed pma_200 PKC
#perturbed pma_201 PKC
#perturbed pma_202 PKC
#perturbed pma_203 PKC
#perturbed pma_204 PKC
#perturbed pma_205 PKC
#perturbed pma_206 PKC
#perturbed pma_207 PKC
#perturbed pma_208 PKC
#perturbed pma_209 PKC
#perturbed pma_210 PKC
#perturbed pma_211 PKC
#perturbed pma_212 PKC
#perturbed pma_213 PKC
#perturbed pma_214 PKC
#perturbed pma_215 PKC
#perturbed pma_216 PKC
#perturbed pma_217 PKC
#perturbed pma_218 PKC
#perturbed pma_219 PKC
#perturbed pma_220 PKC
#perturbed pma_221 PKC
#perturbed pma_222 PKC
#perturbed pma_223 PKC
#perturbed pma_224 PKC
#perturbed pma_225 PKC
#perturbed pma_226 PKC
#perturbed pma_227 PKC
#perturbed pma_228 PKC
#perturbed pma_229 PKC
#perturbed pma_230 PKC
#perturbed pma_231 PKC
#perturbed pma_232 PKC
#perturbed pma_233 PKC
#perturbed pma_234 PKC
#perturbed pma_235 PKC
#perturbed pma_236 PKC
#perturbed pma_237 PKC
#perturbed pma_238 PKC
#perturbed pma_239 PKC
#perturbed pma_240 PKC
#perturbed pma_241 PKC
#perturbed pma_242 PKC
#perturbed pma_243 PKC
#perturbed pma_244 PKC
#perturbed pma_245 PKC
#perturbed pma_246 PKC
#perturbed pma_247 PKC
#perturbed pma_248 PKC
#perturbed pma_249 PKC
#perturbed pma_250 PKC
#perturbed pma_251 PKC
#perturbed pma_252 PKC
#perturbed pma_253 PKC
#perturbed pma_254 PKC
#perturbed pma_255 PKC
#perturbed pma_256 PKC
#perturbed pma_257 PKC
#perturbed pma_258 PKC
#perturbed pma_259 PKC
#perturbed pma_260 PKC
#perturbed pma_261 PKC
#perturbed pma_262 PKC
#perturbed pma_263 PKC
#perturbed pma_264 PKC
#perturbed pma_265 PKC
#perturbed pma_266 PKC
#perturbed pma_267 PKC
#perturbed pma_268 PKC
#perturbed pma_269 PKC
#perturbed pma_270 PKC
#perturbed pma_271 PKC
#perturbed pma_272 PKC
#perturbed pma_273 PKC
#perturbed pma_274 PKC
#perturbed pma_275 PKC
#perturbed pma_276 PKC
#perturbed pma_277 PKC
#perturbed pma_278 PKC
#perturbed pma_279 PKC
#perturbed pma_280 PKC
#perturbed pma_281 PKC
#perturbed pma_282 PKC
#perturbed pma_283 PKC
#perturbed pma_284 PKC
#perturbed pma_285 PKC
#perturbed pma_286 PKC
#perturbed pma_287 PKC
#perturbed pma_288 PKC
#perturbed pma_289 PKC
#perturbed pma_290 PKC
#perturbed pma_291 PKC
#perturbed pma_292 PKC
#perturbed pma_293 PKC
#perturbed pma_294 PKC
#perturbed pma_295 PKC
#perturbed pma_296 PKC
#perturbed pma_297 PKC
#perturbed pma_298 PKC
#perturbed pma_299 PKC
#perturbed pma_300 PKC
#perturbed pma_301 PKC
#perturbed pma_302 PKC
#perturbed pma_303 PKC
#perturbed pma_304 PKC
#perturbed pma_305 PKC
#perturbed pma_306 PKC
#perturbed pma_307 PKC
#perturbed pma_308 PKC
#perturbed pma_309 PKC
#perturbed pma_310 PKC
#perturbed pma_311 PKC
#perturbed pma_312 PKC
#perturbed pma_313 PKC
#perturbed pma_314 PKC
#perturbed pma_315 PKC
#perturbed pma_316 PKC
#perturbed pma_317 PKC
#perturbed pma_318 PKC
#perturbed pma_319 PKC
#perturbed pma_320 PKC
#perturbed pma_321 PKC
#perturbed pma_322 PKC
#perturbed pma_323 PKC
#perturbed pma_324 PKC
#perturbed pma_325 PKC
#perturbed pma_326 PKC
#perturbed pma_327 PKC
#perturbed pma_328 PKC
#perturbed pma_329 PKC
#perturbed pma_330 PKC
#perturbed pma_331 PKC
#perturbed pma_332 PKC
#perturbed pma_333 PKC
#perturbed pma_334 PKC
#perturbed pma_335 PKC
#perturbed pma_336 PKC
#perturbed pma_337 PKC
#perturbed pma_338 PKC
#perturbed pma_339 PKC
#perturbed pma_340 PKC
#perturbed pma_341 PKC
#perturbed pma_342 PKC
#perturbed pma_343 PKC
#perturbed pma_344 PKC
#perturbed pma_345 PKC
#perturbed pma_346 PKC
#perturbed pma_347 PKC
#perturbed pma_348 PKC
#perturbed pma_349 PKC
#perturbed pma_350 PKC
#perturbed pma_351 PKC
#perturbed pma_352 PKC
#perturbed pma_353 PKC
#perturbed pma_354 PKC
#perturbed pma_355 PKC
#perturbed pma_356 PKC
#perturbed pma_357 PKC
#perturbed pma_358 PKC
#perturbed pma_359 PKC
#perturbed pma_360 PKC
#perturbed pma_361 PKC
#perturbed pma_362 PKC
#perturbed pma_363 PKC
#perturbed pma_364 PKC
#perturbed pma_365 PKC
#perturbed pma_366 PKC
#perturbed pma_367 PKC
#perturbed pma_368 PKC
#perturbed pma_369 PKC
#perturbed pma_370 PKC
#perturbed pma_371 PKC
#perturbed pma_372 PKC
#perturbed pma_373 PKC
#perturbed pma_374 PKC
#perturbed pma_375 PKC
#perturbed pma_376 PKC
#perturbed pma_377 PKC
#perturbed pma_378 PKC
#perturbed pma_379 PKC
#perturbed pma_380 PKC
#perturbed pma_381 PKC
#perturbed pma_382 PKC
#perturbed pma_383 PKC
#perturbed pma_384 PKC
#perturbed pma_385 PKC
#perturbed pma_386 PKC
#perturbed pma_387 PKC
#perturbed pma_388 PKC
#perturbed pma_389 PKC
#perturbed pma_390 PKC
#perturbed pma_391 PKC
#perturbed pma_392 PKC
#perturbed pma_393 PKC
#perturbed pma_394 PKC
#perturbed pma_395 PKC
#perturbed pma_396 PKC
#perturbed pma_397 PKC
#perturbed pma_398 PKC
#perturbed pma_399 PKC
#perturbed pma_400 PKC
#perturbed pma_401 PKC
#perturbed pma_402 PKC
#perturbed pma_403 PKC
#perturbed pma_404 PKC
#perturbed pma_405 PKC
#perturbed pma_406 PKC
#perturbed pma_407 PKC
#perturbed pma_408 PKC
#perturbed pma_409 PKC
#perturbed pma_410 PKC
#perturbed pma_411 PKC
#perturbed pma_412 PKC
#perturbed pma_413 PKC
#perturbed pma_414 PKC
#perturbed pma_415 PKC
#perturbed pma_416 PKC
#perturbed pma_417 PKC
#perturbed pma_418 PKC
#perturbed pma_419 PKC
#perturbed pma_420 PKC
#perturbed pma_421 PKC
#perturbed pma_422 PKC
#perturbed pma_423 PKC
#perturbed pma_424 PKC
#perturbed pma_425 PKC
#perturbed pma_426 PKC
#perturbed pma_427 PKC
#perturbed pma_428 PKC
#perturbed pma_429 PKC
#perturbed pma_430 PKC
#perturbed pma_431 PKC
#perturbed pma_432 PKC
#perturbed pma_433 PKC
#perturbed pma_434 PKC
#perturbed pma_435 PKC
#perturbed pma_436 PKC
#perturbed pma_437 PKC
#perturbed pma_438 PKC
#perturbed pma_439 PKC
#perturbed pma_440 PKC
#perturbed pma_441 PKC
#perturbed pma_442 PKC
#perturbed pma_443 PKC
#perturbed pma_444 PKC
#perturbed pma_445 PKC
#perturbed pma_446 PKC
#perturbed pma_447 PKC
#perturbed pma_448 PKC
#perturbed pma_449 PKC
#perturbed pma_450 PKC
#perturbed pma_451 PKC
#perturbed pma_452 PKC
#perturbed pma_453 PKC
#perturbed pma_454 PKC
#perturbed pma_455 PKC
#perturbed pma_456 PKC
#perturbed pma_457 PKC
#perturbed pma_458 PKC
#perturbed pma_459 PKC
#perturbed pma_460 PKC
#perturbed pma_461 PKC
#perturbed pma_462 PKC
#perturbed pma_463 PKC
#perturbed pma_464 PKC
#perturbed pma_465 PKC
#perturbed pma_466 PKC
#perturbed pma_467 PKC
#perturbed pma_468 PKC
#perturbed pma_469 PKC
#perturbed pma_470 PKC
#perturbed pma_471 PKC
#perturbed pma_472 PKC
#perturbed pma_473 PKC
#perturbed pma_474 PKC
#perturbed pma_475 PKC
#perturbed pma_476 PKC
#perturbed pma_477 PKC
#perturbed pma_478 PKC
#perturbed pma_479 PKC
#perturbed pma_480 PKC
#perturbed pma_481 PKC
#perturbed pma_482 PKC
#perturbed pma_483 PKC
#perturbed pma_484 PKC
#perturbed pma_485 PKC
#perturbed pma_486 PKC
#perturbed pma_487 PKC
#perturbed pma_488 PKC
#perturbed pma_489 PKC
#perturbed pma_490 PKC
#perturbed pma_491 PKC
#perturbed pma_492 PKC
#perturbed pma_493 PKC
#perturbed pma_494 PKC
#perturbed pma_495 PKC
#perturbed pma_496 PKC
#perturbed pma_497 PKC
#perturbed pma_498 PKC
#perturbed pma_499 PKC
#perturbed pma_500 PKC
#perturbed pma_501 PKC
#perturbed pma_502 PKC
#perturbed pma_503 PKC
#perturbed pma_504 PKC
#perturbed pma_505 PKC
#perturbed pma_506 PKC
#perturbed pma_507 PKC
#perturbed pma_508 PKC
#perturbed pma_509 PKC
#perturbed pma_510 PKC
#perturbed pma_511 PKC
#perturbed pma_512 PKC
#perturbed pma_513 PKC
#perturbed pma_514 PKC
#perturbed pma_515 PKC
#perturbed pma_516 PKC
#perturbed pma_517 PKC
#perturbed pma_518 PKC
#perturbed pma_519 PKC
#perturbed pma_520 PKC
#perturbed pma_521 PKC
#perturbed pma_522 PKC
#perturbed pma_523 PKC
#perturbed pma_524 PKC
#perturbed pma_525 PKC
#perturbed pma_526 PKC
#perturbed pma_527 PKC
#perturbed pma_528 PKC
#perturbed pma_529 PKC
#perturbed pma_530 PKC
#perturbed pma_531 PKC
#perturbed pma_532 PKC
#perturbed pma_533 PKC
#perturbed pma_534 PKC
#perturbed pma_535 PKC
#perturbed pma_536 PKC
#perturbed pma_537 PKC
#perturbed pma_538 PKC
#perturbed pma_539 PKC
#perturbed pma_540 PKC
#perturbed pma_541 PKC
#perturbed pma_542 PKC
#perturbed pma_543 PKC
#perturbed pma_544 PKC
#perturbed pma_545 PKC
#perturbed pma_546 PKC
#perturbed pma_547 PKC
#perturbed pma_548 PKC
#perturbed pma_549 PKC
#perturbed pma_550 PKC
#perturbed pma_551 PKC
#perturbed pma_552 PKC
#perturbed pma_553 PKC
#perturbed pma_554 PKC
#perturbed pma_555 PKC
#perturbed pma_556 PKC
#perturbed pma_557 PKC
#perturbed pma_558 PKC
#perturbed pma_559 PKC
#perturbed pma_560 PKC
#perturbed pma_561 PKC
#perturbed pma_562 PKC
#perturbed pma_563 PKC
#perturbed pma_564 PKC
#perturbed pma_565 PKC
#perturbed pma_566 PKC
#perturbed pma_567 PKC
#perturbed pma_568 PKC
#perturbed pma_569 PKC
#perturbed pma_570 PKC
#perturbed pma_571 PKC
#perturbed pma_572 PKC
#perturbed pma_573 PKC
#perturbed pma_574 PKC
#perturbed pma_575 PKC
#perturbed pma_576 PKC
#perturbed pma_577 PKC
#perturbed pma_578 PKC
#perturbed pma_579 PKC
#perturbed pma_580 PKC
#perturbed pma_581 PKC
#perturbed pma_582 PKC
#perturbed pma_583 PKC
#perturbed pma_584 PKC
#perturbed pma_585 PKC
#perturbed pma_586 PKC
#perturbed pma_587 PKC
#perturbed pma_588 PKC
#perturbed pma_589 PKC
#perturbed pma_590 PKC
#perturbed pma_591 PKC
#perturbed pma_592 PKC
#perturbed pma_593 PKC
#perturbed pma_594 PKC
#perturbed pma_595 PKC
#perturbed pma_596 PKC
#perturbed pma_597 PKC
#perturbed pma_598 PKC
#perturbed pma_599 PKC
#perturbed pma_600 PKC
#perturbed pma_601 PKC
#perturbed pma_602 PKC
#perturbed pma_603 PKC
#perturbed pma_604 PKC
#perturbed pma_605 PKC
#perturbed pma_606 PKC
#perturbed pma_607 PKC
#perturbed pma_608 PKC
#perturbed pma_609 PKC
#perturbed pma_610 PKC
#perturbed pma_611 PKC
#perturbed pma_612 PKC
#perturbed pma_613 PKC
#perturbed pma_614 PKC
#perturbed pma_615 PKC
#perturbed pma_616 PKC
#perturbed pma_617 PKC
#perturbed pma_618 PKC
#perturbed pma_619 PKC
#perturbed pma_620 PKC
#perturbed pma_621 PKC
#perturbed pma_622 PKC
#perturbed pma_623 PKC
#perturbed pma_624 PKC
#perturbed pma_625 PKC
#perturbed pma_626 PKC
#perturbed pma_627 PKC
#perturbed pma_628 PKC
#perturbed pma_629 PKC
#perturbed pma_630 PKC
#perturbed pma_631 PKC
#perturbed pma_632 PKC
#perturbed pma_633 PKC
#perturbed pma_634 PKC
#perturbed pma_635 PKC
#perturbed pma_636 PKC
#perturbed pma_637 PKC
#perturbed pma_638 PKC
#perturbed pma_639 PKC
#perturbed pma_640 PKC
#perturbed pma_641 PKC
#perturbed pma_642 PKC
#perturbed pma_643 PKC
#perturbed pma_644 PKC
#perturbed pma_645 PKC
#perturbed pma_646 PKC
#perturbed pma_647 PKC
#perturbed pma_648 PKC
#perturbed pma_649 PKC
#perturbed pma_650 PKC
#perturbed pma_651 PKC
#perturbed pma_652 PKC
#perturbed pma_653 PKC
#perturbed pma_654 PKC
#perturbed pma_655 PKC
#perturbed pma_656 PKC
#perturbed pma_657 PKC
#perturbed pma_658 PKC
#perturbed pma_659 PKC
#perturbed pma_660 PKC
#perturbed pma_661 PKC
#perturbed pma_662 PKC
#perturbed pma_663 PKC
#perturbed pma_664 PKC
#perturbed pma_665 PKC
#perturbed pma_666 PKC
#perturbed pma_667 PKC
#perturbed pma_668 PKC
#perturbed pma_669 PKC
#perturbed pma_670 PKC
#perturbed pma_671 PKC
#perturbed pma_672 PKC
#perturbed pma_673 PKC
#perturbed pma_674 PKC
#perturbed pma_675 PKC
#perturbed pma_676 PKC
#perturbed pma_677 PKC
#perturbed pma_678 PKC
#perturbed pma_679 PKC
#perturbed pma_680 PKC
#perturbed pma_681 PKC
#perturbed pma_682 PKC
#perturbed pma_683 PKC
#perturbed pma_684 PKC
#perturbed pma_685 PKC
#perturbed pma_686 PKC
#perturbed pma_687 PKC
#perturbed pma_688 PKC
#perturbed pma_689 PKC
#perturbed pma_690 PKC
#perturbed pma_691 PKC
#perturbed pma_692 PKC
#perturbed pma_693 PKC
#perturbed pma_694 PKC
#perturbed pma_695 PKC
#perturbed pma_696 PKC
#perturbed pma_697 PKC
#perturbed pma_698 PKC
#perturbed pma_699 PKC
#perturbed pma_700 PKC
#perturbed pma_701 PKC
#perturbed pma_702 PKC
#perturbed pma_703 PKC
#perturbed pma_704 PKC
#perturbed pma_705 PKC
#perturbed pma_706 PKC
#perturbed pma_707 PKC
#perturbed pma_708 PKC
#perturbed pma_709 PKC
#perturbed pma_710 PKC
#perturbed pma_711 PKC
#perturbed pma_712 PKC
#perturbed pma_713 PKC
#perturbed pma_714 PKC
#perturbed pma_715 PKC
#perturbed pma_716 PKC
#perturbed pma_717 PKC
#perturbed pma_718 PKC
#perturbed pma_719 PKC
#perturbed pma_720 PKC
#perturbed pma_721 PKC
#perturbed pma_722 PKC
#perturbed pma_723 PKC
#perturbed pma_724 PKC
#perturbed pma_725 PKC
#perturbed pma_726 PKC
#perturbed pma_727 PKC
#perturbed pma_728 PKC
#perturbed pma_729 PKC
#perturbed pma_730 PKC
#perturbed pma_731 PKC
#perturbed pma_732 PKC
#perturbed pma_733 PKC
#perturbed pma_734 PKC
#perturbed pma_735 PKC
#perturbed pma_736 PKC
#perturbed pma_737 PKC
#perturbed pma_738 PKC
#perturbed pma_739 PKC
#perturbed pma_740 PKC
#perturbed pma_741 PKC
#perturbed pma_742 PKC
#perturbed pma_743 PKC
#perturbed pma_744 PKC
#perturbed pma_745 PKC
#perturbed pma_746 PKC
#perturbed pma_747 PKC
#perturbed pma_748 PKC
#perturbed pma_749 PKC
#perturbed pma_750 PKC
#perturbed pma_751 PKC
#perturbed pma_752 PKC
#perturbed pma_753 PKC
#perturbed pma_754 PKC
#perturbed pma_755 PKC
#perturbed pma_756 PKC
#perturbed pma_757 PKC
#perturbed pma_758 PKC
#perturbed pma_759 PKC
#perturbed pma_760 PKC
#perturbed pma_761 PKC
#perturbed pma_762 PKC
#perturbed pma_763 PKC
#perturbed pma_764 PKC
#perturbed pma_765 PKC
#perturbed pma_766 PKC
#perturbed pma_767 PKC
#perturbed pma_768 PKC
#perturbed pma_769 PKC
#perturbed pma_770 PKC
#perturbed pma_771 PKC
#perturbed pma_772 PKC
#perturbed pma_773 PKC
#perturbed pma_774 PKC
#perturbed pma_775 PKC
#perturbed pma_776 PKC
#perturbed pma_777 PKC
#perturbed pma_778 PKC
#perturbed pma_779 PKC
#perturbed pma_780 PKC
#perturbed pma_781 PKC
#perturbed pma_782 PKC
#perturbed pma_783 PKC
#perturbed pma_784 PKC
#perturbed pma_785 PKC
#perturbed pma_786 PKC
#perturbed pma_787 PKC
#perturbed pma_788 PKC
#perturbed pma_789 PKC
#perturbed pma_790 PKC
#perturbed pma_791 PKC
#perturbed pma_792 PKC
#perturbed pma_793 PKC
#perturbed pma_794 PKC
#perturbed pma_795 PKC
#perturbed pma_796 PKC
#perturbed pma_797 PKC
#perturbed pma_798 PKC
#perturbed pma_799 PKC
#perturbed pma_800 PKC
#perturbed pma_801 PKC
#perturbed pma_802 PKC
#perturbed pma_803 PKC
#perturbed pma_804 PKC
#perturbed pma_805 PKC
#perturbed pma_806 PKC
#perturbed pma_807 PKC
#perturbed pma_808 PKC
#perturbed pma_809 PKC
#perturbed pma_810 PKC
#perturbed pma_811 PKC
#perturbed pma_812 PKC
#perturbed pma_813 PKC
#perturbed pma_814 PKC
#perturbed pma_815 PKC
#perturbed pma_816 PKC
#perturbed pma_817 PKC
#perturbed pma_818 PKC
#perturbed pma_819 PKC
#perturbed pma_820 PKC
#perturbed pma_821 PKC
#perturbed pma_822 PKC
#perturbed pma_823 PKC
#perturbed pma_824 PKC
#perturbed pma_825 PKC
#perturbed pma_826 PKC
#perturbed pma_827 PKC
#perturbed pma_828 PKC
#perturbed pma_829 PKC
#perturbed pma_830 PKC
#perturbed pma_831 PKC
#perturbed pma_832 PKC
#perturbed pma_833 PKC
#perturbed pma_834 PKC
#perturbed pma_835 PKC
#perturbed pma_836 PKC
#perturbed pma_837 PKC
#perturbed pma_838 PKC
#perturbed pma_839 PKC
#perturbed pma_840 PKC
#perturbed pma_841 PKC
#perturbed pma_842 PKC
#perturbed pma_843 PKC
#perturbed pma_844 PKC
#perturbed pma_845 PKC
#perturbed pma_846 PKC
#perturbed pma_847 PKC
#perturbed pma_848 PKC
#perturbed pma_849 PKC
#perturbed pma_850 PKC
#perturbed pma_851 PKC
#perturbed pma_852 PKC
#perturbed pma_853 PKC
#perturbed pma_854 PKC
#perturbed pma_855 PKC
#perturbed pma_856 PKC
#perturbed pma_857 PKC
#perturbed pma_858 PKC
#perturbed pma_859 PKC
#perturbed pma_860 PKC
#perturbed pma_861 PKC
#perturbed pma_862 PKC
#perturbed pma_863 PKC
#perturbed pma_864 PKC
#perturbed pma_865 PKC
#perturbed pma_866 PKC
#perturbed pma_867 PKC
#perturbed pma_868 PKC
#perturbed pma_869 PKC
#perturbed pma_870 PKC
#perturbed pma_871 PKC
#perturbed pma_872 PKC
#perturbed pma_873 PKC
#perturbed pma_874 PKC
#perturbed pma_875 PKC
#perturbed pma_876 PKC
#perturbed pma_877 PKC
#perturbed pma_878 PKC
#perturbed pma_879 PKC
#perturbed pma_880 PKC
#perturbed pma_881 PKC
#perturbed pma_882 PKC
#perturbed pma_883 PKC
#perturbed pma_884 PKC
#perturbed pma_885 PKC
#perturbed pma_886 PKC
#perturbed pma_887 PKC
#perturbed pma_888 PKC
#perturbed pma_889 PKC
#perturbed pma_890 PKC
#perturbed pma_891 PKC
#perturbed pma_892 PKC
#perturbed pma_893 PKC
#perturbed pma_894 PKC
#perturbed pma_895 PKC
#perturbed pma_896 PKC
#perturbed pma_897 PKC
#perturbed pma_898 PKC
#perturbed pma_899 PKC
#perturbed pma_900 PKC
#perturbed pma_901 PKC
#perturbed pma_902 PKC
#perturbed pma_903 PKC
#perturbed pma_904 PKC
#perturbed pma_905 PKC
#perturbed pma_906 PKC
#perturbed pma_907 PKC
#perturbed pma_908 PKC
#perturbed pma_909 PKC
#perturbed pma_910 PKC
#perturbed pma_911 PKC
#perturbed pma_912 PKC
#perturbed b2camp_0 PKA
#perturbed b2camp_1 PKA
#perturbed b2camp_2 PKA
#perturbed b2camp_3 PKA
#perturbed b2camp_4 PKA
#perturbed b2camp_5 PKA
#perturbed b2camp_6 PKA
#perturbed b2camp_7 PKA
#perturbed b2camp_8 PKA
#perturbed b2camp_9 PKA
#perturbed b2camp_10 PKA
#perturbed b2camp_11 PKA
#perturbed b2camp_12 PKA
#perturbed b2camp_13 PKA
#perturbed b2camp_14 PKA
#perturbed b2camp_15 PKA
#perturbed b2camp_16 PKA
#perturbed b2camp_17 PKA
#perturbed b2camp_18 PKA
#perturbed b2camp_19 PKA
#perturbed b2camp_20 PKA
#perturbed b2camp_21 PKA
#perturbed b2camp_22 PKA
#perturbed b2camp_23 PKA
#perturbed b2camp_24 PKA
#perturbed b2camp_25 PKA
#perturbed b2camp_26 PKA
#perturbed b2camp_27 PKA
#perturbed b2camp_28 PKA
#perturbed b2camp_29 PKA
#perturbed b2camp_30 PKA
#perturbed b2camp_31 PKA
#perturbed b2camp_32 PKA
#perturbed b2camp_33 PKA
#perturbed b2camp_34 PKA
#perturbed b2camp_35 PKA
#perturbed b2camp_36 PKA
#perturbed b2camp_37 PKA
#perturbed b2camp_38 PKA
#perturbed b2camp_39 PKA
#perturbed b2camp_40 PKA
#perturbed b2camp_41 PKA
#perturbed b2camp_42 PKA
#perturbed b2camp_43 PKA
#perturbed b2camp_44 PKA
#perturbed b2camp_45 PKA
#perturbed b2camp_46 PKA
#perturbed b2camp_47 PKA
#perturbed b2camp_48 PKA
#perturbed b2camp_49 PKA
#perturbed b2camp_50 PKA
#perturbed b2camp_51 PKA
#perturbed b2camp_52 PKA
#perturbed b2camp_53 PKA
#perturbed b2camp_54 PKA
#perturbed b2camp_55 PKA
#perturbed b2camp_56 PKA
#perturbed b2camp_57 PKA
#perturbed b2camp_58 PKA
#perturbed b2camp_59 PKA
#perturbed b2camp_60 PKA
#perturbed b2camp_61 PKA
#perturbed b2camp_62 PKA
#perturbed b2camp_63 PKA
#perturbed b2camp_64 PKA
#perturbed b2camp_65 PKA
#perturbed b2camp_66 PKA
#perturbed b2camp_67 PKA
#perturbed b2camp_68 PKA
#perturbed b2camp_69 PKA
#perturbed b2camp_70 PKA
#perturbed b2camp_71 PKA
#perturbed b2camp_72 PKA
#perturbed b2camp_73 PKA
#perturbed b2camp_74 PKA
#perturbed b2camp_75 PKA
#perturbed b2camp_76 PKA
#perturbed b2camp_77 PKA
#perturbed b2camp_78 PKA
#perturbed b2camp_79 PKA
#perturbed b2camp_80 PKA
#perturbed b2camp_81 PKA
#perturbed b2camp_82 PKA
#perturbed b2camp_83 PKA
#perturbed b2camp_84 PKA
#perturbed b2camp_85 PKA
#perturbed b2camp_86 PKA
#perturbed b2camp_87 PKA
#perturbed b2camp_88 PKA
#perturbed b2camp_89 PKA
#perturbed b2camp_90 PKA
#perturbed b2camp_91 PKA
#perturbed b2camp_92 PKA
#perturbed b2camp_93 PKA
#perturbed b2camp_94 PKA
#perturbed b2camp_95 PKA
#perturbed b2camp_96 PKA
#perturbed b2camp_97 PKA
#perturbed b2camp_98 PKA
#perturbed b2camp_99 PKA
#perturbed b2camp_100 PKA
#perturbed b2camp_101 PKA
#perturbed b2camp_102 PKA
#perturbed b2camp_103 PKA
#perturbed b2camp_104 PKA
#perturbed b2camp_105 PKA
#perturbed b2camp_106 PKA
#perturbed b2camp_107 PKA
#perturbed b2camp_108 PKA
#perturbed b2camp_109 PKA
#perturbed b2camp_110 PKA
#perturbed b2camp_111 PKA
#perturbed b2camp_112 PKA
#perturbed b2camp_113 PKA
#perturbed b2camp_114 PKA
#perturbed b2camp_115 PKA
#perturbed b2camp_116 PKA
#perturbed b2camp_117 PKA
#perturbed b2camp_118 PKA
#perturbed b2camp_119 PKA
#perturbed b2camp_120 PKA
#perturbed b2camp_121 PKA
#perturbed b2camp_122 PKA
#perturbed b2camp_123 PKA
#perturbed b2camp_124 PKA
#perturbed b2camp_125 PKA
#perturbed b2camp_126 PKA
#perturbed b2camp_127 PKA
#perturbed b2camp_128 PKA
#perturbed b2camp_129 PKA
#perturbed b2camp_130 PKA
#perturbed b2camp_131 PKA
#perturbed b2camp_132 PKA
#perturbed b2camp_133 PKA
#perturbed b2camp_134 PKA
#perturbed b2camp_135 PKA
#perturbed b2camp_136 PKA
#perturbed b2camp_137 PKA
#perturbed b2camp_138 PKA
#perturbed b2camp_139 PKA
#perturbed b2camp_140 PKA
#perturbed b2camp_141 PKA
#perturbed b2camp_142 PKA
#perturbed b2camp_143 PKA
#perturbed b2camp_144 PKA
#perturbed b2camp_145 PKA
#perturbed b2camp_146 PKA
#perturbed b2camp_147 PKA
#perturbed b2camp_148 PKA
#perturbed b2camp_149 PKA
#perturbed b2camp_150 PKA
#perturbed b2camp_151 PKA
#perturbed b2camp_152 PKA
#perturbed b2camp_153 PKA
#perturbed b2camp_154 PKA
#perturbed b2camp_155 PKA
#perturbed b2camp_156 PKA
#perturbed b2camp_157 PKA
#perturbed b2camp_158 PKA
#perturbed b2camp_159 PKA
#perturbed b2camp_160 PKA
#perturbed b2camp_161 PKA
#perturbed b2camp_162 PKA
#perturbed b2camp_163 PKA
#perturbed b2camp_164 PKA
#perturbed b2camp_165 PKA
#perturbed b2camp_166 PKA
#perturbed b2camp_167 PKA
#perturbed b2camp_168 PKA
#perturbed b2camp_169 PKA
#perturbed b2camp_170 PKA
#perturbed b2camp_171 PKA
#perturbed b2camp_172 PKA
#perturbed b2camp_173 PKA
#perturbed b2camp_174 PKA
#perturbed b2camp_175 PKA
#perturbed b2camp_176 PKA
#perturbed b2camp_177 PKA
#perturbed b2camp_178 PKA
#perturbed b2camp_179 PKA
#perturbed b2camp_180 PKA
#perturbed b2camp_181 PKA
#perturbed b2camp_182 PKA
#perturbed b2camp_183 PKA
#perturbed b2camp_184 PKA
#perturbed b2camp_185 PKA
#perturbed b2camp_186 PKA
#perturbed b2camp_187 PKA
#perturbed b2camp_188 PKA
#perturbed b2camp_189 PKA
#perturbed b2camp_190 PKA
#perturbed b2camp_191 PKA
#perturbed b2camp_192 PKA
#perturbed b2camp_193 PKA
#perturbed b2camp_194 PKA
#perturbed b2camp_195 PKA
#perturbed b2camp_196 PKA
#perturbed b2camp_197 PKA
#perturbed b2camp_198 PKA
#perturbed b2camp_199 PKA
#perturbed b2camp_200 PKA
#perturbed b2camp_201 PKA
#perturbed b2camp_202 PKA
#perturbed b2camp_203 PKA
#perturbed b2camp_204 PKA
#perturbed b2camp_205 PKA
#perturbed b2camp_206 PKA
#perturbed b2camp_207 PKA
#perturbed b2camp_208 PKA
#perturbed b2camp_209 PKA
#perturbed b2camp_210 PKA
#perturbed b2camp_211 PKA
#perturbed b2camp_212 PKA
#perturbed b2camp_213 PKA
#perturbed b2camp_214 PKA
#perturbed b2camp_215 PKA
#perturbed b2camp_216 PKA
#perturbed b2camp_217 PKA
#perturbed b2camp_218 PKA
#perturbed b2camp_219 PKA
#perturbed b2camp_220 PKA
#perturbed b2camp_221 PKA
#perturbed b2camp_222 PKA
#perturbed b2camp_223 PKA
#perturbed b2camp_224 PKA
#perturbed b2camp_225 PKA
#perturbed b2camp_226 PKA
#perturbed b2camp_227 PKA
#perturbed b2camp_228 PKA
#perturbed b2camp_229 PKA
#perturbed b2camp_230 PKA
#perturbed b2camp_231 PKA
#perturbed b2camp_232 PKA
#perturbed b2camp_233 PKA
#perturbed b2camp_234 PKA
#perturbed b2camp_235 PKA
#perturbed b2camp_236 PKA
#perturbed b2camp_237 PKA
#perturbed b2camp_238 PKA
#perturbed b2camp_239 PKA
#perturbed b2camp_240 PKA
#perturbed b2camp_241 PKA
#perturbed b2camp_242 PKA
#perturbed b2camp_243 PKA
#perturbed b2camp_244 PKA
#perturbed b2camp_245 PKA
#perturbed b2camp_246 PKA
#perturbed b2camp_247 PKA
#perturbed b2camp_248 PKA
#perturbed b2camp_249 PKA
#perturbed b2camp_250 PKA
#perturbed b2camp_251 PKA
#perturbed b2camp_252 PKA
#perturbed b2camp_253 PKA
#perturbed b2camp_254 PKA
#perturbed b2camp_255 PKA
#perturbed b2camp_256 PKA
#perturbed b2camp_257 PKA
#perturbed b2camp_258 PKA
#perturbed b2camp_259 PKA
#perturbed b2camp_260 PKA
#perturbed b2camp_261 PKA
#perturbed b2camp_262 PKA
#perturbed b2camp_263 PKA
#perturbed b2camp_264 PKA
#perturbed b2camp_265 PKA
#perturbed b2camp_266 PKA
#perturbed b2camp_267 PKA
#perturbed b2camp_268 PKA
#perturbed b2camp_269 PKA
#perturbed b2camp_270 PKA
#perturbed b2camp_271 PKA
#perturbed b2camp_272 PKA
#perturbed b2camp_273 PKA
#perturbed b2camp_274 PKA
#perturbed b2camp_275 PKA
#perturbed b2camp_276 PKA
#perturbed b2camp_277 PKA
#perturbed b2camp_278 PKA
#perturbed b2camp_279 PKA
#perturbed b2camp_280 PKA
#perturbed b2camp_281 PKA
#perturbed b2camp_282 PKA
#perturbed b2camp_283 PKA
#perturbed b2camp_284 PKA
#perturbed b2camp_285 PKA
#perturbed b2camp_286 PKA
#perturbed b2camp_287 PKA
#perturbed b2camp_288 PKA
#perturbed b2camp_289 PKA
#perturbed b2camp_290 PKA
#perturbed b2camp_291 PKA
#perturbed b2camp_292 PKA
#perturbed b2camp_293 PKA
#perturbed b2camp_294 PKA
#perturbed b2camp_295 PKA
#perturbed b2camp_296 PKA
#perturbed b2camp_297 PKA
#perturbed b2camp_298 PKA
#perturbed b2camp_299 PKA
#perturbed b2camp_300 PKA
#perturbed b2camp_301 PKA
#perturbed b2camp_302 PKA
#perturbed b2camp_303 PKA
#perturbed b2camp_304 PKA
#perturbed b2camp_305 PKA
#perturbed b2camp_306 PKA
#perturbed b2camp_307 PKA
#perturbed b2camp_308 PKA
#perturbed b2camp_309 PKA
#perturbed b2camp_310 PKA
#perturbed b2camp_311 PKA
#perturbed b2camp_312 PKA
#perturbed b2camp_313 PKA
#perturbed b2camp_314 PKA
#perturbed b2camp_315 PKA
#perturbed b2camp_316 PKA
#perturbed b2camp_317 PKA
#perturbed b2camp_318 PKA
#perturbed b2camp_319 PKA
#perturbed b2camp_320 PKA
#perturbed b2camp_321 PKA
#perturbed b2camp_322 PKA
#perturbed b2camp_323 PKA
#perturbed b2camp_324 PKA
#perturbed b2camp_325 PKA
#perturbed b2camp_326 PKA
#perturbed b2camp_327 PKA
#perturbed b2camp_328 PKA
#perturbed b2camp_329 PKA
#perturbed b2camp_330 PKA
#perturbed b2camp_331 PKA
#perturbed b2camp_332 PKA
#perturbed b2camp_333 PKA
#perturbed b2camp_334 PKA
#perturbed b2camp_335 PKA
#perturbed b2camp_336 PKA
#perturbed b2camp_337 PKA
#perturbed b2camp_338 PKA
#perturbed b2camp_339 PKA
#perturbed b2camp_340 PKA
#perturbed b2camp_341 PKA
#perturbed b2camp_342 PKA
#perturbed b2camp_343 PKA
#perturbed b2camp_344 PKA
#perturbed b2camp_345 PKA
#perturbed b2camp_346 PKA
#perturbed b2camp_347 PKA
#perturbed b2camp_348 PKA
#perturbed b2camp_349 PKA
#perturbed b2camp_350 PKA
#perturbed b2camp_351 PKA
#perturbed b2camp_352 PKA
#perturbed b2camp_353 PKA
#perturbed b2camp_354 PKA
#perturbed b2camp_355 PKA
#perturbed b2camp_356 PKA
#perturbed b2camp_357 PKA
#perturbed b2camp_358 PKA
#perturbed b2camp_359 PKA
#perturbed b2camp_360 PKA
#perturbed b2camp_361 PKA
#perturbed b2camp_362 PKA
#perturbed b2camp_363 PKA
#perturbed b2camp_364 PKA
#perturbed b2camp_365 PKA
#perturbed b2camp_366 PKA
#perturbed b2camp_367 PKA
#perturbed b2camp_368 PKA
#perturbed b2camp_369 PKA
#perturbed b2camp_370 PKA
#perturbed b2camp_371 PKA
#perturbed b2camp_372 PKA
#perturbed b2camp_373 PKA
#perturbed b2camp_374 PKA
#perturbed b2camp_375 PKA
#perturbed b2camp_376 PKA
#perturbed b2camp_377 PKA
#perturbed b2camp_378 PKA
#perturbed b2camp_379 PKA
#perturbed b2camp_380 PKA
#perturbed b2camp_381 PKA
#perturbed b2camp_382 PKA
#perturbed b2camp_383 PKA
#perturbed b2camp_384 PKA
#perturbed b2camp_385 PKA
#perturbed b2camp_386 PKA
#perturbed b2camp_387 PKA
#perturbed b2camp_388 PKA
#perturbed b2camp_389 PKA
#perturbed b2camp_390 PKA
#perturbed b2camp_391 PKA
#perturbed b2camp_392 PKA
#perturbed b2camp_393 PKA
#perturbed b2camp_394 PKA
#perturbed b2camp_395 PKA
#perturbed b2camp_396 PKA
#perturbed b2camp_397 PKA
#perturbed b2camp_398 PKA
#perturbed b2camp_399 PKA
#perturbed b2camp_400 PKA
#perturbed b2camp_401 PKA
#perturbed b2camp_402 PKA
#perturbed b2camp_403 PKA
#perturbed b2camp_404 PKA
#perturbed b2camp_405 PKA
#perturbed b2camp_406 PKA
#perturbed b2camp_407 PKA
#perturbed b2camp_408 PKA
#perturbed b2camp_409 PKA
#perturbed b2camp_410 PKA
#perturbed b2camp_411 PKA
#perturbed b2camp_412 PKA
#perturbed b2camp_413 PKA
#perturbed b2camp_414 PKA
#perturbed b2camp_415 PKA
#perturbed b2camp_416 PKA
#perturbed b2camp_417 PKA
#perturbed b2camp_418 PKA
#perturbed b2camp_419 PKA
#perturbed b2camp_420 PKA
#perturbed b2camp_421 PKA
#perturbed b2camp_422 PKA
#perturbed b2camp_423 PKA
#perturbed b2camp_424 PKA
#perturbed b2camp_425 PKA
#perturbed b2camp_426 PKA
#perturbed b2camp_427 PKA
#perturbed b2camp_428 PKA
#perturbed b2camp_429 PKA
#perturbed b2camp_430 PKA
#perturbed b2camp_431 PKA
#perturbed b2camp_432 PKA
#perturbed b2camp_433 PKA
#perturbed b2camp_434 PKA
#perturbed b2camp_435 PKA
#perturbed b2camp_436 PKA
#perturbed b2camp_437 PKA
#perturbed b2camp_438 PKA
#perturbed b2camp_439 PKA
#perturbed b2camp_440 PKA
#perturbed b2camp_441 PKA
#perturbed b2camp_442 PKA
#perturbed b2camp_443 PKA
#perturbed b2camp_444 PKA
#perturbed b2camp_445 PKA
#perturbed b2camp_446 PKA
#perturbed b2camp_447 PKA
#perturbed b2camp_448 PKA
#perturbed b2camp_449 PKA
#perturbed b2camp_450 PKA
#perturbed b2camp_451 PKA
#perturbed b2camp_452 PKA
#perturbed b2camp_453 PKA
#perturbed b2camp_454 PKA
#perturbed b2camp_455 PKA
#perturbed b2camp_456 PKA
#perturbed b2camp_457 PKA
#perturbed b2camp_458 PKA
#perturbed b2camp_459 PKA
#perturbed b2camp_460 PKA
#perturbed b2camp_461 PKA
#perturbed b2camp_462 PKA
#perturbed b2camp_463 PKA
#perturbed b2camp_464 PKA
#perturbed b2camp_465 PKA
#perturbed b2camp_466 PKA
#perturbed b2camp_467 PKA
#perturbed b2camp_468 PKA
#perturbed b2camp_469 PKA
#perturbed b2camp_470 PKA
#perturbed b2camp_471 PKA
#perturbed b2camp_472 PKA
#perturbed b2camp_473 PKA
#perturbed b2camp_474 PKA
#perturbed b2camp_475 PKA
#perturbed b2camp_476 PKA
#perturbed b2camp_477 PKA
#perturbed b2camp_478 PKA
#perturbed b2camp_479 PKA
#perturbed b2camp_480 PKA
#perturbed b2camp_481 PKA
#perturbed b2camp_482 PKA
#perturbed b2camp_483 PKA
#perturbed b2camp_484 PKA
#perturbed b2camp_485 PKA
#perturbed b2camp_486 PKA
#perturbed b2camp_487 PKA
#perturbed b2camp_488 PKA
#perturbed b2camp_489 PKA
#perturbed b2camp_490 PKA
#perturbed b2camp_491 PKA
#perturbed b2camp_492 PKA
#perturbed b2camp_493 PKA
#perturbed b2camp_494 PKA
#perturbed b2camp_495 PKA
#perturbed b2camp_496 PKA
#perturbed b2camp_497 PKA
#perturbed b2camp_498 PKA
#perturbed b2camp_499 PKA
#perturbed b2camp_500 PKA
#perturbed b2camp_501 PKA
#perturbed b2camp_502 PKA
#perturbed b2camp_503 PKA
#perturbed b2camp_504 PKA
#perturbed b2camp_505 PKA
#perturbed b2camp_506 PKA
#perturbed b2camp_507 PKA
#perturbed b2camp_508 PKA
#perturbed b2camp_509 PKA
#perturbed b2camp_510 PKA
#perturbed b2camp_511 PKA
#perturbed b2camp_512 PKA
#perturbed b2camp_513 PKA
#perturbed b2camp_514 PKA
#perturbed b2camp_515 PKA
#perturbed b2camp_516 PKA
#perturbed b2camp_517 PKA
#perturbed b2camp_518 PKA
#perturbed b2camp_519 PKA
#perturbed b2camp_520 PKA
#perturbed b2camp_521 PKA
#perturbed b2camp_522 PKA
#perturbed b2camp_523 PKA
#perturbed b2camp_524 PKA
#perturbed b2camp_525 PKA
#perturbed b2camp_526 PKA
#perturbed b2camp_527 PKA
#perturbed b2camp_528 PKA
#perturbed b2camp_529 PKA
#perturbed b2camp_530 PKA
#perturbed b2camp_531 PKA
#perturbed b2camp_532 PKA
#perturbed b2camp_533 PKA
#perturbed b2camp_534 PKA
#perturbed b2camp_535 PKA
#perturbed b2camp_536 PKA
#perturbed b2camp_537 PKA
#perturbed b2camp_538 PKA
#perturbed b2camp_539 PKA
#perturbed b2camp_540 PKA
#perturbed b2camp_541 PKA
#perturbed b2camp_542 PKA
#perturbed b2camp_543 PKA
#perturbed b2camp_544 PKA
#perturbed b2camp_545 PKA
#perturbed b2camp_546 PKA
#perturbed b2camp_547 PKA
#perturbed b2camp_548 PKA
#perturbed b2camp_549 PKA
#perturbed b2camp_550 PKA
#perturbed b2camp_551 PKA
#perturbed b2camp_552 PKA
#perturbed b2camp_553 PKA
#perturbed b2camp_554 PKA
#perturbed b2camp_555 PKA
#perturbed b2camp_556 PKA
#perturbed b2camp_557 PKA
#perturbed b2camp_558 PKA
#perturbed b2camp_559 PKA
#perturbed b2camp_560 PKA
#perturbed b2camp_561 PKA
#perturbed b2camp_562 PKA
#perturbed b2camp_563 PKA
#perturbed b2camp_564 PKA
#perturbed b2camp_565 PKA
#perturbed b2camp_566 PKA
#perturbed b2camp_567 PKA
#perturbed b2camp_568 PKA
#perturbed b2camp_569 PKA
#perturbed b2camp_570 PKA
#perturbed b2camp_571 PKA
#perturbed b2camp_572 PKA
#perturbed b2camp_573 PKA
#perturbed b2camp_574 PKA
#perturbed b2camp_575 PKA
#perturbed b2camp_576 PKA
#perturbed b2camp_577 PKA
#perturbed b2camp_578 PKA
#perturbed b2camp_579 PKA
#perturbed b2camp_580 PKA
#perturbed b2camp_581 PKA
#perturbed b2camp_582 PKA
#perturbed b2camp_583 PKA
#perturbed b2camp_584 PKA
#perturbed b2camp_585 PKA
#perturbed b2camp_586 PKA
#perturbed b2camp_587 PKA
#perturbed b2camp_588 PKA
#perturbed b2camp_589 PKA
#perturbed b2camp_590 PKA
#perturbed b2camp_591 PKA
#perturbed b2camp_592 PKA
#perturbed b2camp_593 PKA
#perturbed b2camp_594 PKA
#perturbed b2camp_595 PKA
#perturbed b2camp_596 PKA
#perturbed b2camp_597 PKA
#perturbed b2camp_598 PKA
#perturbed b2camp_599 PKA
#perturbed b2camp_600 PKA
#perturbed b2camp_601 PKA
#perturbed b2camp_602 PKA
#perturbed b2camp_603 PKA
#perturbed b2camp_604 PKA
#perturbed b2camp_605 PKA
#perturbed b2camp_606 PKA
#perturbed b2camp_607 PKA
#perturbed b2camp_608 PKA
#perturbed b2camp_609 PKA
#perturbed b2camp_610 PKA
#perturbed b2camp_611 PKA
#perturbed b2camp_612 PKA
#perturbed b2camp_613 PKA
#perturbed b2camp_614 PKA
#perturbed b2camp_615 PKA
#perturbed b2camp_616 PKA
#perturbed b2camp_617 PKA
#perturbed b2camp_618 PKA
#perturbed b2camp_619 PKA
#perturbed b2camp_620 PKA
#perturbed b2camp_621 PKA
#perturbed b2camp_622 PKA
#perturbed b2camp_623 PKA
#perturbed b2camp_624 PKA
#perturbed b2camp_625 PKA
#perturbed b2camp_626 PKA
#perturbed b2camp_627 PKA
#perturbed b2camp_628 PKA
#perturbed b2camp_629 PKA
#perturbed b2camp_630 PKA
#perturbed b2camp_631 PKA
#perturbed b2camp_632 PKA
#perturbed b2camp_633 PKA
#perturbed b2camp_634 PKA
#perturbed b2camp_635 PKA
#perturbed b2camp_636 PKA
#perturbed b2camp_637 PKA
#perturbed b2camp_638 PKA
#perturbed b2camp_639 PKA
#perturbed b2camp_640 PKA
#perturbed b2camp_641 PKA
#perturbed b2camp_642 PKA
#perturbed b2camp_643 PKA
#perturbed b2camp_644 PKA
#perturbed b2camp_645 PKA
#perturbed b2camp_646 PKA
#perturbed b2camp_647 PKA
#perturbed b2camp_648 PKA
#perturbed b2camp_649 PKA
#perturbed b2camp_650 PKA
#perturbed b2camp_651 PKA
#perturbed b2camp_652 PKA
#perturbed b2camp_653 PKA
#perturbed b2camp_654 PKA
#perturbed b2camp_655 PKA
#perturbed b2camp_656 PKA
#perturbed b2camp_657 PKA
#perturbed b2camp_658 PKA
#perturbed b2camp_659 PKA
#perturbed b2camp_660 PKA
#perturbed b2camp_661 PKA
#perturbed b2camp_662 PKA
#perturbed b2camp_663 PKA
#perturbed b2camp_664 PKA
#perturbed b2camp_665 PKA
#perturbed b2camp_666 PKA
#perturbed b2camp_667 PKA
#perturbed b2camp_668 PKA
#perturbed b2camp_669 PKA
#perturbed b2camp_670 PKA
#perturbed b2camp_671 PKA
#perturbed b2camp_672 PKA
#perturbed b2camp_673 PKA
#perturbed b2camp_674 PKA
#perturbed b2camp_675 PKA
#perturbed b2camp_676 PKA
#perturbed b2camp_677 PKA
#perturbed b2camp_678 PKA
#perturbed b2camp_679 PKA
#perturbed b2camp_680 PKA
#perturbed b2camp_681 PKA
#perturbed b2camp_682 PKA
#perturbed b2camp_683 PKA
#perturbed b2camp_684 PKA
#perturbed b2camp_685 PKA
#perturbed b2camp_686 PKA
#perturbed b2camp_687 PKA
#perturbed b2camp_688 PKA
#perturbed b2camp_689 PKA
#perturbed b2camp_690 PKA
#perturbed b2camp_691 PKA
#perturbed b2camp_692 PKA
#perturbed b2camp_693 PKA
#perturbed b2camp_694 PKA
#perturbed b2camp_695 PKA
#perturbed b2camp_696 PKA
#perturbed b2camp_697 PKA
#perturbed b2camp_698 PKA
#perturbed b2camp_699 PKA
#perturbed b2camp_700 PKA
#perturbed b2camp_701 PKA
#perturbed b2camp_702 PKA
#perturbed b2camp_703 PKA
#perturbed b2camp_704 PKA
#perturbed b2camp_705 PKA
#perturbed b2camp_706 PKA
#perturbed cd3cd28yl_0 AKT
#perturbed cd3cd28yl_1 AKT
#perturbed cd3cd28yl_2 AKT
#perturbed cd3cd28yl_3 AKT
#perturbed cd3cd28yl_4 AKT
#perturbed cd3cd28yl_5 AKT
#perturbed cd3cd28yl_6 AKT
#perturbed cd3cd28yl_7 AKT
#perturbed cd3cd28yl_8 AKT
#perturbed cd3cd28yl_9 AKT
#perturbed cd3cd28yl_10 AKT
#perturbed cd3cd28yl_11 AKT
#perturbed cd3cd28yl_12 AKT
#perturbed cd3cd28yl_13 AKT
#perturbed cd3cd28yl_14 AKT
#perturbed cd3cd28yl_15 AKT
#perturbed cd3cd28yl_16 AKT
#perturbed cd3cd28yl_17 AKT
#perturbed cd3cd28yl_18 AKT
#perturbed cd3cd28yl_19 AKT
#perturbed cd3cd28yl_20 AKT
#perturbed cd3cd28yl_21 AKT
#perturbed cd3cd28yl_22 AKT
#perturbed cd3cd28yl_23 AKT
#perturbed cd3cd28yl_24 AKT
#perturbed cd3cd28yl_25 AKT
#perturbed cd3cd28yl_26 AKT
#perturbed cd3cd28yl_27 AKT
#perturbed cd3cd28yl_28 AKT
#perturbed cd3cd28yl_29 AKT
#perturbed cd3cd28yl_30 AKT
#perturbed cd3cd28yl_31 AKT
#perturbed cd3cd28yl_32 AKT
#perturbed cd3cd28yl_33 AKT
#perturbed cd3cd28yl_34 AKT
#perturbed cd3cd28yl_35 AKT
#perturbed cd3cd28yl_36 AKT
#perturbed cd3cd28yl_37 AKT
#perturbed cd3cd28yl_38 AKT
#perturbed cd3cd28yl_39 AKT
#perturbed cd3cd28yl_40 AKT
#perturbed cd3cd28yl_41 AKT
#perturbed cd3cd28yl_42 AKT
#perturbed cd3cd28yl_43 AKT
#perturbed cd3cd28yl_44 AKT
#perturbed cd3cd28yl_45 AKT
#perturbed cd3cd28yl_46 AKT
#perturbed cd3cd28yl_47 AKT
#perturbed cd3cd28yl_48 AKT
#perturbed cd3cd28yl_49 AKT
#perturbed cd3cd28yl_50 AKT
#perturbed cd3cd28yl_51 AKT
#perturbed cd3cd28yl_52 AKT
#perturbed cd3cd28yl_53 AKT
#perturbed cd3cd28yl_54 AKT
#perturbed cd3cd28yl_55 AKT
#perturbed cd3cd28yl_56 AKT
#perturbed cd3cd28yl_57 AKT
#perturbed cd3cd28yl_58 AKT
#perturbed cd3cd28yl_59 AKT
#perturbed cd3cd28yl_60 AKT
#perturbed cd3cd28yl_61 AKT
#perturbed cd3cd28yl_62 AKT
#perturbed cd3cd28yl_63 AKT
#perturbed cd3cd28yl_64 AKT
#perturbed cd3cd28yl_65 AKT
#perturbed cd3cd28yl_66 AKT
#perturbed cd3cd28yl_67 AKT
#perturbed cd3cd28yl_68 AKT
#perturbed cd3cd28yl_69 AKT
#perturbed cd3cd28yl_70 AKT
#perturbed cd3cd28yl_71 AKT
#perturbed cd3cd28yl_72 AKT
#perturbed cd3cd28yl_73 AKT
#perturbed cd3cd28yl_74 AKT
#perturbed cd3cd28yl_75 AKT
#perturbed cd3cd28yl_76 AKT
#perturbed cd3cd28yl_77 AKT
#perturbed cd3cd28yl_78 AKT
#perturbed cd3cd28yl_79 AKT
#perturbed cd3cd28yl_80 AKT
#perturbed cd3cd28yl_81 AKT
#perturbed cd3cd28yl_82 AKT
#perturbed cd3cd28yl_83 AKT
#perturbed cd3cd28yl_84 AKT
#perturbed cd3cd28yl_85 AKT
#perturbed cd3cd28yl_86 AKT
#perturbed cd3cd28yl_87 AKT
#perturbed cd3cd28yl_88 AKT
#perturbed cd3cd28yl_89 AKT
#perturbed cd3cd28yl_90 AKT
#perturbed cd3cd28yl_91 AKT
#perturbed cd3cd28yl_92 AKT
#perturbed cd3cd28yl_93 AKT
#perturbed cd3cd28yl_94 AKT
#perturbed cd3cd28yl_95 AKT
#perturbed cd3cd28yl_96 AKT
#perturbed cd3cd28yl_97 AKT
#perturbed cd3cd28yl_98 AKT
#perturbed cd3cd28yl_99 AKT
#perturbed cd3cd28yl_100 AKT
#perturbed cd3cd28yl_101 AKT
#perturbed cd3cd28yl_102 AKT
#perturbed cd3cd28yl_103 AKT
#perturbed cd3cd28yl_104 AKT
#perturbed cd3cd28yl_105 AKT
#perturbed cd3cd28yl_106 AKT
#perturbed cd3cd28yl_107 AKT
#perturbed cd3cd28yl_108 AKT
#perturbed cd3cd28yl_109 AKT
#perturbed cd3cd28yl_110 AKT
#perturbed cd3cd28yl_111 AKT
#perturbed cd3cd28yl_112 AKT
#perturbed cd3cd28yl_113 AKT
#perturbed cd3cd28yl_114 AKT
#perturbed cd3cd28yl_115 AKT
#perturbed cd3cd28yl_116 AKT
#perturbed cd3cd28yl_117 AKT
#perturbed cd3cd28yl_118 AKT
#perturbed cd3cd28yl_119 AKT
#perturbed cd3cd28yl_120 AKT
#perturbed cd3cd28yl_121 AKT
#perturbed cd3cd28yl_122 AKT
#perturbed cd3cd28yl_123 AKT
#perturbed cd3cd28yl_124 AKT
#perturbed cd3cd28yl_125 AKT
#perturbed cd3cd28yl_126 AKT
#perturbed cd3cd28yl_127 AKT
#perturbed cd3cd28yl_128 AKT
#perturbed cd3cd28yl_129 AKT
#perturbed cd3cd28yl_130 AKT
#perturbed cd3cd28yl_131 AKT
#perturbed cd3cd28yl_132 AKT
#perturbed cd3cd28yl_133 AKT
#perturbed cd3cd28yl_134 AKT
#perturbed cd3cd28yl_135 AKT
#perturbed cd3cd28yl_136 AKT
#perturbed cd3cd28yl_137 AKT
#perturbed cd3cd28yl_138 AKT
#perturbed cd3cd28yl_139 AKT
#perturbed cd3cd28yl_140 AKT
#perturbed cd3cd28yl_141 AKT
#perturbed cd3cd28yl_142 AKT
#perturbed cd3cd28yl_143 AKT
#perturbed cd3cd28yl_144 AKT
#perturbed cd3cd28yl_145 AKT
#perturbed cd3cd28yl_146 AKT
#perturbed cd3cd28yl_147 AKT
#perturbed cd3cd28yl_148 AKT
#perturbed cd3cd28yl_149 AKT
#perturbed cd3cd28yl_150 AKT
#perturbed cd3cd28yl_151 AKT
#perturbed cd3cd28yl_152 AKT
#perturbed cd3cd28yl_153 AKT
#perturbed cd3cd28yl_154 AKT
#perturbed cd3cd28yl_155 AKT
#perturbed cd3cd28yl_156 AKT
#perturbed cd3cd28yl_157 AKT
#perturbed cd3cd28yl_158 AKT
#perturbed cd3cd28yl_159 AKT
#perturbed cd3cd28yl_160 AKT
#perturbed cd3cd28yl_161 AKT
#perturbed cd3cd28yl_162 AKT
#perturbed cd3cd28yl_163 AKT
#perturbed cd3cd28yl_164 AKT
#perturbed cd3cd28yl_165 AKT
#perturbed cd3cd28yl_166 AKT
#perturbed cd3cd28yl_167 AKT
#perturbed cd3cd28yl_168 AKT
#perturbed cd3cd28yl_169 AKT
#perturbed cd3cd28yl_170 AKT
#perturbed cd3cd28yl_171 AKT
#perturbed cd3cd28yl_172 AKT
#perturbed cd3cd28yl_173 AKT
#perturbed cd3cd28yl_174 AKT
#perturbed cd3cd28yl_175 AKT
#perturbed cd3cd28yl_176 AKT
#perturbed cd3cd28yl_177 AKT
#perturbed cd3cd28yl_178 AKT
#perturbed cd3cd28yl_179 AKT
#perturbed cd3cd28yl_180 AKT
#perturbed cd3cd28yl_181 AKT
#perturbed cd3cd28yl_182 AKT
#perturbed cd3cd28yl_183 AKT
#perturbed cd3cd28yl_184 AKT
#perturbed cd3cd28yl_185 AKT
#perturbed cd3cd28yl_186 AKT
#perturbed cd3cd28yl_187 AKT
#perturbed cd3cd28yl_188 AKT
#perturbed cd3cd28yl_189 AKT
#perturbed cd3cd28yl_190 AKT
#perturbed cd3cd28yl_191 AKT
#perturbed cd3cd28yl_192 AKT
#perturbed cd3cd28yl_193 AKT
#perturbed cd3cd28yl_194 AKT
#perturbed cd3cd28yl_195 AKT
#perturbed cd3cd28yl_196 AKT
#perturbed cd3cd28yl_197 AKT
#perturbed cd3cd28yl_198 AKT
#perturbed cd3cd28yl_199 AKT
#perturbed cd3cd28yl_200 AKT
#perturbed cd3cd28yl_201 AKT
#perturbed cd3cd28yl_202 AKT
#perturbed cd3cd28yl_203 AKT
#perturbed cd3cd28yl_204 AKT
#perturbed cd3cd28yl_205 AKT
#perturbed cd3cd28yl_206 AKT
#perturbed cd3cd28yl_207 AKT
#perturbed cd3cd28yl_208 AKT
#perturbed cd3cd28yl_209 AKT
#perturbed cd3cd28yl_210 AKT
#perturbed cd3cd28yl_211 AKT
#perturbed cd3cd28yl_212 AKT
#perturbed cd3cd28yl_213 AKT
#perturbed cd3cd28yl_214 AKT
#perturbed cd3cd28yl_215 AKT
#perturbed cd3cd28yl_216 AKT
#perturbed cd3cd28yl_217 AKT
#perturbed cd3cd28yl_218 AKT
#perturbed cd3cd28yl_219 AKT
#perturbed cd3cd28yl_220 AKT
#perturbed cd3cd28yl_221 AKT
#perturbed cd3cd28yl_222 AKT
#perturbed cd3cd28yl_223 AKT
#perturbed cd3cd28yl_224 AKT
#perturbed cd3cd28yl_225 AKT
#perturbed cd3cd28yl_226 AKT
#perturbed cd3cd28yl_227 AKT
#perturbed cd3cd28yl_228 AKT
#perturbed cd3cd28yl_229 AKT
#perturbed cd3cd28yl_230 AKT
#perturbed cd3cd28yl_231 AKT
#perturbed cd3cd28yl_232 AKT
#perturbed cd3cd28yl_233 AKT
#perturbed cd3cd28yl_234 AKT
#perturbed cd3cd28yl_235 AKT
#perturbed cd3cd28yl_236 AKT
#perturbed cd3cd28yl_237 AKT
#perturbed cd3cd28yl_238 AKT
#perturbed cd3cd28yl_239 AKT
#perturbed cd3cd28yl_240 AKT
#perturbed cd3cd28yl_241 AKT
#perturbed cd3cd28yl_242 AKT
#perturbed cd3cd28yl_243 AKT
#perturbed cd3cd28yl_244 AKT
#perturbed cd3cd28yl_245 AKT
#perturbed cd3cd28yl_246 AKT
#perturbed cd3cd28yl_247 AKT
#perturbed cd3cd28yl_248 AKT
#perturbed cd3cd28yl_249 AKT
#perturbed cd3cd28yl_250 AKT
#perturbed cd3cd28yl_251 AKT
#perturbed cd3cd28yl_252 AKT
#perturbed cd3cd28yl_253 AKT
#perturbed cd3cd28yl_254 AKT
#perturbed cd3cd28yl_255 AKT
#perturbed cd3cd28yl_256 AKT
#perturbed cd3cd28yl_257 AKT
#perturbed cd3cd28yl_258 AKT
#perturbed cd3cd28yl_259 AKT
#perturbed cd3cd28yl_260 AKT
#perturbed cd3cd28yl_261 AKT
#perturbed cd3cd28yl_262 AKT
#perturbed cd3cd28yl_263 AKT
#perturbed cd3cd28yl_264 AKT
#perturbed cd3cd28yl_265 AKT
#perturbed cd3cd28yl_266 AKT
#perturbed cd3cd28yl_267 AKT
#perturbed cd3cd28yl_268 AKT
#perturbed cd3cd28yl_269 AKT
#perturbed cd3cd28yl_270 AKT
#perturbed cd3cd28yl_271 AKT
#perturbed cd3cd28yl_272 AKT
#perturbed cd3cd28yl_273 AKT
#perturbed cd3cd28yl_274 AKT
#perturbed cd3cd28yl_275 AKT
#perturbed cd3cd28yl_276 AKT
#perturbed cd3cd28yl_277 AKT
#perturbed cd3cd28yl_278 AKT
#perturbed cd3cd28yl_279 AKT
#perturbed cd3cd28yl_280 AKT
#perturbed cd3cd28yl_281 AKT
#perturbed cd3cd28yl_282 AKT
#perturbed cd3cd28yl_283 AKT
#perturbed cd3cd28yl_284 AKT
#perturbed cd3cd28yl_285 AKT
#perturbed cd3cd28yl_286 AKT
#perturbed cd3cd28yl_287 AKT
#perturbed cd3cd28yl_288 AKT
#perturbed cd3cd28yl_289 AKT
#perturbed cd3cd28yl_290 AKT
#perturbed cd3cd28yl_291 AKT
#perturbed cd3cd28yl_292 AKT
#perturbed cd3cd28yl_293 AKT
#perturbed cd3cd28yl_294 AKT
#perturbed cd3cd28yl_295 AKT
#perturbed cd3cd28yl_296 AKT
#perturbed cd3cd28yl_297 AKT
#perturbed cd3cd28yl_298 AKT
#perturbed cd3cd28yl_299 AKT
#perturbed cd3cd28yl_300 AKT
#perturbed cd3cd28yl_301 AKT
#perturbed cd3cd28yl_302 AKT
#perturbed cd3cd28yl_303 AKT
#perturbed cd3cd28yl_304 AKT
#perturbed cd3cd28yl_305 AKT
#perturbed cd3cd28yl_306 AKT
#perturbed cd3cd28yl_307 AKT
#perturbed cd3cd28yl_308 AKT
#perturbed cd3cd28yl_309 AKT
#perturbed cd3cd28yl_310 AKT
#perturbed cd3cd28yl_311 AKT
#perturbed cd3cd28yl_312 AKT
#perturbed cd3cd28yl_313 AKT
#perturbed cd3cd28yl_314 AKT
#perturbed cd3cd28yl_315 AKT
#perturbed cd3cd28yl_316 AKT
#perturbed cd3cd28yl_317 AKT
#perturbed cd3cd28yl_318 AKT
#perturbed cd3cd28yl_319 AKT
#perturbed cd3cd28yl_320 AKT
#perturbed cd3cd28yl_321 AKT
#perturbed cd3cd28yl_322 AKT
#perturbed cd3cd28yl_323 AKT
#perturbed cd3cd28yl_324 AKT
#perturbed cd3cd28yl_325 AKT
#perturbed cd3cd28yl_326 AKT
#perturbed cd3cd28yl_327 AKT
#perturbed cd3cd28yl_328 AKT
#perturbed cd3cd28yl_329 AKT
#perturbed cd3cd28yl_330 AKT
#perturbed cd3cd28yl_331 AKT
#perturbed cd3cd28yl_332 AKT
#perturbed cd3cd28yl_333 AKT
#perturbed cd3cd28yl_334 AKT
#perturbed cd3cd28yl_335 AKT
#perturbed cd3cd28yl_336 AKT
#perturbed cd3cd28yl_337 AKT
#perturbed cd3cd28yl_338 AKT
#perturbed cd3cd28yl_339 AKT
#perturbed cd3cd28yl_340 AKT
#perturbed cd3cd28yl_341 AKT
#perturbed cd3cd28yl_342 AKT
#perturbed cd3cd28yl_343 AKT
#perturbed cd3cd28yl_344 AKT
#perturbed cd3cd28yl_345 AKT
#perturbed cd3cd28yl_346 AKT
#perturbed cd3cd28yl_347 AKT
#perturbed cd3cd28yl_348 AKT
#perturbed cd3cd28yl_349 AKT
#perturbed cd3cd28yl_350 AKT
#perturbed cd3cd28yl_351 AKT
#perturbed cd3cd28yl_352 AKT
#perturbed cd3cd28yl_353 AKT
#perturbed cd3cd28yl_354 AKT
#perturbed cd3cd28yl_355 AKT
#perturbed cd3cd28yl_356 AKT
#perturbed cd3cd28yl_357 AKT
#perturbed cd3cd28yl_358 AKT
#perturbed cd3cd28yl_359 AKT
#perturbed cd3cd28yl_360 AKT
#perturbed cd3cd28yl_361 AKT
#perturbed cd3cd28yl_362 AKT
#perturbed cd3cd28yl_363 AKT
#perturbed cd3cd28yl_364 AKT
#perturbed cd3cd28yl_365 AKT
#perturbed cd3cd28yl_366 AKT
#perturbed cd3cd28yl_367 AKT
#perturbed cd3cd28yl_368 AKT
#perturbed cd3cd28yl_369 AKT
#perturbed cd3cd28yl_370 AKT
#perturbed cd3cd28yl_371 AKT
#perturbed cd3cd28yl_372 AKT
#perturbed cd3cd28yl_373 AKT
#perturbed cd3cd28yl_374 AKT
#perturbed cd3cd28yl_375 AKT
#perturbed cd3cd28yl_376 AKT
#perturbed cd3cd28yl_377 AKT
#perturbed cd3cd28yl_378 AKT
#perturbed cd3cd28yl_379 AKT
#perturbed cd3cd28yl_380 AKT
#perturbed cd3cd28yl_381 AKT
#perturbed cd3cd28yl_382 AKT
#perturbed cd3cd28yl_383 AKT
#perturbed cd3cd28yl_384 AKT
#perturbed cd3cd28yl_385 AKT
#perturbed cd3cd28yl_386 AKT
#perturbed cd3cd28yl_387 AKT
#perturbed cd3cd28yl_388 AKT
#perturbed cd3cd28yl_389 AKT
#perturbed cd3cd28yl_390 AKT
#perturbed cd3cd28yl_391 AKT
#perturbed cd3cd28yl_392 AKT
#perturbed cd3cd28yl_393 AKT
#perturbed cd3cd28yl_394 AKT
#perturbed cd3cd28yl_395 AKT
#perturbed cd3cd28yl_396 AKT
#perturbed cd3cd28yl_397 AKT
#perturbed cd3cd28yl_398 AKT
#perturbed cd3cd28yl_399 AKT
#perturbed cd3cd28yl_400 AKT
#perturbed cd3cd28yl_401 AKT
#perturbed cd3cd28yl_402 AKT
#perturbed cd3cd28yl_403 AKT
#perturbed cd3cd28yl_404 AKT
#perturbed cd3cd28yl_405 AKT
#perturbed cd3cd28yl_406 AKT
#perturbed cd3cd28yl_407 AKT
#perturbed cd3cd28yl_408 AKT
#perturbed cd3cd28yl_409 AKT
#perturbed cd3cd28yl_410 AKT
#perturbed cd3cd28yl_411 AKT
#perturbed cd3cd28yl_412 AKT
#perturbed cd3cd28yl_413 AKT
#perturbed cd3cd28yl_414 AKT
#perturbed cd3cd28yl_415 AKT
#perturbed cd3cd28yl_416 AKT
#perturbed cd3cd28yl_417 AKT
#perturbed cd3cd28yl_418 AKT
#perturbed cd3cd28yl_419 AKT
#perturbed cd3cd28yl_420 AKT
#perturbed cd3cd28yl_421 AKT
#perturbed cd3cd28yl_422 AKT
#perturbed cd3cd28yl_423 AKT
#perturbed cd3cd28yl_424 AKT
#perturbed cd3cd28yl_425 AKT
#perturbed cd3cd28yl_426 AKT
#perturbed cd3cd28yl_427 AKT
#perturbed cd3cd28yl_428 AKT
#perturbed cd3cd28yl_429 AKT
#perturbed cd3cd28yl_430 AKT
#perturbed cd3cd28yl_431 AKT
#perturbed cd3cd28yl_432 AKT
#perturbed cd3cd28yl_433 AKT
#perturbed cd3cd28yl_434 AKT
#perturbed cd3cd28yl_435 AKT
#perturbed cd3cd28yl_436 AKT
#perturbed cd3cd28yl_437 AKT
#perturbed cd3cd28yl_438 AKT
#perturbed cd3cd28yl_439 AKT
#perturbed cd3cd28yl_440 AKT
#perturbed cd3cd28yl_441 AKT
#perturbed cd3cd28yl_442 AKT
#perturbed cd3cd28yl_443 AKT
#perturbed cd3cd28yl_444 AKT
#perturbed cd3cd28yl_445 AKT
#perturbed cd3cd28yl_446 AKT
#perturbed cd3cd28yl_447 AKT
#perturbed cd3cd28yl_448 AKT
#perturbed cd3cd28yl_449 AKT
#perturbed cd3cd28yl_450 AKT
#perturbed cd3cd28yl_451 AKT
#perturbed cd3cd28yl_452 AKT
#perturbed cd3cd28yl_453 AKT
#perturbed cd3cd28yl_454 AKT
#perturbed cd3cd28yl_455 AKT
#perturbed cd3cd28yl_456 AKT
#perturbed cd3cd28yl_457 AKT
#perturbed cd3cd28yl_458 AKT
#perturbed cd3cd28yl_459 AKT
#perturbed cd3cd28yl_460 AKT
#perturbed cd3cd28yl_461 AKT
#perturbed cd3cd28yl_462 AKT
#perturbed cd3cd28yl_463 AKT
#perturbed cd3cd28yl_464 AKT
#perturbed cd3cd28yl_465 AKT
#perturbed cd3cd28yl_466 AKT
#perturbed cd3cd28yl_467 AKT
#perturbed cd3cd28yl_468 AKT
#perturbed cd3cd28yl_469 AKT
#perturbed cd3cd28yl_470 AKT
#perturbed cd3cd28yl_471 AKT
#perturbed cd3cd28yl_472 AKT
#perturbed cd3cd28yl_473 AKT
#perturbed cd3cd28yl_474 AKT
#perturbed cd3cd28yl_475 AKT
#perturbed cd3cd28yl_476 AKT
#perturbed cd3cd28yl_477 AKT
#perturbed cd3cd28yl_478 AKT
#perturbed cd3cd28yl_479 AKT
#perturbed cd3cd28yl_480 AKT
#perturbed cd3cd28yl_481 AKT
#perturbed cd3cd28yl_482 AKT
#perturbed cd3cd28yl_483 AKT
#perturbed cd3cd28yl_484 AKT
#perturbed cd3cd28yl_485 AKT
#perturbed cd3cd28yl_486 AKT
#perturbed cd3cd28yl_487 AKT
#perturbed cd3cd28yl_488 AKT
#perturbed cd3cd28yl_489 AKT
#perturbed cd3cd28yl_490 AKT
#perturbed cd3cd28yl_491 AKT
#perturbed cd3cd28yl_492 AKT
#perturbed cd3cd28yl_493 AKT
#perturbed cd3cd28yl_494 AKT
#perturbed cd3cd28yl_495 AKT
#perturbed cd3cd28yl_496 AKT
#perturbed cd3cd28yl_497 AKT
#perturbed cd3cd28yl_498 AKT
#perturbed cd3cd28yl_499 AKT
#perturbed cd3cd28yl_500 AKT
#perturbed cd3cd28yl_501 AKT
#perturbed cd3cd28yl_502 AKT
#perturbed cd3cd28yl_503 AKT
#perturbed cd3cd28yl_504 AKT
#perturbed cd3cd28yl_505 AKT
#perturbed cd3cd28yl_506 AKT
#perturbed cd3cd28yl_507 AKT
#perturbed cd3cd28yl_508 AKT
#perturbed cd3cd28yl_509 AKT
#perturbed cd3cd28yl_510 AKT
#perturbed cd3cd28yl_511 AKT
#perturbed cd3cd28yl_512 AKT
#perturbed cd3cd28yl_513 AKT
#perturbed cd3cd28yl_514 AKT
#perturbed cd3cd28yl_515 AKT
#perturbed cd3cd28yl_516 AKT
#perturbed cd3cd28yl_517 AKT
#perturbed cd3cd28yl_518 AKT
#perturbed cd3cd28yl_519 AKT
#perturbed cd3cd28yl_520 AKT
#perturbed cd3cd28yl_521 AKT
#perturbed cd3cd28yl_522 AKT
#perturbed cd3cd28yl_523 AKT
#perturbed cd3cd28yl_524 AKT
#perturbed cd3cd28yl_525 AKT
#perturbed cd3cd28yl_526 AKT
#perturbed cd3cd28yl_527 AKT
#perturbed cd3cd28yl_528 AKT
#perturbed cd3cd28yl_529 AKT
#perturbed cd3cd28yl_530 AKT
#perturbed cd3cd28yl_531 AKT
#perturbed cd3cd28yl_532 AKT
#perturbed cd3cd28yl_533 AKT
#perturbed cd3cd28yl_534 AKT
#perturbed cd3cd28yl_535 AKT
#perturbed cd3cd28yl_536 AKT
#perturbed cd3cd28yl_537 AKT
#perturbed cd3cd28yl_538 AKT
#perturbed cd3cd28yl_539 AKT
#perturbed cd3cd28yl_540 AKT
#perturbed cd3cd28yl_541 AKT
#perturbed cd3cd28yl_542 AKT
#perturbed cd3cd28yl_543 AKT
#perturbed cd3cd28yl_544 AKT
#perturbed cd3cd28yl_545 AKT
#perturbed cd3cd28yl_546 AKT
#perturbed cd3cd28yl_547 AKT
#perturbed cd3cd28yl_548 AKT
#perturbed cd3cd28yl_549 AKT
#perturbed cd3cd28yl_550 AKT
#perturbed cd3cd28yl_551 AKT
#perturbed cd3cd28yl_552 AKT
#perturbed cd3cd28yl_553 AKT
#perturbed cd3cd28yl_554 AKT
#perturbed cd3cd28yl_555 AKT
#perturbed cd3cd28yl_556 AKT
#perturbed cd3cd28yl_557 AKT
#perturbed cd3cd28yl_558 AKT
#perturbed cd3cd28yl_559 AKT
#perturbed cd3cd28yl_560 AKT
#perturbed cd3cd28yl_561 AKT
#perturbed cd3cd28yl_562 AKT
#perturbed cd3cd28yl_563 AKT
#perturbed cd3cd28yl_564 AKT
#perturbed cd3cd28yl_565 AKT
#perturbed cd3cd28yl_566 AKT
#perturbed cd3cd28yl_567 AKT
#perturbed cd3cd28yl_568 AKT
#perturbed cd3cd28yl_569 AKT
#perturbed cd3cd28yl_570 AKT
#perturbed cd3cd28yl_571 AKT
#perturbed cd3cd28yl_572 AKT
#perturbed cd3cd28yl_573 AKT
#perturbed cd3cd28yl_574 AKT
#perturbed cd3cd28yl_575 AKT
#perturbed cd3cd28yl_576 AKT
#perturbed cd3cd28yl_577 AKT
#perturbed cd3cd28yl_578 AKT
#perturbed cd3cd28yl_579 AKT
#perturbed cd3cd28yl_580 AKT
#perturbed cd3cd28yl_581 AKT
#perturbed cd3cd28yl_582 AKT
#perturbed cd3cd28yl_583 AKT
#perturbed cd3cd28yl_584 AKT
#perturbed cd3cd28yl_585 AKT
#perturbed cd3cd28yl_586 AKT
#perturbed cd3cd28yl_587 AKT
#perturbed cd3cd28yl_588 AKT
#perturbed cd3cd28yl_589 AKT
#perturbed cd3cd28yl_590 AKT
#perturbed cd3cd28yl_591 AKT
#perturbed cd3cd28yl_592 AKT
#perturbed cd3cd28yl_593 AKT
#perturbed cd3cd28yl_594 AKT
#perturbed cd3cd28yl_595 AKT
#perturbed cd3cd28yl_596 AKT
#perturbed cd3cd28yl_597 AKT
#perturbed cd3cd28yl_598 AKT
#perturbed cd3cd28yl_599 AKT
#perturbed cd3cd28yl_600 AKT
#perturbed cd3cd28yl_601 AKT
#perturbed cd3cd28yl_602 AKT
#perturbed cd3cd28yl_603 AKT
#perturbed cd3cd28yl_604 AKT
#perturbed cd3cd28yl_605 AKT
#perturbed cd3cd28yl_606 AKT
#perturbed cd3cd28yl_607 AKT
#perturbed cd3cd28yl_608 AKT
#perturbed cd3cd28yl_609 AKT
#perturbed cd3cd28yl_610 AKT
#perturbed cd3cd28yl_611 AKT
#perturbed cd3cd28yl_612 AKT
#perturbed cd3cd28yl_613 AKT
#perturbed cd3cd28yl_614 AKT
#perturbed cd3cd28yl_615 AKT
#perturbed cd3cd28yl_616 AKT
#perturbed cd3cd28yl_617 AKT
#perturbed cd3cd28yl_618 AKT
#perturbed cd3cd28yl_619 AKT
#perturbed cd3cd28yl_620 AKT
#perturbed cd3cd28yl_621 AKT
#perturbed cd3cd28yl_622 AKT
#perturbed cd3cd28yl_623 AKT
#perturbed cd3cd28yl_624 AKT
#perturbed cd3cd28yl_625 AKT
#perturbed cd3cd28yl_626 AKT
#perturbed cd3cd28yl_627 AKT
#perturbed cd3cd28yl_628 AKT
#perturbed cd3cd28yl_629 AKT
#perturbed cd3cd28yl_630 AKT
#perturbed cd3cd28yl_631 AKT
#perturbed cd3cd28yl_632 AKT
#perturbed cd3cd28yl_633 AKT
#perturbed cd3cd28yl_634 AKT
#perturbed cd3cd28yl_635 AKT
#perturbed cd3cd28yl_636 AKT
#perturbed cd3cd28yl_637 AKT
#perturbed cd3cd28yl_638 AKT
#perturbed cd3cd28yl_639 AKT
#perturbed cd3cd28yl_640 AKT
#perturbed cd3cd28yl_641 AKT
#perturbed cd3cd28yl_642 AKT
#perturbed cd3cd28yl_643 AKT
#perturbed cd3cd28yl_644 AKT
#perturbed cd3cd28yl_645 AKT
#perturbed cd3cd28yl_646 AKT
#perturbed cd3cd28yl_647 AKT
#perturbed cd3cd28yl_648 AKT
#perturbed cd3cd28yl_649 AKT
#perturbed cd3cd28yl_650 AKT
#perturbed cd3cd28yl_651 AKT
#perturbed cd3cd28yl_652 AKT
#perturbed cd3cd28yl_653 AKT
#perturbed cd3cd28yl_654 AKT
#perturbed cd3cd28yl_655 AKT
#perturbed cd3cd28yl_656 AKT
#perturbed cd3cd28yl_657 AKT
#perturbed cd3cd28yl_658 AKT
#perturbed cd3cd28yl_659 AKT
#perturbed cd3cd28yl_660 AKT
#perturbed cd3cd28yl_661 AKT
#perturbed cd3cd28yl_662 AKT
#perturbed cd3cd28yl_663 AKT
#perturbed cd3cd28yl_664 AKT
#perturbed cd3cd28yl_665 AKT
#perturbed cd3cd28yl_666 AKT
#perturbed cd3cd28yl_667 AKT
#perturbed cd3cd28yl_668 AKT
#perturbed cd3cd28yl_669 AKT
#perturbed cd3cd28yl_670 AKT
#perturbed cd3cd28yl_671 AKT
#perturbed cd3cd28yl_672 AKT
#perturbed cd3cd28yl_673 AKT
#perturbed cd3cd28yl_674 AKT
#perturbed cd3cd28yl_675 AKT
#perturbed cd3cd28yl_676 AKT
#perturbed cd3cd28yl_677 AKT
#perturbed cd3cd28yl_678 AKT
#perturbed cd3cd28yl_679 AKT
#perturbed cd3cd28yl_680 AKT
#perturbed cd3cd28yl_681 AKT
#perturbed cd3cd28yl_682 AKT
#perturbed cd3cd28yl_683 AKT
#perturbed cd3cd28yl_684 AKT
#perturbed cd3cd28yl_685 AKT
#perturbed cd3cd28yl_686 AKT
#perturbed cd3cd28yl_687 AKT
#perturbed cd3cd28yl_688 AKT
#perturbed cd3cd28yl_689 AKT
#perturbed cd3cd28yl_690 AKT
#perturbed cd3cd28yl_691 AKT
#perturbed cd3cd28yl_692 AKT
#perturbed cd3cd28yl_693 AKT
#perturbed cd3cd28yl_694 AKT
#perturbed cd3cd28yl_695 AKT
#perturbed cd3cd28yl_696 AKT
#perturbed cd3cd28yl_697 AKT
#perturbed cd3cd28yl_698 AKT
#perturbed cd3cd28yl_699 AKT
#perturbed cd3cd28yl_700 AKT
#perturbed cd3cd28yl_701 AKT
#perturbed cd3cd28yl_702 AKT
#perturbed cd3cd28yl_703 AKT
#perturbed cd3cd28yl_704 AKT
#perturbed cd3cd28yl_705 AKT
#perturbed cd3cd28yl_706 AKT
#perturbed cd3cd28yl_707 AKT
#perturbed cd3cd28yl_708 AKT
#perturbed cd3cd28yl_709 AKT
#perturbed cd3cd28yl_710 AKT
#perturbed cd3cd28yl_711 AKT
#perturbed cd3cd28yl_712 AKT
#perturbed cd3cd28yl_713 AKT
#perturbed cd3cd28yl_714 AKT
#perturbed cd3cd28yl_715 AKT
#perturbed cd3cd28yl_716 AKT
#perturbed cd3cd28yl_717 AKT
#perturbed cd3cd28yl_718 AKT
#perturbed cd3cd28yl_719 AKT
#perturbed cd3cd28yl_720 AKT
#perturbed cd3cd28yl_721 AKT
#perturbed cd3cd28yl_722 AKT
#perturbed cd3cd28yl_723 AKT
#perturbed cd3cd28yl_724 AKT
#perturbed cd3cd28yl_725 AKT
#perturbed cd3cd28yl_726 AKT
#perturbed cd3cd28yl_727 AKT
#perturbed cd3cd28yl_728 AKT
#perturbed cd3cd28yl_729 AKT
#perturbed cd3cd28yl_730 AKT
#perturbed cd3cd28yl_731 AKT
#perturbed cd3cd28yl_732 AKT
#perturbed cd3cd28yl_733 AKT
#perturbed cd3cd28yl_734 AKT
#perturbed cd3cd28yl_735 AKT
#perturbed cd3cd28yl_736 AKT
#perturbed cd3cd28yl_737 AKT
#perturbed cd3cd28yl_738 AKT
#perturbed cd3cd28yl_739 AKT
#perturbed cd3cd28yl_740 AKT
#perturbed cd3cd28yl_741 AKT
#perturbed cd3cd28yl_742 AKT
#perturbed cd3cd28yl_743 AKT
#perturbed cd3cd28yl_744 AKT
#perturbed cd3cd28yl_745 AKT
#perturbed cd3cd28yl_746 AKT
#perturbed cd3cd28yl_747 AKT
#perturbed cd3cd28yl_748 AKT
#perturbed cd3cd28yl_749 AKT
#perturbed cd3cd28yl_750 AKT
#perturbed cd3cd28yl_751 AKT
#perturbed cd3cd28yl_752 AKT
#perturbed cd3cd28yl_753 AKT
#perturbed cd3cd28yl_754 AKT
#perturbed cd3cd28yl_755 AKT
#perturbed cd3cd28yl_756 AKT
#perturbed cd3cd28yl_757 AKT
#perturbed cd3cd28yl_758 AKT
#perturbed cd3cd28yl_759 AKT
#perturbed cd3cd28yl_760 AKT
#perturbed cd3cd28yl_761 AKT
#perturbed cd3cd28yl_762 AKT
#perturbed cd3cd28yl_763 AKT
#perturbed cd3cd28yl_764 AKT
#perturbed cd3cd28yl_765 AKT
#perturbed cd3cd28yl_766 AKT
#perturbed cd3cd28yl_767 AKT
#perturbed cd3cd28yl_768 AKT
#perturbed cd3cd28yl_769 AKT
#perturbed cd3cd28yl_770 AKT
#perturbed cd3cd28yl_771 AKT
#perturbed cd3cd28yl_772 AKT
#perturbed cd3cd28yl_773 AKT
#perturbed cd3cd28yl_774 AKT
#perturbed cd3cd28yl_775 AKT
#perturbed cd3cd28yl_776 AKT
#perturbed cd3cd28yl_777 AKT
#perturbed cd3cd28yl_778 AKT
#perturbed cd3cd28yl_779 AKT
#perturbed cd3cd28yl_780 AKT
#perturbed cd3cd28yl_781 AKT
#perturbed cd3cd28yl_782 AKT
#perturbed cd3cd28yl_783 AKT
#perturbed cd3cd28yl_784 AKT
#perturbed cd3cd28yl_785 AKT
#perturbed cd3cd28yl_786 AKT
#perturbed cd3cd28yl_787 AKT
#perturbed cd3cd28yl_788 AKT
#perturbed cd3cd28yl_789 AKT
#perturbed cd3cd28yl_790 AKT
#perturbed cd3cd28yl_791 AKT
#perturbed cd3cd28yl_792 AKT
#perturbed cd3cd28yl_793 AKT
#perturbed cd3cd28yl_794 AKT
#perturbed cd3cd28yl_795 AKT
#perturbed cd3cd28yl_796 AKT
#perturbed cd3cd28yl_797 AKT
#perturbed cd3cd28yl_798 AKT
#perturbed cd3cd28yl_799 AKT
#perturbed cd3cd28yl_800 AKT
#perturbed cd3cd28yl_801 AKT
#perturbed cd3cd28yl_802 AKT
#perturbed cd3cd28yl_803 AKT
#perturbed cd3cd28yl_804 AKT
#perturbed cd3cd28yl_805 AKT
#perturbed cd3cd28yl_806 AKT
#perturbed cd3cd28yl_807 AKT
#perturbed cd3cd28yl_808 AKT
#perturbed cd3cd28yl_809 AKT
#perturbed cd3cd28yl_810 AKT
#perturbed cd3cd28yl_811 AKT
#perturbed cd3cd28yl_812 AKT
#perturbed cd3cd28yl_813 AKT
#perturbed cd3cd28yl_814 AKT
#perturbed cd3cd28yl_815 AKT
#perturbed cd3cd28yl_816 AKT
#perturbed cd3cd28yl_817 AKT
#perturbed cd3cd28yl_818 AKT
#perturbed cd3cd28yl_819 AKT
#perturbed cd3cd28yl_820 AKT
#perturbed cd3cd28yl_821 AKT
#perturbed cd3cd28yl_822 AKT
#perturbed cd3cd28yl_823 AKT
#perturbed cd3cd28yl_824 AKT
#perturbed cd3cd28yl_825 AKT
#perturbed cd3cd28yl_826 AKT
#perturbed cd3cd28yl_827 AKT
#perturbed cd3cd28yl_828 AKT
#perturbed cd3cd28yl_829 AKT
#perturbed cd3cd28yl_830 AKT
#perturbed cd3cd28yl_831 AKT
#perturbed cd3cd28yl_832 AKT
#perturbed cd3cd28yl_833 AKT
#perturbed cd3cd28yl_834 AKT
#perturbed cd3cd28yl_835 AKT
#perturbed cd3cd28yl_836 AKT
#perturbed cd3cd28yl_837 AKT
#perturbed cd3cd28yl_838 AKT
#perturbed cd3cd28yl_839 AKT
#perturbed cd3cd28yl_840 AKT
#perturbed cd3cd28yl_841 AKT
#perturbed cd3cd28yl_842 AKT
#perturbed cd3cd28yl_843 AKT
#perturbed cd3cd28yl_844 AKT
#perturbed cd3cd28yl_845 AKT
#perturbed cd3cd28yl_846 AKT
#perturbed cd3cd28yl_847 AKT
conditions	cd3cd28psitect_0	cd3cd28psitect_1	cd3cd28psitect_2	cd3cd28psitect_3	cd3cd28psitect_4	cd3cd28psitect_5	cd3cd28psitect_6	cd3cd28psitect_7	cd3cd28psitect_8	cd3cd28psitect_9	cd3cd28psitect_10	cd3cd28psitect_11	cd3cd28psitect_12	cd3cd28psitect_13	cd3cd28psitect_14	cd3cd28psitect_15	cd3cd28psitect_16	cd3cd28psitect_17	cd3cd28psitect_18	cd3cd28psitect_19	cd3cd28psitect_20	cd3cd28psitect_21	cd3cd28psitect_22	cd3cd28psitect_23	cd3cd28psitect_24	cd3cd28psitect_25	cd3cd28psitect_26	cd3cd28psitect_27	cd3cd28psitect_28	cd3cd28psitect_29	cd3cd28psitect_30	cd3cd28psitect_31	cd3cd28psitect_32	cd3cd28psitect_33	cd3cd28psitect_34	cd3cd28psitect_35	cd3cd28psitect_36	cd3cd28psitect_37	cd3cd28psitect_38	cd3cd28psitect_39	cd3cd28psitect_40	cd3cd28psitect_41	cd3cd28psitect_42	cd3cd28psitect_43	cd3cd28psitect_44	cd3cd28psitect_45	cd3cd28psitect_46	cd3cd28psitect_47	cd3cd28psitect_48	cd3cd28psitect_49	cd3cd28psitect_50	cd3cd28psitect_51	cd3cd28psitect_52	cd3cd28psitect_53	cd3cd28psitect_54	cd3cd28psitect_55	cd3cd28psitect_56	cd3cd28psitect_57	cd3cd28psitect_58	cd3cd28psitect_59	cd3cd28psitect_60	cd3cd28psitect_61	cd3cd28psitect_62	cd3cd28psitect_63	cd3cd28psitect_64	cd3cd28psitect_65	cd3cd28psitect_66	cd3cd28psitect_67	cd3cd28psitect_68	cd3cd28psitect_69	cd3cd28psitect_70	cd3cd28psitect_71	cd3cd28psitect_72	cd3cd28psitect_73	cd3cd28psitect_74	cd3cd28psitect_75	cd3cd28psitect_76	cd3cd28psitect_77	cd3cd28psitect_78	cd3cd28psitect_79	cd3cd28psitect_80	cd3cd28psitect_81	cd3cd28psitect_82	cd3cd28psitect_83	cd3cd28psitect_84	cd3cd28psitect_85	cd3cd28psitect_86	cd3cd28psitect_87	cd3cd28psitect_88	cd3cd28psitect_89	cd3cd28psitect_90	cd3cd28psitect_91	cd3cd28psitect_92	cd3cd28psitect_93	cd3cd28psitect_94	cd3cd28psitect_95	cd3cd28psitect_96	cd3cd28psitect_97	cd3cd28psitect_98	cd3cd28psitect_99	cd3cd28psitect_100	cd3cd28psitect_101	cd3cd28psitect_102	cd3cd28psitect_103	cd3cd28psitect_104	cd3cd28psitect_105	cd3cd28psitect_106	cd3cd28psitect_107	cd3cd28psitect_108	cd3cd28psitect_109	cd3cd28psitect_110	cd3cd28psitect_111	cd3cd28psitect_112	cd3cd28psitect_113	cd3cd28psitect_114	cd3cd28psitect_115	cd3cd28psitect_116	cd3cd28psitect_117	cd3cd28psitect_118	cd3cd28psitect_119	cd3cd28psitect_120	cd3cd28psitect_121	cd3cd28psitect_122	cd3cd28psitect_123	cd3cd28psitect_124	cd3cd28psitect_125	cd3cd28psitect_126	cd3cd28psitect_127	cd3cd28psitect_128	cd3cd28psitect_129	cd3cd28psitect_130	cd3cd28psitect_131	cd3cd28psitect_132	cd3cd28psitect_133	cd3cd28psitect_134	cd3cd28psitect_135	cd3cd28psitect_136	cd3cd28psitect_137	cd3cd28psitect_138	cd3cd28psitect_139	cd3cd28psitect_140	cd3cd28psitect_141	cd3cd28psitect_142	cd3cd28psitect_143	cd3cd28psitect_144	cd3cd28psitect_145	cd3cd28psitect_146	cd3cd28psitect_147	cd3cd28psitect_148	cd3cd28psitect_149	cd3cd28psitect_150	cd3cd28psitect_151	cd3cd28psitect_152	cd3cd28psitect_153	cd3cd28psitect_154	cd3cd28psitect_155	cd3cd28psitect_156	cd3cd28psitect_157	cd3cd28psitect_158	cd3cd28psitect_159	cd3cd28psitect_160	cd3cd28psitect_161	cd3cd28psitect_162	cd3cd28psitect_163	cd3cd28psitect_164	cd3cd28psitect_165	cd3cd28psitect_166	cd3cd28psitect_167	cd3cd28psitect_168	cd3cd28psitect_169	cd3cd28psitect_170	cd3cd28psitect_171	cd3cd28psitect_172	cd3cd28psitect_173	cd3cd28psitect_174	cd3cd28psitect_175	cd3cd28psitect_176	cd3cd28psitect_177	cd3cd28psitect_178	cd3cd28psitect_179	cd3cd28psitect_180	cd3cd28psitect_181	cd3cd28psitect_182	cd3cd28psitect_183	cd3cd28psitect_184	cd3cd28psitect_185	cd3cd28psitect_186	cd3cd28psitect_187	cd3cd28psitect_188	cd3cd28psitect_189	cd3cd28psitect_190	cd3cd28psitect_191	cd3cd28psitect_192	cd3cd28psitect_193	cd3cd28psitect_194	cd3cd28psitect_195	cd3cd28psitect_196	cd3cd28psitect_197	cd3cd28psitect_198	cd3cd28psitect_199	cd3cd28psitect_200	cd3cd28psitect_201	cd3cd28psitect_202	cd3cd28psitect_203	cd3cd28psitect_204	cd3cd28psitect_205	cd3cd28psitect_206	cd3cd28psitect_207	cd3cd28psitect_208	cd3cd28psitect_209	cd3cd28psitect_210	cd3cd28psitect_211	cd3cd28psitect_212	cd3cd28psitect_213	cd3cd28psitect_214	cd3cd28psitect_215	cd3cd28psitect_216	cd3cd28psitect_217	cd3cd28psitect_218	cd3cd28psitect_219	cd3cd28psitect_220	cd3cd28psitect_221	cd3cd28psitect_222	cd3cd28psitect_223	cd3cd28psitect_224	cd3cd28psitect_225	cd3cd28psitect_226	cd3cd28psitect_227	cd3cd28psitect_228	cd3cd28psitect_229	cd3cd28psitect_230	cd3cd28psitect_231	cd3cd28psitect_232	cd3cd28psitect_233	cd3cd28psitect_234	cd3cd28psitect_235	cd3cd28psitect_236	cd3cd28psitect_237	cd3cd28psitect_238	cd3cd28psitect_239	cd3cd28psitect_240	cd3cd28psitect_241	cd3cd28psitect_242	cd3cd28psitect_243	cd3cd28psitect_244	cd3cd28psitect_245	cd3cd28psitect_246	cd3cd28psitect_247	cd3cd28psitect_248	cd3cd28psitect_249	cd3cd28psitect_250	cd3cd28psitect_251	cd3cd28psitect_252	cd3cd28psitect_253	cd3cd28psitect_254	cd3cd28psitect_255	cd3cd28psitect_256	cd3cd28psitect_257	cd3cd28psitect_258	cd3cd28psitect_259	cd3cd28psitect_260	cd3cd28psitect_261	cd3cd28psitect_262	cd3cd28psitect_263	cd3cd28psitect_264	cd3cd28psitect_265	cd3cd28psitect_266	cd3cd28psitect_267	cd3cd28psitect_268	cd3cd28psitect_269	cd3cd28psitect_270	cd3cd28psitect_271	cd3cd28psitect_272	cd3cd28psitect_273	cd3cd28psitect_274	cd3cd28psitect_275	cd3cd28psitect_276	cd3cd28psitect_277	cd3cd28psitect_278	cd3cd28psitect_279	cd3cd28psitect_280	cd3cd28psitect_281	cd3cd28psitect_282	cd3cd28psitect_283	cd3cd28psitect_284	cd3cd28psitect_285	cd3cd28psitect_286	cd3cd28psitect_287	cd3cd28psitect_288	cd3cd28psitect_289	cd3cd28psitect_290	cd3cd28psitect_291	cd3cd28psitect_292	cd3cd28psitect_293	cd3cd28psitect_294	cd3cd28psitect_295	cd3cd28psitect_296	cd3cd28psitect_297	cd3cd28psitect_298	cd3cd28psitect_299	cd3cd28psitect_300	cd3cd28psitect_301	cd3cd28psitect_302	cd3cd28psitect_303	cd3cd28psitect_304	cd3cd28psitect_305	cd3cd28psitect_306	cd3cd28psitect_307	cd3cd28psitect_308	cd3cd28psitect_309	cd3cd28psitect_310	cd3cd28psitect_311	cd3cd28psitect_312	cd3cd28psitect_313	cd3cd28psitect_314	cd3cd28psitect_315	cd3cd28psitect_316	cd3cd28psitect_317	cd3cd28psitect_318	cd3cd28psitect_319	cd3cd28psitect_320	cd3cd28psitect_321	cd3cd28psitect_322	cd3cd28psitect_323	cd3cd28psitect_324	cd3cd28psitect_325	cd3cd28psitect_326	cd3cd28psitect_327	cd3cd28psitect_328	cd3cd28psitect_329	cd3cd28psitect_330	cd3cd28psitect_331	cd3cd28psitect_332	cd3cd28psitect_333	cd3cd28psitect_334	cd3cd28psitect_335	cd3cd28psitect_336	cd3cd28psitect_337	cd3cd28psitect_338	cd3cd28psitect_339	cd3cd28psitect_340	cd3cd28psitect_341	cd3cd28psitect_342	cd3cd28psitect_343	cd3cd28psitect_344	cd3cd28psitect_345	cd3cd28psitect_346	cd3cd28psitect_347	cd3cd28psitect_348	cd3cd28psitect_349	cd3cd28psitect_350	cd3cd28psitect_351	cd3cd28psitect_352	cd3cd28psitect_353	cd3cd28psitect_354	cd3cd28psitect_355	cd3cd28psitect_356	cd3cd28psitect_357	cd3cd28psitect_358	cd3cd28psitect_359	cd3cd28psitect_360	cd3cd28psitect_361	cd3cd28psitect_362	cd3cd28psitect_363	cd3cd28psitect_364	cd3cd28psitect_365	cd3cd28psitect_366	cd3cd28psitect_367	cd3cd28psitect_368	cd3cd28psitect_369	cd3cd28psitect_370	cd3cd28psitect_371	cd3cd28psitect_372	cd3cd28psitect_373	cd3cd28psitect_374	cd3cd28psitect_375	cd3cd28psitect_376	cd3cd28psitect_377	cd3cd28psitect_378	cd3cd28psitect_379	cd3cd28psitect_380	cd3cd28psitect_381	cd3cd28psitect_382	cd3cd28psitect_383	cd3cd28psitect_384	cd3cd28psitect_385	cd3cd28psitect_386	cd3cd28psitect_387	cd3cd28psitect_388	cd3cd28psitect_389	cd3cd28psitect_390	cd3cd28psitect_391	cd3cd28psitect_392	cd3cd28psitect_393	cd3cd28psitect_394	cd3cd28psitect_395	cd3cd28psitect_396	cd3cd28psitect_397	cd3cd28psitect_398	cd3cd28psitect_399	cd3cd28psitect_400	cd3cd28psitect_401	cd3cd28psitect_402	cd3cd28psitect_403	cd3cd28psitect_404	cd3cd28psitect_405	cd3cd28psitect_406	cd3cd28psitect_407	cd3cd28psitect_408	cd3cd28psitect_409	cd3cd28psitect_410	cd3cd28psitect_411	cd3cd28psitect_412	cd3cd28psitect_413	cd3cd28psitect_414	cd3cd28psitect_415	cd3cd28psitect_416	cd3cd28psitect_417	cd3cd28psitect_418	cd3cd28psitect_419	cd3cd28psitect_420	cd3cd28psitect_421	cd3cd28psitect_422	cd3cd28psitect_423	cd3cd28psitect_424	cd3cd28psitect_425	cd3cd28psitect_426	cd3cd28psitect_427	cd3cd28psitect_428	cd3cd28psitect_429	cd3cd28psitect_430	cd3cd28psitect_431	cd3cd28psitect_432	cd3cd28psitect_433	cd3cd28psitect_434	cd3cd28psitect_435	cd3cd28psitect_436	cd3cd28psitect_437	cd3cd28psitect_438	cd3cd28psitect_439	cd3cd28psitect_440	cd3cd28psitect_441	cd3cd28psitect_442	cd3cd28psitect_443	cd3cd28psitect_444	cd3cd28psitect_445	cd3cd28psitect_446	cd3cd28psitect_447	cd3cd28psitect_448	cd3cd28psitect_449	cd3cd28psitect_450	cd3cd28psitect_451	cd3cd28psitect_452	cd3cd28psitect_453	cd3cd28psitect_454	cd3cd28psitect_455	cd3cd28psitect_456	cd3cd28psitect_457	cd3cd28psitect_458	cd3cd28psitect_459	cd3cd28psitect_460	cd3cd28psitect_461	cd3cd28psitect_462	cd3cd28psitect_463	cd3cd28psitect_464	cd3cd28psitect_465	cd3cd28psitect_466	cd3cd28psitect_467	cd3cd28psitect_468	cd3cd28psitect_469	cd3cd28psitect_470	cd3cd28psitect_471	cd3cd28psitect_472	cd3cd28psitect_473	cd3cd28psitect_474	cd3cd28psitect_475	cd3cd28psitect_476	cd3cd28psitect_477	cd3cd28psitect_478	cd3cd28psitect_479	cd3cd28psitect_480	cd3cd28psitect_481	cd3cd28psitect_482	cd3cd28psitect_483	cd3cd28psitect_484	cd3cd28psitect_485	cd3cd28psitect_486	cd3cd28psitect_487	cd3cd28psitect_488	cd3cd28psitect_489	cd3cd28psitect_490	cd3cd28psitect_491	cd3cd28psitect_492	cd3cd28psitect_493	cd3cd28psitect_494	cd3cd28psitect_495	cd3cd28psitect_496	cd3cd28psitect_497	cd3cd28psitect_498	cd3cd28psitect_499	cd3cd28psitect_500	cd3cd28psitect_501	cd3cd28psitect_502	cd3cd28psitect_503	cd3cd28psitect_504	cd3cd28psitect_505	cd3cd28psitect_506	cd3cd28psitect_507	cd3cd28psitect_508	cd3cd28psitect_509	cd3cd28psitect_510	cd3cd28psitect_511	cd3cd28psitect_512	cd3cd28psitect_513	cd3cd28psitect_514	cd3cd28psitect_515	cd3cd28psitect_516	cd3cd28psitect_517	cd3cd28psitect_518	cd3cd28psitect_519	cd3cd28psitect_520	cd3cd28psitect_521	cd3cd28psitect_522	cd3cd28psitect_523	cd3cd28psitect_524	cd3cd28psitect_525	cd3cd28psitect_526	cd3cd28psitect_527	cd3cd28psitect_528	cd3cd28psitect_529	cd3cd28psitect_530	cd3cd28psitect_531	cd3cd28psitect_532	cd3cd28psitect_533	cd3cd28psitect_534	cd3cd28psitect_535	cd3cd28psitect_536	cd3cd28psitect_537	cd3cd28psitect_538	cd3cd28psitect_539	cd3cd28psitect_540	cd3cd28psitect_541	cd3cd28psitect_542	cd3cd28psitect_543	cd3cd28psitect_544	cd3cd28psitect_545	cd3cd28psitect_546	cd3cd28psitect_547	cd3cd28psitect_548	cd3cd28psitect_549	cd3cd28psitect_550	cd3cd28psitect_551	cd3cd28psitect_552	cd3cd28psitect_553	cd3cd28psitect_554	cd3cd28psitect_555	cd3cd28psitect_556	cd3cd28psitect_557	cd3cd28psitect_558	cd3cd28psitect_559	cd3cd28psitect_560	cd3cd28psitect_561	cd3cd28psitect_562	cd3cd28psitect_563	cd3cd28psitect_564	cd3cd28psitect_565	cd3cd28psitect_566	cd3cd28psitect_567	cd3cd28psitect_568	cd3cd28psitect_569	cd3cd28psitect_570	cd3cd28psitect_571	cd3cd28psitect_572	cd3cd28psitect_573	cd3cd28psitect_574	cd3cd28psitect_575	cd3cd28psitect_576	cd3cd28psitect_577	cd3cd28psitect_578	cd3cd28psitect_579	cd3cd28psitect_580	cd3cd28psitect_581	cd3cd28psitect_582	cd3cd28psitect_583	cd3cd28psitect_584	cd3cd28psitect_585	cd3cd28psitect_586	cd3cd28psitect_587	cd3cd28psitect_588	cd3cd28psitect_589	cd3cd28psitect_590	cd3cd28psitect_591	cd3cd28psitect_592	cd3cd28psitect_593	cd3cd28psitect_594	cd3cd28psitect_595	cd3cd28psitect_596	cd3cd28psitect_597	cd3cd28psitect_598	cd3cd28psitect_599	cd3cd28psitect_600	cd3cd28psitect_601	cd3cd28psitect_602	cd3cd28psitect_603	cd3cd28psitect_604	cd3cd28psitect_605	cd3cd28psitect_606	cd3cd28psitect_607	cd3cd28psitect_608	cd3cd28psitect_609	cd3cd28psitect_610	cd3cd28psitect_611	cd3cd28psitect_612	cd3cd28psitect_613	cd3cd28psitect_614	cd3cd28psitect_615	cd3cd28psitect_616	cd3cd28psitect_617	cd3cd28psitect_618	cd3cd28psitect_619	cd3cd28psitect_620	cd3cd28psitect_621	cd3cd28psitect_622	cd3cd28psitect_623	cd3cd28psitect_624	cd3cd28psitect_625	cd3cd28psitect_626	cd3cd28psitect_627	cd3cd28psitect_628	cd3cd28psitect_629	cd3cd28psitect_630	cd3cd28psitect_631	cd3cd28psitect_632	cd3cd28psitect_633	cd3cd28psitect_634	cd3cd28psitect_635	cd3cd28psitect_636	cd3cd28psitect_637	cd3cd28psitect_638	cd3cd28psitect_639	cd3cd28psitect_640	cd3cd28psitect_641	cd3cd28psitect_642	cd3cd28psitect_643	cd3cd28psitect_644	cd3cd28psitect_645	cd3cd28psitect_646	cd3cd28psitect_647	cd3cd28psitect_648	cd3cd28psitect_649	cd3cd28psitect_650	cd3cd28psitect_651	cd3cd28psitect_652	cd3cd28psitect_653	cd3cd28psitect_654	cd3cd28psitect_655	cd3cd28psitect_656	cd3cd28psitect_657	cd3cd28psitect_658	cd3cd28psitect_659	cd3cd28psitect_660	cd3cd28psitect_661	cd3cd28psitect_662	cd3cd28psitect_663	cd3cd28psitect_664	cd3cd28psitect_665	cd3cd28psitect_666	cd3cd28psitect_667	cd3cd28psitect_668	cd3cd28psitect_669	cd3cd28psitect_670	cd3cd28psitect_671	cd3cd28psitect_672	cd3cd28psitect_673	cd3cd28psitect_674	cd3cd28psitect_675	cd3cd28psitect_676	cd3cd28psitect_677	cd3cd28psitect_678	cd3cd28psitect_679	cd3cd28psitect_680	cd3cd28psitect_681	cd3cd28psitect_682	cd3cd28psitect_683	cd3cd28psitect_684	cd3cd28psitect_685	cd3cd28psitect_686	cd3cd28psitect_687	cd3cd28psitect_688	cd3cd28psitect_689	cd3cd28psitect_690	cd3cd28psitect_691	cd3cd28psitect_692	cd3cd28psitect_693	cd3cd28psitect_694	cd3cd28psitect_695	cd3cd28psitect_696	cd3cd28psitect_697	cd3cd28psitect_698	cd3cd28psitect_699	cd3cd28psitect_700	cd3cd28psitect_701	cd3cd28psitect_702	cd3cd28psitect_703	cd3cd28psitect_704	cd3cd28psitect_705	cd3cd28psitect_706	cd3cd28psitect_707	cd3cd28psitect_708	cd3cd28psitect_709	cd3cd28psitect_710	cd3cd28psitect_711	cd3cd28psitect_712	cd3cd28psitect_713	cd3cd28psitect_714	cd3cd28psitect_715	cd3cd28psitect_716	cd3cd28psitect_717	cd3cd28psitect_718	cd3cd28psitect_719	cd3cd28psitect_720	cd3cd28psitect_721	cd3cd28psitect_722	cd3cd28psitect_723	cd3cd28psitect_724	cd3cd28psitect_725	cd3cd28psitect_726	cd3cd28psitect_727	cd3cd28psitect_728	cd3cd28psitect_729	cd3cd28psitect_730	cd3cd28psitect_731	cd3cd28psitect_732	cd3cd28psitect_733	cd3cd28psitect_734	cd3cd28psitect_735	cd3cd28psitect_736	cd3cd28psitect_737	cd3cd28psitect_738	cd3cd28psitect_739	cd3cd28psitect_740	cd3cd28psitect_741	cd3cd28psitect_742	cd3cd28psitect_743	cd3cd28psitect_744	cd3cd28psitect_745	cd3cd28psitect_746	cd3cd28psitect_747	cd3cd28psitect_748	cd3cd28psitect_749	cd3cd28psitect_750	cd3cd28psitect_751	cd3cd28psitect_752	cd3cd28psitect_753	cd3cd28psitect_754	cd3cd28psitect_755	cd3cd28psitect_756	cd3cd28psitect_757	cd3cd28psitect_758	cd3cd28psitect_759	cd3cd28psitect_760	cd3cd28psitect_761	cd3cd28psitect_762	cd3cd28psitect_763	cd3cd28psitect_764	cd3cd28psitect_765	cd3cd28psitect_766	cd3cd28psitect_767	cd3cd28psitect_768	cd3cd28psitect_769	cd3cd28psitect_770	cd3cd28psitect_771	cd3cd28psitect_772	cd3cd28psitect_773	cd3cd28psitect_774	cd3cd28psitect_775	cd3cd28psitect_776	cd3cd28psitect_777	cd3cd28psitect_778	cd3cd28psitect_779	cd3cd28psitect_780	cd3cd28psitect_781	cd3cd28psitect_782	cd3cd28psitect_783	cd3cd28psitect_784	cd3cd28psitect_785	cd3cd28psitect_786	cd3cd28psitect_787	cd3cd28psitect_788	cd3cd28psitect_789	cd3cd28psitect_790	cd3cd28psitect_791	cd3cd28psitect_792	cd3cd28psitect_793	cd3cd28psitect_794	cd3cd28psitect_795	cd3cd28psitect_796	cd3cd28psitect_797	cd3cd28psitect_798	cd3cd28psitect_799	cd3cd28psitect_800	cd3cd28psitect_801	cd3cd28psitect_802	cd3cd28psitect_803	cd3cd28psitect_804	cd3cd28psitect_805	cd3cd28psitect_806	cd3cd28psitect_807	cd3cd28psitect_808	cd3cd28psitect_809	cd3cd28u0126_0	cd3cd28u0126_1	cd3cd28u0126_2	cd3cd28u0126_3	cd3cd28u0126_4	cd3cd28u0126_5	cd3cd28u0126_6	cd3cd28u0126_7	cd3cd28u0126_8	cd3cd28u0126_9	cd3cd28u0126_10	cd3cd28u0126_11	cd3cd28u0126_12	cd3cd28u0126_13	cd3cd28u0126_14	cd3cd28u0126_15	cd3cd28u0126_16	cd3cd28u0126_17	cd3cd28u0126_18	cd3cd28u0126_19	cd3cd28u0126_20	cd3cd28u0126_21	cd3cd28u0126_22	cd3cd28u0126_23	cd3cd28u0126_24	cd3cd28u0126_25	cd3cd28u0126_26	cd3cd28u0126_27	cd3cd28u0126_28	cd3cd28u0126_29	cd3cd28u0126_30	cd3cd28u0126_31	cd3cd28u0126_32	cd3cd28u0126_33	cd3cd28u0126_34	cd3cd28u0126_35	cd3cd28u0126_36	cd3cd28u0126_37	cd3cd28u0126_38	cd3cd28u0126_39	cd3cd28u0126_40	cd3cd28u0126_41	cd3cd28u0126_42	cd3cd28u0126_43	cd3cd28u0126_44	cd3cd28u0126_45	cd3cd28u0126_46	cd3cd28u0126_47	cd3cd28u0126_48	cd3cd28u0126_49	cd3cd28u0126_50	cd3cd28u0126_51	cd3cd28u0126_52	cd3cd28u0126_53	cd3cd28u0126_54	cd3cd28u0126_55	cd3cd28u0126_56	cd3cd28u0126_57	cd3cd28u0126_58	cd3cd28u0126_59	cd3cd28u0126_60	cd3cd28u0126_61	cd3cd28u0126_62	cd3cd28u0126_63	cd3cd28u0126_64	cd3cd28u0126_65	cd3cd28u0126_66	cd3cd28u0126_67	cd3cd28u0126_68	cd3cd28u0126_69	cd3cd28u0126_70	cd3cd28u0126_71	cd3cd28u0126_72	cd3cd28u0126_73	cd3cd28u0126_74	cd3cd28u0126_75	cd3cd28u0126_76	cd3cd28u0126_77	cd3cd28u0126_78	cd3cd28u0126_79	cd3cd28u0126_80	cd3cd28u0126_81	cd3cd28u0126_82	cd3cd28u0126_83	cd3cd28u0126_84	cd3cd28u0126_85	cd3cd28u0126_86	cd3cd28u0126_87	cd3cd28u0126_88	cd3cd28u0126_89	cd3cd28u0126_90	cd3cd28u0126_91	cd3cd28u0126_92	cd3cd28u0126_93	cd3cd28u0126_94	cd3cd28u0126_95	cd3cd28u0126_96	cd3cd28u0126_97	cd3cd28u0126_98	cd3cd28u0126_99	cd3cd28u0126_100	cd3cd28u0126_101	cd3cd28u0126_102	cd3cd28u0126_103	cd3cd28u0126_104	cd3cd28u0126_105	cd3cd28u0126_106	cd3cd28u0126_107	cd3cd28u0126_108	cd3cd28u0126_109	cd3cd28u0126_110	cd3cd28u0126_111	cd3cd28u0126_112	cd3cd28u0126_113	cd3cd28u0126_114	cd3cd28u0126_115	cd3cd28u0126_116	cd3cd28u0126_117	cd3cd28u0126_118	cd3cd28u0126_119	cd3cd28u0126_120	cd3cd28u0126_121	cd3cd28u0126_122	cd3cd28u0126_123	cd3cd28u0126_124	cd3cd28u0126_125	cd3cd28u0126_126	cd3cd28u0126_127	cd3cd28u0126_128	cd3cd28u0126_129	cd3cd28u0126_130	cd3cd28u0126_131	cd3cd28u0126_132	cd3cd28u0126_133	cd3cd28u0126_134	cd3cd28u0126_135	cd3cd28u0126_136	cd3cd28u0126_137	cd3cd28u0126_138	cd3cd28u0126_139	cd3cd28u0126_140	cd3cd28u0126_141	cd3cd28u0126_142	cd3cd28u0126_143	cd3cd28u0126_144	cd3cd28u0126_145	cd3cd28u0126_146	cd3cd28u0126_147	cd3cd28u0126_148	cd3cd28u0126_149	cd3cd28u0126_150	cd3cd28u0126_151	cd3cd28u0126_152	cd3cd28u0126_153	cd3cd28u0126_154	cd3cd28u0126_155	cd3cd28u0126_156	cd3cd28u0126_157	cd3cd28u0126_158	cd3cd28u0126_159	cd3cd28u0126_160	cd3cd28u0126_161	cd3cd28u0126_162	cd3cd28u0126_163	cd3cd28u0126_164	cd3cd28u0126_165	cd3cd28u0126_166	cd3cd28u0126_167	cd3cd28u0126_168	cd3cd28u0126_169	cd3cd28u0126_170	cd3cd28u0126_171	cd3cd28u0126_172	cd3cd28u0126_173	cd3cd28u0126_174	cd3cd28u0126_175	cd3cd28u0126_176	cd3cd28u0126_177	cd3cd28u0126_178	cd3cd28u0126_179	cd3cd28u0126_180	cd3cd28u0126_181	cd3cd28u0126_182	cd3cd28u0126_183	cd3cd28u0126_184	cd3cd28u0126_185	cd3cd28u0126_186	cd3cd28u0126_187	cd3cd28u0126_188	cd3cd28u0126_189	cd3cd28u0126_190	cd3cd28u0126_191	cd3cd28u0126_192	cd3cd28u0126_193	cd3cd28u0126_194	cd3cd28u0126_195	cd3cd28u0126_196	cd3cd28u0126_197	cd3cd28u0126_198	cd3cd28u0126_199	cd3cd28u0126_200	cd3cd28u0126_201	cd3cd28u0126_202	cd3cd28u0126_203	cd3cd28u0126_204	cd3cd28u0126_205	cd3cd28u0126_206	cd3cd28u0126_207	cd3cd28u0126_208	cd3cd28u0126_209	cd3cd28u0126_210	cd3cd28u0126_211	cd3cd28u0126_212	cd3cd28u0126_213	cd3cd28u0126_214	cd3cd28u0126_215	cd3cd28u0126_216	cd3cd28u0126_217	cd3cd28u0126_218	cd3cd28u0126_219	cd3cd28u0126_220	cd3cd28u0126_221	cd3cd28u0126_222	cd3cd28u0126_223	cd3cd28u0126_224	cd3cd28u0126_225	cd3cd28u0126_226	cd3cd28u0126_227	cd3cd28u0126_228	cd3cd28u0126_229	cd3cd28u0126_230	cd3cd28u0126_231	cd3cd28u0126_232	cd3cd28u0126_233	cd3cd28u0126_234	cd3cd28u0126_235	cd3cd28u0126_236	cd3cd28u0126_237	cd3cd28u0126_238	cd3cd28u0126_239	cd3cd28u0126_240	cd3cd28u0126_241	cd3cd28u0126_242	cd3cd28u0126_243	cd3cd28u0126_244	cd3cd28u0126_245	cd3cd28u0126_246	cd3cd28u0126_247	cd3cd28u0126_248	cd3cd28u0126_249	cd3cd28u0126_250	cd3cd28u0126_251	cd3cd28u0126_252	cd3cd28u0126_253	cd3cd28u0126_254	cd3cd28u0126_255	cd3cd28u0126_256	cd3cd28u0126_257	cd3cd28u0126_258	cd3cd28u0126_259	cd3cd28u0126_260	cd3cd28u0126_261	cd3cd28u0126_262	cd3cd28u0126_263	cd3cd28u0126_264	cd3cd28u0126_265	cd3cd28u0126_266	cd3cd28u0126_267	cd3cd28u0126_268	cd3cd28u0126_269	cd3cd28u0126_270	cd3cd28u0126_271	cd3cd28u0126_272	cd3cd28u0126_273	cd3cd28u0126_274	cd3cd28u0126_275	cd3cd28u0126_276	cd3cd28u0126_277	cd3cd28u0126_278	cd3cd28u0126_279	cd3cd28u0126_280	cd3cd28u0126_281	cd3cd28u0126_282	cd3cd28u0126_283	cd3cd28u0126_284	cd3cd28u0126_285	cd3cd28u0126_286	cd3cd28u0126_287	cd3cd28u0126_288	cd3cd28u0126_289	cd3cd28u0126_290	cd3cd28u0126_291	cd3cd28u0126_292	cd3cd28u0126_293	cd3cd28u0126_294	cd3cd28u0126_295	cd3cd28u0126_296	cd3cd28u0126_297	cd3cd28u0126_298	cd3cd28u0126_299	cd3cd28u0126_300	cd3cd28u0126_301	cd3cd28u0126_302	cd3cd28u0126_303	cd3cd28u0126_304	cd3cd28u0126_305	cd3cd28u0126_306	cd3cd28u0126_307	cd3cd28u0126_308	cd3cd28u0126_309	cd3cd28u0126_310	cd3cd28u0126_311	cd3cd28u0126_312	cd3cd28u0126_313	cd3cd28u0126_314	cd3cd28u0126_315	cd3cd28u0126_316	cd3cd28u0126_317	cd3cd28u0126_318	cd3cd28u0126_319	cd3cd28u0126_320	cd3cd28u0126_321	cd3cd28u0126_322	cd3cd28u0126_323	cd3cd28u0126_324	cd3cd28u0126_325	cd3cd28u0126_326	cd3cd28u0126_327	cd3cd28u0126_328	cd3cd28u0126_329	cd3cd28u0126_330	cd3cd28u0126_331	cd3cd28u0126_332	cd3cd28u0126_333	cd3cd28u0126_334	cd3cd28u0126_335	cd3cd28u0126_336	cd3cd28u0126_337	cd3cd28u0126_338	cd3cd28u0126_339	cd3cd28u0126_340	cd3cd28u0126_341	cd3cd28u0126_342	cd3cd28u0126_343	cd3cd28u0126_344	cd3cd28u0126_345	cd3cd28u0126_346	cd3cd28u0126_347	cd3cd28u0126_348	cd3cd28u0126_349	cd3cd28u0126_350	cd3cd28u0126_351	cd3cd28u0126_352	cd3cd28u0126_353	cd3cd28u0126_354	cd3cd28u0126_355	cd3cd28u0126_356	cd3cd28u0126_357	cd3cd28u0126_358	cd3cd28u0126_359	cd3cd28u0126_360	cd3cd28u0126_361	cd3cd28u0126_362	cd3cd28u0126_363	cd3cd28u0126_364	cd3cd28u0126_365	cd3cd28u0126_366	cd3cd28u0126_367	cd3cd28u0126_368	cd3cd28u0126_369	cd3cd28u0126_370	cd3cd28u0126_371	cd3cd28u0126_372	cd3cd28u0126_373	cd3cd28u0126_374	cd3cd28u0126_375	cd3cd28u0126_376	cd3cd28u0126_377	cd3cd28u0126_378	cd3cd28u0126_379	cd3cd28u0126_380	cd3cd28u0126_381	cd3cd28u0126_382	cd3cd28u0126_383	cd3cd28u0126_384	cd3cd28u0126_385	cd3cd28u0126_386	cd3cd28u0126_387	cd3cd28u0126_388	cd3cd28u0126_389	cd3cd28u0126_390	cd3cd28u0126_391	cd3cd28u0126_392	cd3cd28u0126_393	cd3cd28u0126_394	cd3cd28u0126_395	cd3cd28u0126_396	cd3cd28u0126_397	cd3cd28u0126_398	cd3cd28u0126_399	cd3cd28u0126_400	cd3cd28u0126_401	cd3cd28u0126_402	cd3cd28u0126_403	cd3cd28u0126_404	cd3cd28u0126_405	cd3cd28u0126_406	cd3cd28u0126_407	cd3cd28u0126_408	cd3cd28u0126_409	cd3cd28u0126_410	cd3cd28u0126_411	cd3cd28u0126_412	cd3cd28u0126_413	cd3cd28u0126_414	cd3cd28u0126_415	cd3cd28u0126_416	cd3cd28u0126_417	cd3cd28u0126_418	cd3cd28u0126_419	cd3cd28u0126_420	cd3cd28u0126_421	cd3cd28u0126_422	cd3cd28u0126_423	cd3cd28u0126_424	cd3cd28u0126_425	cd3cd28u0126_426	cd3cd28u0126_427	cd3cd28u0126_428	cd3cd28u0126_429	cd3cd28u0126_430	cd3cd28u0126_431	cd3cd28u0126_432	cd3cd28u0126_433	cd3cd28u0126_434	cd3cd28u0126_435	cd3cd28u0126_436	cd3cd28u0126_437	cd3cd28u0126_438	cd3cd28u0126_439	cd3cd28u0126_440	cd3cd28u0126_441	cd3cd28u0126_442	cd3cd28u0126_443	cd3cd28u0126_444	cd3cd28u0126_445	cd3cd28u0126_446	cd3cd28u0126_447	cd3cd28u0126_448	cd3cd28u0126_449	cd3cd28u0126_450	cd3cd28u0126_451	cd3cd28u0126_452	cd3cd28u0126_453	cd3cd28u0126_454	cd3cd28u0126_455	cd3cd28u0126_456	cd3cd28u0126_457	cd3cd28u0126_458	cd3cd28u0126_459	cd3cd28u0126_460	cd3cd28u0126_461	cd3cd28u0126_462	cd3cd28u0126_463	cd3cd28u0126_464	cd3cd28u0126_465	cd3cd28u0126_466	cd3cd28u0126_467	cd3cd28u0126_468	cd3cd28u0126_469	cd3cd28u0126_470	cd3cd28u0126_471	cd3cd28u0126_472	cd3cd28u0126_473	cd3cd28u0126_474	cd3cd28u0126_475	cd3cd28u0126_476	cd3cd28u0126_477	cd3cd28u0126_478	cd3cd28u0126_479	cd3cd28u0126_480	cd3cd28u0126_481	cd3cd28u0126_482	cd3cd28u0126_483	cd3cd28u0126_484	cd3cd28u0126_485	cd3cd28u0126_486	cd3cd28u0126_487	cd3cd28u0126_488	cd3cd28u0126_489	cd3cd28u0126_490	cd3cd28u0126_491	cd3cd28u0126_492	cd3cd28u0126_493	cd3cd28u0126_494	cd3cd28u0126_495	cd3cd28u0126_496	cd3cd28u0126_497	cd3cd28u0126_498	cd3cd28u0126_499	cd3cd28u0126_500	cd3cd28u0126_501	cd3cd28u0126_502	cd3cd28u0126_503	cd3cd28u0126_504	cd3cd28u0126_505	cd3cd28u0126_506	cd3cd28u0126_507	cd3cd28u0126_508	cd3cd28u0126_509	cd3cd28u0126_510	cd3cd28u0126_511	cd3cd28u0126_512	cd3cd28u0126_513	cd3cd28u0126_514	cd3cd28u0126_515	cd3cd28u0126_516	cd3cd28u0126_517	cd3cd28u0126_518	cd3cd28u0126_519	cd3cd28u0126_520	cd3cd28u0126_521	cd3cd28u0126_522	cd3cd28u0126_523	cd3cd28u0126_524	cd3cd28u0126_525	cd3cd28u0126_526	cd3cd28u0126_527	cd3cd28u0126_528	cd3cd28u0126_529	cd3cd28u0126_530	cd3cd28u0126_531	cd3cd28u0126_532	cd3cd28u0126_533	cd3cd28u0126_534	cd3cd28u0126_535	cd3cd28u0126_536	cd3cd28u0126_537	cd3cd28u0126_538	cd3cd28u0126_539	cd3cd28u0126_540	cd3cd28u0126_541	cd3cd28u0126_542	cd3cd28u0126_543	cd3cd28u0126_544	cd3cd28u0126_545	cd3cd28u0126_546	cd3cd28u0126_547	cd3cd28u0126_548	cd3cd28u0126_549	cd3cd28u0126_550	cd3cd28u0126_551	cd3cd28u0126_552	cd3cd28u0126_553	cd3cd28u0126_554	cd3cd28u0126_555	cd3cd28u0126_556	cd3cd28u0126_557	cd3cd28u0126_558	cd3cd28u0126_559	cd3cd28u0126_560	cd3cd28u0126_561	cd3cd28u0126_562	cd3cd28u0126_563	cd3cd28u0126_564	cd3cd28u0126_565	cd3cd28u0126_566	cd3cd28u0126_567	cd3cd28u0126_568	cd3cd28u0126_569	cd3cd28u0126_570	cd3cd28u0126_571	cd3cd28u0126_572	cd3cd28u0126_573	cd3cd28u0126_574	cd3cd28u0126_575	cd3cd28u0126_576	cd3cd28u0126_577	cd3cd28u0126_578	cd3cd28u0126_579	cd3cd28u0126_580	cd3cd28u0126_581	cd3cd28u0126_582	cd3cd28u0126_583	cd3cd28u0126_584	cd3cd28u0126_585	cd3cd28u0126_586	cd3cd28u0126_587	cd3cd28u0126_588	cd3cd28u0126_589	cd3cd28u0126_590	cd3cd28u0126_591	cd3cd28u0126_592	cd3cd28u0126_593	cd3cd28u0126_594	cd3cd28u0126_595	cd3cd28u0126_596	cd3cd28u0126_597	cd3cd28u0126_598	cd3cd28u0126_599	cd3cd28u0126_600	cd3cd28u0126_601	cd3cd28u0126_602	cd3cd28u0126_603	cd3cd28u0126_604	cd3cd28u0126_605	cd3cd28u0126_606	cd3cd28u0126_607	cd3cd28u0126_608	cd3cd28u0126_609	cd3cd28u0126_610	cd3cd28u0126_611	cd3cd28u0126_612	cd3cd28u0126_613	cd3cd28u0126_614	cd3cd28u0126_615	cd3cd28u0126_616	cd3cd28u0126_617	cd3cd28u0126_618	cd3cd28u0126_619	cd3cd28u0126_620	cd3cd28u0126_621	cd3cd28u0126_622	cd3cd28u0126_623	cd3cd28u0126_624	cd3cd28u0126_625	cd3cd28u0126_626	cd3cd28u0126_627	cd3cd28u0126_628	cd3cd28u0126_629	cd3cd28u0126_630	cd3cd28u0126_631	cd3cd28u0126_632	cd3cd28u0126_633	cd3cd28u0126_634	cd3cd28u0126_635	cd3cd28u0126_636	cd3cd28u0126_637	cd3cd28u0126_638	cd3cd28u0126_639	cd3cd28u0126_640	cd3cd28u0126_641	cd3cd28u0126_642	cd3cd28u0126_643	cd3cd28u0126_644	cd3cd28u0126_645	cd3cd28u0126_646	cd3cd28u0126_647	cd3cd28u0126_648	cd3cd28u0126_649	cd3cd28u0126_650	cd3cd28u0126_651	cd3cd28u0126_652	cd3cd28u0126_653	cd3cd28u0126_654	cd3cd28u0126_655	cd3cd28u0126_656	cd3cd28u0126_657	cd3cd28u0126_658	cd3cd28u0126_659	cd3cd28u0126_660	cd3cd28u0126_661	cd3cd28u0126_662	cd3cd28u0126_663	cd3cd28u0126_664	cd3cd28u0126_665	cd3cd28u0126_666	cd3cd28u0126_667	cd3cd28u0126_668	cd3cd28u0126_669	cd3cd28u0126_670	cd3cd28u0126_671	cd3cd28u0126_672	cd3cd28u0126_673	cd3cd28u0126_674	cd3cd28u0126_675	cd3cd28u0126_676	cd3cd28u0126_677	cd3cd28u0126_678	cd3cd28u0126_679	cd3cd28u0126_680	cd3cd28u0126_681	cd3cd28u0126_682	cd3cd28u0126_683	cd3cd28u0126_684	cd3cd28u0126_685	cd3cd28u0126_686	cd3cd28u0126_687	cd3cd28u0126_688	cd3cd28u0126_689	cd3cd28u0126_690	cd3cd28u0126_691	cd3cd28u0126_692	cd3cd28u0126_693	cd3cd28u0126_694	cd3cd28u0126_695	cd3cd28u0126_696	cd3cd28u0126_697	cd3cd28u0126_698	cd3cd28u0126_699	cd3cd28u0126_700	cd3cd28u0126_701	cd3cd28u0126_702	cd3cd28u0126_703	cd3cd28u0126_704	cd3cd28u0126_705	cd3cd28u0126_706	cd3cd28u0126_707	cd3cd28u0126_708	cd3cd28u0126_709	cd3cd28u0126_710	cd3cd28u0126_711	cd3cd28u0126_712	cd3cd28u0126_713	cd3cd28u0126_714	cd3cd28u0126_715	cd3cd28u0126_716	cd3cd28u0126_717	cd3cd28u0126_718	cd3cd28u0126_719	cd3cd28u0126_720	cd3cd28u0126_721	cd3cd28u0126_722	cd3cd28u0126_723	cd3cd28u0126_724	cd3cd28u0126_725	cd3cd28u0126_726	cd3cd28u0126_727	cd3cd28u0126_728	cd3cd28u0126_729	cd3cd28u0126_730	cd3cd28u0126_731	cd3cd28u0126_732	cd3cd28u0126_733	cd3cd28u0126_734	cd3cd28u0126_735	cd3cd28u0126_736	cd3cd28u0126_737	cd3cd28u0126_738	cd3cd28u0126_739	cd3cd28u0126_740	cd3cd28u0126_741	cd3cd28u0126_742	cd3cd28u0126_743	cd3cd28u0126_744	cd3cd28u0126_745	cd3cd28u0126_746	cd3cd28u0126_747	cd3cd28u0126_748	cd3cd28u0126_749	cd3cd28u0126_750	cd3cd28u0126_751	cd3cd28u0126_752	cd3cd28u0126_753	cd3cd28u0126_754	cd3cd28u0126_755	cd3cd28u0126_756	cd3cd28u0126_757	cd3cd28u0126_758	cd3cd28u0126_759	cd3cd28u0126_760	cd3cd28u0126_761	cd3cd28u0126_762	cd3cd28u0126_763	cd3cd28u0126_764	cd3cd28u0126_765	cd3cd28u0126_766	cd3cd28u0126_767	cd3cd28u0126_768	cd3cd28u0126_769	cd3cd28u0126_770	cd3cd28u0126_771	cd3cd28u0126_772	cd3cd28u0126_773	cd3cd28u0126_774	cd3cd28u0126_775	cd3cd28u0126_776	cd3cd28u0126_777	cd3cd28u0126_778	cd3cd28u0126_779	cd3cd28u0126_780	cd3cd28u0126_781	cd3cd28u0126_782	cd3cd28u0126_783	cd3cd28u0126_784	cd3cd28u0126_785	cd3cd28u0126_786	cd3cd28u0126_787	cd3cd28u0126_788	cd3cd28u0126_789	cd3cd28u0126_790	cd3cd28u0126_791	cd3cd28u0126_792	cd3cd28u0126_793	cd3cd28u0126_794	cd3cd28u0126_795	cd3cd28u0126_796	cd3cd28u0126_797	cd3cd28u0126_798	cd3cd28g0076_0	cd3cd28g0076_1	cd3cd28g0076_2	cd3cd28g0076_3	cd3cd28g0076_4	cd3cd28g0076_5	cd3cd28g0076_6	cd3cd28g0076_7	cd3cd28g0076_8	cd3cd28g0076_9	cd3cd28g0076_10	cd3cd28g0076_11	cd3cd28g0076_12	cd3cd28g0076_13	cd3cd28g0076_14	cd3cd28g0076_15	cd3cd28g0076_16	cd3cd28g0076_17	cd3cd28g0076_18	cd3cd28g0076_19	cd3cd28g0076_20	cd3cd28g0076_21	cd3cd28g0076_22	cd3cd28g0076_23	cd3cd28g0076_24	cd3cd28g0076_25	cd3cd28g0076_26	cd3cd28g0076_27	cd3cd28g0076_28	cd3cd28g0076_29	cd3cd28g0076_30	cd3cd28g0076_31	cd3cd28g0076_32	cd3cd28g0076_33	cd3cd28g0076_34	cd3cd28g0076_35	cd3cd28g0076_36	cd3cd28g0076_37	cd3cd28g0076_38	cd3cd28g0076_39	cd3cd28g0076_40	cd3cd28g0076_41	cd3cd28g0076_42	cd3cd28g0076_43	cd3cd28g0076_44	cd3cd28g0076_45	cd3cd28g0076_46	cd3cd28g0076_47	cd3cd28g0076_48	cd3cd28g0076_49	cd3cd28g0076_50	cd3cd28g0076_51	cd3cd28g0076_52	cd3cd28g0076_53	cd3cd28g0076_54	cd3cd28g0076_55	cd3cd28g0076_56	cd3cd28g0076_57	cd3cd28g0076_58	cd3cd28g0076_59	cd3cd28g0076_60	cd3cd28g0076_61	cd3cd28g0076_62	cd3cd28g0076_63	cd3cd28g0076_64	cd3cd28g0076_65	cd3cd28g0076_66	cd3cd28g0076_67	cd3cd28g0076_68	cd3cd28g0076_69	cd3cd28g0076_70	cd3cd28g0076_71	cd3cd28g0076_72	cd3cd28g0076_73	cd3cd28g0076_74	cd3cd28g0076_75	cd3cd28g0076_76	cd3cd28g0076_77	cd3cd28g0076_78	cd3cd28g0076_79	cd3cd28g0076_80	cd3cd28g0076_81	cd3cd28g0076_82	cd3cd28g0076_83	cd3cd28g0076_84	cd3cd28g0076_85	cd3cd28g0076_86	cd3cd28g0076_87	cd3cd28g0076_88	cd3cd28g0076_89	cd3cd28g0076_90	cd3cd28g0076_91	cd3cd28g0076_92	cd3cd28g0076_93	cd3cd28g0076_94	cd3cd28g0076_95	cd3cd28g0076_96	cd3cd28g0076_97	cd3cd28g0076_98	cd3cd28g0076_99	cd3cd28g0076_100	cd3cd28g0076_101	cd3cd28g0076_102	cd3cd28g0076_103	cd3cd28g0076_104	cd3cd28g0076_105	cd3cd28g0076_106	cd3cd28g0076_107	cd3cd28g0076_108	cd3cd28g0076_109	cd3cd28g0076_110	cd3cd28g0076_111	cd3cd28g0076_112	cd3cd28g0076_113	cd3cd28g0076_114	cd3cd28g0076_115	cd3cd28g0076_116	cd3cd28g0076_117	cd3cd28g0076_118	cd3cd28g0076_119	cd3cd28g0076_120	cd3cd28g0076_121	cd3cd28g0076_122	cd3cd28g0076_123	cd3cd28g0076_124	cd3cd28g0076_125	cd3cd28g0076_126	cd3cd28g0076_127	cd3cd28g0076_128	cd3cd28g0076_129	cd3cd28g0076_130	cd3cd28g0076_131	cd3cd28g0076_132	cd3cd28g0076_133	cd3cd28g0076_134	cd3cd28g0076_135	cd3cd28g0076_136	cd3cd28g0076_137	cd3cd28g0076_138	cd3cd28g0076_139	cd3cd28g0076_140	cd3cd28g0076_141	cd3cd28g0076_142	cd3cd28g0076_143	cd3cd28g0076_144	cd3cd28g0076_145	cd3cd28g0076_146	cd3cd28g0076_147	cd3cd28g0076_148	cd3cd28g0076_149	cd3cd28g0076_150	cd3cd28g0076_151	cd3cd28g0076_152	cd3cd28g0076_153	cd3cd28g0076_154	cd3cd28g0076_155	cd3cd28g0076_156	cd3cd28g0076_157	cd3cd28g0076_158	cd3cd28g0076_159	cd3cd28g0076_160	cd3cd28g0076_161	cd3cd28g0076_162	cd3cd28g0076_163	cd3cd28g0076_164	cd3cd28g0076_165	cd3cd28g0076_166	cd3cd28g0076_167	cd3cd28g0076_168	cd3cd28g0076_169	cd3cd28g0076_170	cd3cd28g0076_171	cd3cd28g0076_172	cd3cd28g0076_173	cd3cd28g0076_174	cd3cd28g0076_175	cd3cd28g0076_176	cd3cd28g0076_177	cd3cd28g0076_178	cd3cd28g0076_179	cd3cd28g0076_180	cd3cd28g0076_181	cd3cd28g0076_182	cd3cd28g0076_183	cd3cd28g0076_184	cd3cd28g0076_185	cd3cd28g0076_186	cd3cd28g0076_187	cd3cd28g0076_188	cd3cd28g0076_189	cd3cd28g0076_190	cd3cd28g0076_191	cd3cd28g0076_192	cd3cd28g0076_193	cd3cd28g0076_194	cd3cd28g0076_195	cd3cd28g0076_196	cd3cd28g0076_197	cd3cd28g0076_198	cd3cd28g0076_199	cd3cd28g0076_200	cd3cd28g0076_201	cd3cd28g0076_202	cd3cd28g0076_203	cd3cd28g0076_204	cd3cd28g0076_205	cd3cd28g0076_206	cd3cd28g0076_207	cd3cd28g0076_208	cd3cd28g0076_209	cd3cd28g0076_210	cd3cd28g0076_211	cd3cd28g0076_212	cd3cd28g0076_213	cd3cd28g0076_214	cd3cd28g0076_215	cd3cd28g0076_216	cd3cd28g0076_217	cd3cd28g0076_218	cd3cd28g0076_219	cd3cd28g0076_220	cd3cd28g0076_221	cd3cd28g0076_222	cd3cd28g0076_223	cd3cd28g0076_224	cd3cd28g0076_225	cd3cd28g0076_226	cd3cd28g0076_227	cd3cd28g0076_228	cd3cd28g0076_229	cd3cd28g0076_230	cd3cd28g0076_231	cd3cd28g0076_232	cd3cd28g0076_233	cd3cd28g0076_234	cd3cd28g0076_235	cd3cd28g0076_236	cd3cd28g0076_237	cd3cd28g0076_238	cd3cd28g0076_239	cd3cd28g0076_240	cd3cd28g0076_241	cd3cd28g0076_242	cd3cd28g0076_243	cd3cd28g0076_244	cd3cd28g0076_245	cd3cd28g0076_246	cd3cd28g0076_247	cd3cd28g0076_248	cd3cd28g0076_249	cd3cd28g0076_250	cd3cd28g0076_251	cd3cd28g0076_252	cd3cd28g0076_253	cd3cd28g0076_254	cd3cd28g0076_255	cd3cd28g0076_256	cd3cd28g0076_257	cd3cd28g0076_258	cd3cd28g0076_259	cd3cd28g0076_260	cd3cd28g0076_261	cd3cd28g0076_262	cd3cd28g0076_263	cd3cd28g0076_264	cd3cd28g0076_265	cd3cd28g0076_266	cd3cd28g0076_267	cd3cd28g0076_268	cd3cd28g0076_269	cd3cd28g0076_270	cd3cd28g0076_271	cd3cd28g0076_272	cd3cd28g0076_273	cd3cd28g0076_274	cd3cd28g0076_275	cd3cd28g0076_276	cd3cd28g0076_277	cd3cd28g0076_278	cd3cd28g0076_279	cd3cd28g0076_280	cd3cd28g0076_281	cd3cd28g0076_282	cd3cd28g0076_283	cd3cd28g0076_284	cd3cd28g0076_285	cd3cd28g0076_286	cd3cd28g0076_287	cd3cd28g0076_288	cd3cd28g0076_289	cd3cd28g0076_290	cd3cd28g0076_291	cd3cd28g0076_292	cd3cd28g0076_293	cd3cd28g0076_294	cd3cd28g0076_295	cd3cd28g0076_296	cd3cd28g0076_297	cd3cd28g0076_298	cd3cd28g0076_299	cd3cd28g0076_300	cd3cd28g0076_301	cd3cd28g0076_302	cd3cd28g0076_303	cd3cd28g0076_304	cd3cd28g0076_305	cd3cd28g0076_306	cd3cd28g0076_307	cd3cd28g0076_308	cd3cd28g0076_309	cd3cd28g0076_310	cd3cd28g0076_311	cd3cd28g0076_312	cd3cd28g0076_313	cd3cd28g0076_314	cd3cd28g0076_315	cd3cd28g0076_316	cd3cd28g0076_317	cd3cd28g0076_318	cd3cd28g0076_319	cd3cd28g0076_320	cd3cd28g0076_321	cd3cd28g0076_322	cd3cd28g0076_323	cd3cd28g0076_324	cd3cd28g0076_325	cd3cd28g0076_326	cd3cd28g0076_327	cd3cd28g0076_328	cd3cd28g0076_329	cd3cd28g0076_330	cd3cd28g0076_331	cd3cd28g0076_332	cd3cd28g0076_333	cd3cd28g0076_334	cd3cd28g0076_335	cd3cd28g0076_336	cd3cd28g0076_337	cd3cd28g0076_338	cd3cd28g0076_339	cd3cd28g0076_340	cd3cd28g0076_341	cd3cd28g0076_342	cd3cd28g0076_343	cd3cd28g0076_344	cd3cd28g0076_345	cd3cd28g0076_346	cd3cd28g0076_347	cd3cd28g0076_348	cd3cd28g0076_349	cd3cd28g0076_350	cd3cd28g0076_351	cd3cd28g0076_352	cd3cd28g0076_353	cd3cd28g0076_354	cd3cd28g0076_355	cd3cd28g0076_356	cd3cd28g0076_357	cd3cd28g0076_358	cd3cd28g0076_359	cd3cd28g0076_360	cd3cd28g0076_361	cd3cd28g0076_362	cd3cd28g0076_363	cd3cd28g0076_364	cd3cd28g0076_365	cd3cd28g0076_366	cd3cd28g0076_367	cd3cd28g0076_368	cd3cd28g0076_369	cd3cd28g0076_370	cd3cd28g0076_371	cd3cd28g0076_372	cd3cd28g0076_373	cd3cd28g0076_374	cd3cd28g0076_375	cd3cd28g0076_376	cd3cd28g0076_377	cd3cd28g0076_378	cd3cd28g0076_379	cd3cd28g0076_380	cd3cd28g0076_381	cd3cd28g0076_382	cd3cd28g0076_383	cd3cd28g0076_384	cd3cd28g0076_385	cd3cd28g0076_386	cd3cd28g0076_387	cd3cd28g0076_388	cd3cd28g0076_389	cd3cd28g0076_390	cd3cd28g0076_391	cd3cd28g0076_392	cd3cd28g0076_393	cd3cd28g0076_394	cd3cd28g0076_395	cd3cd28g0076_396	cd3cd28g0076_397	cd3cd28g0076_398	cd3cd28g0076_399	cd3cd28g0076_400	cd3cd28g0076_401	cd3cd28g0076_402	cd3cd28g0076_403	cd3cd28g0076_404	cd3cd28g0076_405	cd3cd28g0076_406	cd3cd28g0076_407	cd3cd28g0076_408	cd3cd28g0076_409	cd3cd28g0076_410	cd3cd28g0076_411	cd3cd28g0076_412	cd3cd28g0076_413	cd3cd28g0076_414	cd3cd28g0076_415	cd3cd28g0076_416	cd3cd28g0076_417	cd3cd28g0076_418	cd3cd28g0076_419	cd3cd28g0076_420	cd3cd28g0076_421	cd3cd28g0076_422	cd3cd28g0076_423	cd3cd28g0076_424	cd3cd28g0076_425	cd3cd28g0076_426	cd3cd28g0076_427	cd3cd28g0076_428	cd3cd28g0076_429	cd3cd28g0076_430	cd3cd28g0076_431	cd3cd28g0076_432	cd3cd28g0076_433	cd3cd28g0076_434	cd3cd28g0076_435	cd3cd28g0076_436	cd3cd28g0076_437	cd3cd28g0076_438	cd3cd28g0076_439	cd3cd28g0076_440	cd3cd28g0076_441	cd3cd28g0076_442	cd3cd28g0076_443	cd3cd28g0076_444	cd3cd28g0076_445	cd3cd28g0076_446	cd3cd28g0076_447	cd3cd28g0076_448	cd3cd28g0076_449	cd3cd28g0076_450	cd3cd28g0076_451	cd3cd28g0076_452	cd3cd28g0076_453	cd3cd28g0076_454	cd3cd28g0076_455	cd3cd28g0076_456	cd3cd28g0076_457	cd3cd28g0076_458	cd3cd28g0076_459	cd3cd28g0076_460	cd3cd28g0076_461	cd3cd28g0076_462	cd3cd28g0076_463	cd3cd28g0076_464	cd3cd28g0076_465	cd3cd28g0076_466	cd3cd28g0076_467	cd3cd28g0076_468	cd3cd28g0076_469	cd3cd28g0076_470	cd3cd28g0076_471	cd3cd28g0076_472	cd3cd28g0076_473	cd3cd28g0076_474	cd3cd28g0076_475	cd3cd28g0076_476	cd3cd28g0076_477	cd3cd28g0076_478	cd3cd28g0076_479	cd3cd28g0076_480	cd3cd28g0076_481	cd3cd28g0076_482	cd3cd28g0076_483	cd3cd28g0076_484	cd3cd28g0076_485	cd3cd28g0076_486	cd3cd28g0076_487	cd3cd28g0076_488	cd3cd28g0076_489	cd3cd28g0076_490	cd3cd28g0076_491	cd3cd28g0076_492	cd3cd28g0076_493	cd3cd28g0076_494	cd3cd28g0076_495	cd3cd28g0076_496	cd3cd28g0076_497	cd3cd28g0076_498	cd3cd28g0076_499	cd3cd28g0076_500	cd3cd28g0076_501	cd3cd28g0076_502	cd3cd28g0076_503	cd3cd28g0076_504	cd3cd28g0076_505	cd3cd28g0076_506	cd3cd28g0076_507	cd3cd28g0076_508	cd3cd28g0076_509	cd3cd28g0076_510	cd3cd28g0076_511	cd3cd28g0076_512	cd3cd28g0076_513	cd3cd28g0076_514	cd3cd28g0076_515	cd3cd28g0076_516	cd3cd28g0076_517	cd3cd28g0076_518	cd3cd28g0076_519	cd3cd28g0076_520	cd3cd28g0076_521	cd3cd28g0076_522	cd3cd28g0076_523	cd3cd28g0076_524	cd3cd28g0076_525	cd3cd28g0076_526	cd3cd28g0076_527	cd3cd28g0076_528	cd3cd28g0076_529	cd3cd28g0076_530	cd3cd28g0076_531	cd3cd28g0076_532	cd3cd28g0076_533	cd3cd28g0076_534	cd3cd28g0076_535	cd3cd28g0076_536	cd3cd28g0076_537	cd3cd28g0076_538	cd3cd28g0076_539	cd3cd28g0076_540	cd3cd28g0076_541	cd3cd28g0076_542	cd3cd28g0076_543	cd3cd28g0076_544	cd3cd28g0076_545	cd3cd28g0076_546	cd3cd28g0076_547	cd3cd28g0076_548	cd3cd28g0076_549	cd3cd28g0076_550	cd3cd28g0076_551	cd3cd28g0076_552	cd3cd28g0076_553	cd3cd28g0076_554	cd3cd28g0076_555	cd3cd28g0076_556	cd3cd28g0076_557	cd3cd28g0076_558	cd3cd28g0076_559	cd3cd28g0076_560	cd3cd28g0076_561	cd3cd28g0076_562	cd3cd28g0076_563	cd3cd28g0076_564	cd3cd28g0076_565	cd3cd28g0076_566	cd3cd28g0076_567	cd3cd28g0076_568	cd3cd28g0076_569	cd3cd28g0076_570	cd3cd28g0076_571	cd3cd28g0076_572	cd3cd28g0076_573	cd3cd28g0076_574	cd3cd28g0076_575	cd3cd28g0076_576	cd3cd28g0076_577	cd3cd28g0076_578	cd3cd28g0076_579	cd3cd28g0076_580	cd3cd28g0076_581	cd3cd28g0076_582	cd3cd28g0076_583	cd3cd28g0076_584	cd3cd28g0076_585	cd3cd28g0076_586	cd3cd28g0076_587	cd3cd28g0076_588	cd3cd28g0076_589	cd3cd28g0076_590	cd3cd28g0076_591	cd3cd28g0076_592	cd3cd28g0076_593	cd3cd28g0076_594	cd3cd28g0076_595	cd3cd28g0076_596	cd3cd28g0076_597	cd3cd28g0076_598	cd3cd28g0076_599	cd3cd28g0076_600	cd3cd28g0076_601	cd3cd28g0076_602	cd3cd28g0076_603	cd3cd28g0076_604	cd3cd28g0076_605	cd3cd28g0076_606	cd3cd28g0076_607	cd3cd28g0076_608	cd3cd28g0076_609	cd3cd28g0076_610	cd3cd28g0076_611	cd3cd28g0076_612	cd3cd28g0076_613	cd3cd28g0076_614	cd3cd28g0076_615	cd3cd28g0076_616	cd3cd28g0076_617	cd3cd28g0076_618	cd3cd28g0076_619	cd3cd28g0076_620	cd3cd28g0076_621	cd3cd28g0076_622	cd3cd28g0076_623	cd3cd28g0076_624	cd3cd28g0076_625	cd3cd28g0076_626	cd3cd28g0076_627	cd3cd28g0076_628	cd3cd28g0076_629	cd3cd28g0076_630	cd3cd28g0076_631	cd3cd28g0076_632	cd3cd28g0076_633	cd3cd28g0076_634	cd3cd28g0076_635	cd3cd28g0076_636	cd3cd28g0076_637	cd3cd28g0076_638	cd3cd28g0076_639	cd3cd28g0076_640	cd3cd28g0076_641	cd3cd28g0076_642	cd3cd28g0076_643	cd3cd28g0076_644	cd3cd28g0076_645	cd3cd28g0076_646	cd3cd28g0076_647	cd3cd28g0076_648	cd3cd28g0076_649	cd3cd28g0076_650	cd3cd28g0076_651	cd3cd28g0076_652	cd3cd28g0076_653	cd3cd28g0076_654	cd3cd28g0076_655	cd3cd28g0076_656	cd3cd28g0076_657	cd3cd28g0076_658	cd3cd28g0076_659	cd3cd28g0076_660	cd3cd28g0076_661	cd3cd28g0076_662	cd3cd28g0076_663	cd3cd28g0076_664	cd3cd28g0076_665	cd3cd28g0076_666	cd3cd28g0076_667	cd3cd28g0076_668	cd3cd28g0076_669	cd3cd28g0076_670	cd3cd28g0076_671	cd3cd28g0076_672	cd3cd28g0076_673	cd3cd28g0076_674	cd3cd28g0076_675	cd3cd28g0076_676	cd3cd28g0076_677	cd3cd28g0076_678	cd3cd28g0076_679	cd3cd28g0076_680	cd3cd28g0076_681	cd3cd28g0076_682	cd3cd28g0076_683	cd3cd28g0076_684	cd3cd28g0076_685	cd3cd28g0076_686	cd3cd28g0076_687	cd3cd28g0076_688	cd3cd28g0076_689	cd3cd28g0076_690	cd3cd28g0076_691	cd3cd28g0076_692	cd3cd28g0076_693	cd3cd28g0076_694	cd3cd28g0076_695	cd3cd28g0076_696	cd3cd28g0076_697	cd3cd28g0076_698	cd3cd28g0076_699	cd3cd28g0076_700	cd3cd28g0076_701	cd3cd28g0076_702	cd3cd28g0076_703	cd3cd28g0076_704	cd3cd28g0076_705	cd3cd28g0076_706	cd3cd28g0076_707	cd3cd28g0076_708	cd3cd28g0076_709	cd3cd28g0076_710	cd3cd28g0076_711	cd3cd28g0076_712	cd3cd28g0076_713	cd3cd28g0076_714	cd3cd28g0076_715	cd3cd28g0076_716	cd3cd28g0076_717	cd3cd28g0076_718	cd3cd28g0076_719	cd3cd28g0076_720	cd3cd28g0076_721	cd3cd28g0076_722	cd3cd28icam2_0	cd3cd28icam2_1	cd3cd28icam2_2	cd3cd28icam2_3	cd3cd28icam2_4	cd3cd28icam2_5	cd3cd28icam2_6	cd3cd28icam2_7	cd3cd28icam2_8	cd3cd28icam2_9	cd3cd28icam2_10	cd3cd28icam2_11	cd3cd28icam2_12	cd3cd28icam2_13	cd3cd28icam2_14	cd3cd28icam2_15	cd3cd28icam2_16	cd3cd28icam2_17	cd3cd28icam2_18	cd3cd28icam2_19	cd3cd28icam2_20	cd3cd28icam2_21	cd3cd28icam2_22	cd3cd28icam2_23	cd3cd28icam2_24	cd3cd28icam2_25	cd3cd28icam2_26	cd3cd28icam2_27	cd3cd28icam2_28	cd3cd28icam2_29	cd3cd28icam2_30	cd3cd28icam2_31	cd3cd28icam2_32	cd3cd28icam2_33	cd3cd28icam2_34	cd3cd28icam2_35	cd3cd28icam2_36	cd3cd28icam2_37	cd3cd28icam2_38	cd3cd28icam2_39	cd3cd28icam2_40	cd3cd28icam2_41	cd3cd28icam2_42	cd3cd28icam2_43	cd3cd28icam2_44	cd3cd28icam2_45	cd3cd28icam2_46	cd3cd28icam2_47	cd3cd28icam2_48	cd3cd28icam2_49	cd3cd28icam2_50	cd3cd28icam2_51	cd3cd28icam2_52	cd3cd28icam2_53	cd3cd28icam2_54	cd3cd28icam2_55	cd3cd28icam2_56	cd3cd28icam2_57	cd3cd28icam2_58	cd3cd28icam2_59	cd3cd28icam2_60	cd3cd28icam2_61	cd3cd28icam2_62	cd3cd28icam2_63	cd3cd28icam2_64	cd3cd28icam2_65	cd3cd28icam2_66	cd3cd28icam2_67	cd3cd28icam2_68	cd3cd28icam2_69	cd3cd28icam2_70	cd3cd28icam2_71	cd3cd28icam2_72	cd3cd28icam2_73	cd3cd28icam2_74	cd3cd28icam2_75	cd3cd28icam2_76	cd3cd28icam2_77	cd3cd28icam2_78	cd3cd28icam2_79	cd3cd28icam2_80	cd3cd28icam2_81	cd3cd28icam2_82	cd3cd28icam2_83	cd3cd28icam2_84	cd3cd28icam2_85	cd3cd28icam2_86	cd3cd28icam2_87	cd3cd28icam2_88	cd3cd28icam2_89	cd3cd28icam2_90	cd3cd28icam2_91	cd3cd28icam2_92	cd3cd28icam2_93	cd3cd28icam2_94	cd3cd28icam2_95	cd3cd28icam2_96	cd3cd28icam2_97	cd3cd28icam2_98	cd3cd28icam2_99	cd3cd28icam2_100	cd3cd28icam2_101	cd3cd28icam2_102	cd3cd28icam2_103	cd3cd28icam2_104	cd3cd28icam2_105	cd3cd28icam2_106	cd3cd28icam2_107	cd3cd28icam2_108	cd3cd28icam2_109	cd3cd28icam2_110	cd3cd28icam2_111	cd3cd28icam2_112	cd3cd28icam2_113	cd3cd28icam2_114	cd3cd28icam2_115	cd3cd28icam2_116	cd3cd28icam2_117	cd3cd28icam2_118	cd3cd28icam2_119	cd3cd28icam2_120	cd3cd28icam2_121	cd3cd28icam2_122	cd3cd28icam2_123	cd3cd28icam2_124	cd3cd28icam2_125	cd3cd28icam2_126	cd3cd28icam2_127	cd3cd28icam2_128	cd3cd28icam2_129	cd3cd28icam2_130	cd3cd28icam2_131	cd3cd28icam2_132	cd3cd28icam2_133	cd3cd28icam2_134	cd3cd28icam2_135	cd3cd28icam2_136	cd3cd28icam2_137	cd3cd28icam2_138	cd3cd28icam2_139	cd3cd28icam2_140	cd3cd28icam2_141	cd3cd28icam2_142	cd3cd28icam2_143	cd3cd28icam2_144	cd3cd28icam2_145	cd3cd28icam2_146	cd3cd28icam2_147	cd3cd28icam2_148	cd3cd28icam2_149	cd3cd28icam2_150	cd3cd28icam2_151	cd3cd28icam2_152	cd3cd28icam2_153	cd3cd28icam2_154	cd3cd28icam2_155	cd3cd28icam2_156	cd3cd28icam2_157	cd3cd28icam2_158	cd3cd28icam2_159	cd3cd28icam2_160	cd3cd28icam2_161	cd3cd28icam2_162	cd3cd28icam2_163	cd3cd28icam2_164	cd3cd28icam2_165	cd3cd28icam2_166	cd3cd28icam2_167	cd3cd28icam2_168	cd3cd28icam2_169	cd3cd28icam2_170	cd3cd28icam2_171	cd3cd28icam2_172	cd3cd28icam2_173	cd3cd28icam2_174	cd3cd28icam2_175	cd3cd28icam2_176	cd3cd28icam2_177	cd3cd28icam2_178	cd3cd28icam2_179	cd3cd28icam2_180	cd3cd28icam2_181	cd3cd28icam2_182	cd3cd28icam2_183	cd3cd28icam2_184	cd3cd28icam2_185	cd3cd28icam2_186	cd3cd28icam2_187	cd3cd28icam2_188	cd3cd28icam2_189	cd3cd28icam2_190	cd3cd28icam2_191	cd3cd28icam2_192	cd3cd28icam2_193	cd3cd28icam2_194	cd3cd28icam2_195	cd3cd28icam2_196	cd3cd28icam2_197	cd3cd28icam2_198	cd3cd28icam2_199	cd3cd28icam2_200	cd3cd28icam2_201	cd3cd28icam2_202	cd3cd28icam2_203	cd3cd28icam2_204	cd3cd28icam2_205	cd3cd28icam2_206	cd3cd28icam2_207	cd3cd28icam2_208	cd3cd28icam2_209	cd3cd28icam2_210	cd3cd28icam2_211	cd3cd28icam2_212	cd3cd28icam2_213	cd3cd28icam2_214	cd3cd28icam2_215	cd3cd28icam2_216	cd3cd28icam2_217	cd3cd28icam2_218	cd3cd28icam2_219	cd3cd28icam2_220	cd3cd28icam2_221	cd3cd28icam2_222	cd3cd28icam2_223	cd3cd28icam2_224	cd3cd28icam2_225	cd3cd28icam2_226	cd3cd28icam2_227	cd3cd28icam2_228	cd3cd28icam2_229	cd3cd28icam2_230	cd3cd28icam2_231	cd3cd28icam2_232	cd3cd28icam2_233	cd3cd28icam2_234	cd3cd28icam2_235	cd3cd28icam2_236	cd3cd28icam2_237	cd3cd28icam2_238	cd3cd28icam2_239	cd3cd28icam2_240	cd3cd28icam2_241	cd3cd28icam2_242	cd3cd28icam2_243	cd3cd28icam2_244	cd3cd28icam2_245	cd3cd28icam2_246	cd3cd28icam2_247	cd3cd28icam2_248	cd3cd28icam2_249	cd3cd28icam2_250	cd3cd28icam2_251	cd3cd28icam2_252	cd3cd28icam2_253	cd3cd28icam2_254	cd3cd28icam2_255	cd3cd28icam2_256	cd3cd28icam2_257	cd3cd28icam2_258	cd3cd28icam2_259	cd3cd28icam2_260	cd3cd28icam2_261	cd3cd28icam2_262	cd3cd28icam2_263	cd3cd28icam2_264	cd3cd28icam2_265	cd3cd28icam2_266	cd3cd28icam2_267	cd3cd28icam2_268	cd3cd28icam2_269	cd3cd28icam2_270	cd3cd28icam2_271	cd3cd28icam2_272	cd3cd28icam2_273	cd3cd28icam2_274	cd3cd28icam2_275	cd3cd28icam2_276	cd3cd28icam2_277	cd3cd28icam2_278	cd3cd28icam2_279	cd3cd28icam2_280	cd3cd28icam2_281	cd3cd28icam2_282	cd3cd28icam2_283	cd3cd28icam2_284	cd3cd28icam2_285	cd3cd28icam2_286	cd3cd28icam2_287	cd3cd28icam2_288	cd3cd28icam2_289	cd3cd28icam2_290	cd3cd28icam2_291	cd3cd28icam2_292	cd3cd28icam2_293	cd3cd28icam2_294	cd3cd28icam2_295	cd3cd28icam2_296	cd3cd28icam2_297	cd3cd28icam2_298	cd3cd28icam2_299	cd3cd28icam2_300	cd3cd28icam2_301	cd3cd28icam2_302	cd3cd28icam2_303	cd3cd28icam2_304	cd3cd28icam2_305	cd3cd28icam2_306	cd3cd28icam2_307	cd3cd28icam2_308	cd3cd28icam2_309	cd3cd28icam2_310	cd3cd28icam2_311	cd3cd28icam2_312	cd3cd28icam2_313	cd3cd28icam2_314	cd3cd28icam2_315	cd3cd28icam2_316	cd3cd28icam2_317	cd3cd28icam2_318	cd3cd28icam2_319	cd3cd28icam2_320	cd3cd28icam2_321	cd3cd28icam2_322	cd3cd28icam2_323	cd3cd28icam2_324	cd3cd28icam2_325	cd3cd28icam2_326	cd3cd28icam2_327	cd3cd28icam2_328	cd3cd28icam2_329	cd3cd28icam2_330	cd3cd28icam2_331	cd3cd28icam2_332	cd3cd28icam2_333	cd3cd28icam2_334	cd3cd28icam2_335	cd3cd28icam2_336	cd3cd28icam2_337	cd3cd28icam2_338	cd3cd28icam2_339	cd3cd28icam2_340	cd3cd28icam2_341	cd3cd28icam2_342	cd3cd28icam2_343	cd3cd28icam2_344	cd3cd28icam2_345	cd3cd28icam2_346	cd3cd28icam2_347	cd3cd28icam2_348	cd3cd28icam2_349	cd3cd28icam2_350	cd3cd28icam2_351	cd3cd28icam2_352	cd3cd28icam2_353	cd3cd28icam2_354	cd3cd28icam2_355	cd3cd28icam2_356	cd3cd28icam2_357	cd3cd28icam2_358	cd3cd28icam2_359	cd3cd28icam2_360	cd3cd28icam2_361	cd3cd28icam2_362	cd3cd28icam2_363	cd3cd28icam2_364	cd3cd28icam2_365	cd3cd28icam2_366	cd3cd28icam2_367	cd3cd28icam2_368	cd3cd28icam2_369	cd3cd28icam2_370	cd3cd28icam2_371	cd3cd28icam2_372	cd3cd28icam2_373	cd3cd28icam2_374	cd3cd28icam2_375	cd3cd28icam2_376	cd3cd28icam2_377	cd3cd28icam2_378	cd3cd28icam2_379	cd3cd28icam2_380	cd3cd28icam2_381	cd3cd28icam2_382	cd3cd28icam2_383	cd3cd28icam2_384	cd3cd28icam2_385	cd3cd28icam2_386	cd3cd28icam2_387	cd3cd28icam2_388	cd3cd28icam2_389	cd3cd28icam2_390	cd3cd28icam2_391	cd3cd28icam2_392	cd3cd28icam2_393	cd3cd28icam2_394	cd3cd28icam2_395	cd3cd28icam2_396	cd3cd28icam2_397	cd3cd28icam2_398	cd3cd28icam2_399	cd3cd28icam2_400	cd3cd28icam2_401	cd3cd28icam2_402	cd3cd28icam2_403	cd3cd28icam2_404	cd3cd28icam2_405	cd3cd28icam2_406	cd3cd28icam2_407	cd3cd28icam2_408	cd3cd28icam2_409	cd3cd28icam2_410	cd3cd28icam2_411	cd3cd28icam2_412	cd3cd28icam2_413	cd3cd28icam2_414	cd3cd28icam2_415	cd3cd28icam2_416	cd3cd28icam2_417	cd3cd28icam2_418	cd3cd28icam2_419	cd3cd28icam2_420	cd3cd28icam2_421	cd3cd28icam2_422	cd3cd28icam2_423	cd3cd28icam2_424	cd3cd28icam2_425	cd3cd28icam2_426	cd3cd28icam2_427	cd3cd28icam2_428	cd3cd28icam2_429	cd3cd28icam2_430	cd3cd28icam2_431	cd3cd28icam2_432	cd3cd28icam2_433	cd3cd28icam2_434	cd3cd28icam2_435	cd3cd28icam2_436	cd3cd28icam2_437	cd3cd28icam2_438	cd3cd28icam2_439	cd3cd28icam2_440	cd3cd28icam2_441	cd3cd28icam2_442	cd3cd28icam2_443	cd3cd28icam2_444	cd3cd28icam2_445	cd3cd28icam2_446	cd3cd28icam2_447	cd3cd28icam2_448	cd3cd28icam2_449	cd3cd28icam2_450	cd3cd28icam2_451	cd3cd28icam2_452	cd3cd28icam2_453	cd3cd28icam2_454	cd3cd28icam2_455	cd3cd28icam2_456	cd3cd28icam2_457	cd3cd28icam2_458	cd3cd28icam2_459	cd3cd28icam2_460	cd3cd28icam2_461	cd3cd28icam2_462	cd3cd28icam2_463	cd3cd28icam2_464	cd3cd28icam2_465	cd3cd28icam2_466	cd3cd28icam2_467	cd3cd28icam2_468	cd3cd28icam2_469	cd3cd28icam2_470	cd3cd28icam2_471	cd3cd28icam2_472	cd3cd28icam2_473	cd3cd28icam2_474	cd3cd28icam2_475	cd3cd28icam2_476	cd3cd28icam2_477	cd3cd28icam2_478	cd3cd28icam2_479	cd3cd28icam2_480	cd3cd28icam2_481	cd3cd28icam2_482	cd3cd28icam2_483	cd3cd28icam2_484	cd3cd28icam2_485	cd3cd28icam2_486	cd3cd28icam2_487	cd3cd28icam2_488	cd3cd28icam2_489	cd3cd28icam2_490	cd3cd28icam2_491	cd3cd28icam2_492	cd3cd28icam2_493	cd3cd28icam2_494	cd3cd28icam2_495	cd3cd28icam2_496	cd3cd28icam2_497	cd3cd28icam2_498	cd3cd28icam2_499	cd3cd28icam2_500	cd3cd28icam2_501	cd3cd28icam2_502	cd3cd28icam2_503	cd3cd28icam2_504	cd3cd28icam2_505	cd3cd28icam2_506	cd3cd28icam2_507	cd3cd28icam2_508	cd3cd28icam2_509	cd3cd28icam2_510	cd3cd28icam2_511	cd3cd28icam2_512	cd3cd28icam2_513	cd3cd28icam2_514	cd3cd28icam2_515	cd3cd28icam2_516	cd3cd28icam2_517	cd3cd28icam2_518	cd3cd28icam2_519	cd3cd28icam2_520	cd3cd28icam2_521	cd3cd28icam2_522	cd3cd28icam2_523	cd3cd28icam2_524	cd3cd28icam2_525	cd3cd28icam2_526	cd3cd28icam2_527	cd3cd28icam2_528	cd3cd28icam2_529	cd3cd28icam2_530	cd3cd28icam2_531	cd3cd28icam2_532	cd3cd28icam2_533	cd3cd28icam2_534	cd3cd28icam2_535	cd3cd28icam2_536	cd3cd28icam2_537	cd3cd28icam2_538	cd3cd28icam2_539	cd3cd28icam2_540	cd3cd28icam2_541	cd3cd28icam2_542	cd3cd28icam2_543	cd3cd28icam2_544	cd3cd28icam2_545	cd3cd28icam2_546	cd3cd28icam2_547	cd3cd28icam2_548	cd3cd28icam2_549	cd3cd28icam2_550	cd3cd28icam2_551	cd3cd28icam2_552	cd3cd28icam2_553	cd3cd28icam2_554	cd3cd28icam2_555	cd3cd28icam2_556	cd3cd28icam2_557	cd3cd28icam2_558	cd3cd28icam2_559	cd3cd28icam2_560	cd3cd28icam2_561	cd3cd28icam2_562	cd3cd28icam2_563	cd3cd28icam2_564	cd3cd28icam2_565	cd3cd28icam2_566	cd3cd28icam2_567	cd3cd28icam2_568	cd3cd28icam2_569	cd3cd28icam2_570	cd3cd28icam2_571	cd3cd28icam2_572	cd3cd28icam2_573	cd3cd28icam2_574	cd3cd28icam2_575	cd3cd28icam2_576	cd3cd28icam2_577	cd3cd28icam2_578	cd3cd28icam2_579	cd3cd28icam2_580	cd3cd28icam2_581	cd3cd28icam2_582	cd3cd28icam2_583	cd3cd28icam2_584	cd3cd28icam2_585	cd3cd28icam2_586	cd3cd28icam2_587	cd3cd28icam2_588	cd3cd28icam2_589	cd3cd28icam2_590	cd3cd28icam2_591	cd3cd28icam2_592	cd3cd28icam2_593	cd3cd28icam2_594	cd3cd28icam2_595	cd3cd28icam2_596	cd3cd28icam2_597	cd3cd28icam2_598	cd3cd28icam2_599	cd3cd28icam2_600	cd3cd28icam2_601	cd3cd28icam2_602	cd3cd28icam2_603	cd3cd28icam2_604	cd3cd28icam2_605	cd3cd28icam2_606	cd3cd28icam2_607	cd3cd28icam2_608	cd3cd28icam2_609	cd3cd28icam2_610	cd3cd28icam2_611	cd3cd28icam2_612	cd3cd28icam2_613	cd3cd28icam2_614	cd3cd28icam2_615	cd3cd28icam2_616	cd3cd28icam2_617	cd3cd28icam2_618	cd3cd28icam2_619	cd3cd28icam2_620	cd3cd28icam2_621	cd3cd28icam2_622	cd3cd28icam2_623	cd3cd28icam2_624	cd3cd28icam2_625	cd3cd28icam2_626	cd3cd28icam2_627	cd3cd28icam2_628	cd3cd28icam2_629	cd3cd28icam2_630	cd3cd28icam2_631	cd3cd28icam2_632	cd3cd28icam2_633	cd3cd28icam2_634	cd3cd28icam2_635	cd3cd28icam2_636	cd3cd28icam2_637	cd3cd28icam2_638	cd3cd28icam2_639	cd3cd28icam2_640	cd3cd28icam2_641	cd3cd28icam2_642	cd3cd28icam2_643	cd3cd28icam2_644	cd3cd28icam2_645	cd3cd28icam2_646	cd3cd28icam2_647	cd3cd28icam2_648	cd3cd28icam2_649	cd3cd28icam2_650	cd3cd28icam2_651	cd3cd28icam2_652	cd3cd28icam2_653	cd3cd28icam2_654	cd3cd28icam2_655	cd3cd28icam2_656	cd3cd28icam2_657	cd3cd28icam2_658	cd3cd28icam2_659	cd3cd28icam2_660	cd3cd28icam2_661	cd3cd28icam2_662	cd3cd28icam2_663	cd3cd28icam2_664	cd3cd28icam2_665	cd3cd28icam2_666	cd3cd28icam2_667	cd3cd28icam2_668	cd3cd28icam2_669	cd3cd28icam2_670	cd3cd28icam2_671	cd3cd28icam2_672	cd3cd28icam2_673	cd3cd28icam2_674	cd3cd28icam2_675	cd3cd28icam2_676	cd3cd28icam2_677	cd3cd28icam2_678	cd3cd28icam2_679	cd3cd28icam2_680	cd3cd28icam2_681	cd3cd28icam2_682	cd3cd28icam2_683	cd3cd28icam2_684	cd3cd28icam2_685	cd3cd28icam2_686	cd3cd28icam2_687	cd3cd28icam2_688	cd3cd28icam2_689	cd3cd28icam2_690	cd3cd28icam2_691	cd3cd28icam2_692	cd3cd28icam2_693	cd3cd28icam2_694	cd3cd28icam2_695	cd3cd28icam2_696	cd3cd28icam2_697	cd3cd28icam2_698	cd3cd28icam2_699	cd3cd28icam2_700	cd3cd28icam2_701	cd3cd28icam2_702	cd3cd28icam2_703	cd3cd28icam2_704	cd3cd28icam2_705	cd3cd28icam2_706	cd3cd28icam2_707	cd3cd28icam2_708	cd3cd28icam2_709	cd3cd28icam2_710	cd3cd28icam2_711	cd3cd28icam2_712	cd3cd28icam2_713	cd3cd28icam2_714	cd3cd28icam2_715	cd3cd28icam2_716	cd3cd28icam2_717	cd3cd28icam2_718	cd3cd28icam2_719	cd3cd28icam2_720	cd3cd28icam2_721	cd3cd28icam2_722	cd3cd28icam2_723	cd3cd28icam2_724	cd3cd28icam2_725	cd3cd28icam2_726	cd3cd28icam2_727	cd3cd28icam2_728	cd3cd28icam2_729	cd3cd28icam2_730	cd3cd28icam2_731	cd3cd28icam2_732	cd3cd28icam2_733	cd3cd28icam2_734	cd3cd28icam2_735	cd3cd28icam2_736	cd3cd28icam2_737	cd3cd28icam2_738	cd3cd28icam2_739	cd3cd28icam2_740	cd3cd28icam2_741	cd3cd28icam2_742	cd3cd28icam2_743	cd3cd28icam2_744	cd3cd28icam2_745	cd3cd28icam2_746	cd3cd28icam2_747	cd3cd28icam2_748	cd3cd28icam2_749	cd3cd28icam2_750	cd3cd28icam2_751	cd3cd28icam2_752	cd3cd28icam2_753	cd3cd28icam2_754	cd3cd28icam2_755	cd3cd28icam2_756	cd3cd28icam2_757	cd3cd28icam2_758	cd3cd28icam2_759	cd3cd28icam2_760	cd3cd28icam2_761	cd3cd28icam2_762	cd3cd28icam2_763	cd3cd28icam2_764	cd3cd28icam2_765	cd3cd28icam2_766	cd3cd28icam2_767	cd3cd28icam2_768	cd3cd28icam2_769	cd3cd28icam2_770	cd3cd28icam2_771	cd3cd28icam2_772	cd3cd28icam2_773	cd3cd28icam2_774	cd3cd28icam2_775	cd3cd28icam2_776	cd3cd28icam2_777	cd3cd28icam2_778	cd3cd28icam2_779	cd3cd28icam2_780	cd3cd28icam2_781	cd3cd28icam2_782	cd3cd28icam2_783	cd3cd28icam2_784	cd3cd28icam2_785	cd3cd28icam2_786	cd3cd28icam2_787	cd3cd28icam2_788	cd3cd28icam2_789	cd3cd28icam2_790	cd3cd28icam2_791	cd3cd28icam2_792	cd3cd28icam2_793	cd3cd28icam2_794	cd3cd28icam2_795	cd3cd28icam2_796	cd3cd28icam2_797	cd3cd28icam2_798	cd3cd28icam2_799	cd3cd28icam2_800	cd3cd28icam2_801	cd3cd28icam2_802	cd3cd28icam2_803	cd3cd28icam2_804	cd3cd28icam2_805	cd3cd28icam2_806	cd3cd28icam2_807	cd3cd28icam2_808	cd3cd28icam2_809	cd3cd28icam2_810	cd3cd28icam2_811	cd3cd28icam2_812	cd3cd28icam2_813	cd3cd28icam2_814	cd3cd28icam2_815	cd3cd28icam2_816	cd3cd28icam2_817	cd3cd28icam2_818	cd3cd28icam2_819	cd3cd28icam2_820	cd3cd28icam2_821	cd3cd28icam2_822	cd3cd28icam2_823	cd3cd28icam2_824	cd3cd28icam2_825	cd3cd28icam2_826	cd3cd28icam2_827	cd3cd28icam2_828	cd3cd28icam2_829	cd3cd28icam2_830	cd3cd28icam2_831	cd3cd28icam2_832	cd3cd28icam2_833	cd3cd28icam2_834	cd3cd28icam2_835	cd3cd28icam2_836	cd3cd28icam2_837	cd3cd28icam2_838	cd3cd28icam2_839	cd3cd28icam2_840	cd3cd28icam2_841	cd3cd28icam2_842	cd3cd28icam2_843	cd3cd28icam2_844	cd3cd28icam2_845	cd3cd28icam2_846	cd3cd28icam2_847	cd3cd28icam2_848	cd3cd28icam2_849	cd3cd28icam2_850	cd3cd28icam2_851	cd3cd28icam2_852	cd3cd28icam2_853	cd3cd28icam2_854	cd3cd28icam2_855	cd3cd28icam2_856	cd3cd28icam2_857	cd3cd28icam2_858	cd3cd28icam2_859	cd3cd28icam2_860	cd3cd28icam2_861	cd3cd28icam2_862	cd3cd28icam2_863	cd3cd28icam2_864	cd3cd28icam2_865	cd3cd28icam2_866	cd3cd28icam2_867	cd3cd28icam2_868	cd3cd28icam2_869	cd3cd28icam2_870	cd3cd28icam2_871	cd3cd28icam2_872	cd3cd28icam2_873	cd3cd28icam2_874	cd3cd28icam2_875	cd3cd28icam2_876	cd3cd28icam2_877	cd3cd28icam2_878	cd3cd28icam2_879	cd3cd28icam2_880	cd3cd28icam2_881	cd3cd28icam2_882	cd3cd28icam2_883	cd3cd28icam2_884	cd3cd28icam2_885	cd3cd28icam2_886	cd3cd28icam2_887	cd3cd28icam2_888	cd3cd28icam2_889	cd3cd28icam2_890	cd3cd28icam2_891	cd3cd28icam2_892	cd3cd28icam2_893	cd3cd28icam2_894	cd3cd28icam2_895	cd3cd28icam2_896	cd3cd28icam2_897	cd3cd28icam2_898	cd3cd28icam2_899	cd3cd28icam2_900	cd3cd28icam2_901	cd3cd28aktinhib_0	cd3cd28aktinhib_1	cd3cd28aktinhib_2	cd3cd28aktinhib_3	cd3cd28aktinhib_4	cd3cd28aktinhib_5	cd3cd28aktinhib_6	cd3cd28aktinhib_7	cd3cd28aktinhib_8	cd3cd28aktinhib_9	cd3cd28aktinhib_10	cd3cd28aktinhib_11	cd3cd28aktinhib_12	cd3cd28aktinhib_13	cd3cd28aktinhib_14	cd3cd28aktinhib_15	cd3cd28aktinhib_16	cd3cd28aktinhib_17	cd3cd28aktinhib_18	cd3cd28aktinhib_19	cd3cd28aktinhib_20	cd3cd28aktinhib_21	cd3cd28aktinhib_22	cd3cd28aktinhib_23	cd3cd28aktinhib_24	cd3cd28aktinhib_25	cd3cd28aktinhib_26	cd3cd28aktinhib_27	cd3cd28aktinhib_28	cd3cd28aktinhib_29	cd3cd28aktinhib_30	cd3cd28aktinhib_31	cd3cd28aktinhib_32	cd3cd28aktinhib_33	cd3cd28aktinhib_34	cd3cd28aktinhib_35	cd3cd28aktinhib_36	cd3cd28aktinhib_37	cd3cd28aktinhib_38	cd3cd28aktinhib_39	cd3cd28aktinhib_40	cd3cd28aktinhib_41	cd3cd28aktinhib_42	cd3cd28aktinhib_43	cd3cd28aktinhib_44	cd3cd28aktinhib_45	cd3cd28aktinhib_46	cd3cd28aktinhib_47	cd3cd28aktinhib_48	cd3cd28aktinhib_49	cd3cd28aktinhib_50	cd3cd28aktinhib_51	cd3cd28aktinhib_52	cd3cd28aktinhib_53	cd3cd28aktinhib_54	cd3cd28aktinhib_55	cd3cd28aktinhib_56	cd3cd28aktinhib_57	cd3cd28aktinhib_58	cd3cd28aktinhib_59	cd3cd28aktinhib_60	cd3cd28aktinhib_61	cd3cd28aktinhib_62	cd3cd28aktinhib_63	cd3cd28aktinhib_64	cd3cd28aktinhib_65	cd3cd28aktinhib_66	cd3cd28aktinhib_67	cd3cd28aktinhib_68	cd3cd28aktinhib_69	cd3cd28aktinhib_70	cd3cd28aktinhib_71	cd3cd28aktinhib_72	cd3cd28aktinhib_73	cd3cd28aktinhib_74	cd3cd28aktinhib_75	cd3cd28aktinhib_76	cd3cd28aktinhib_77	cd3cd28aktinhib_78	cd3cd28aktinhib_79	cd3cd28aktinhib_80	cd3cd28aktinhib_81	cd3cd28aktinhib_82	cd3cd28aktinhib_83	cd3cd28aktinhib_84	cd3cd28aktinhib_85	cd3cd28aktinhib_86	cd3cd28aktinhib_87	cd3cd28aktinhib_88	cd3cd28aktinhib_89	cd3cd28aktinhib_90	cd3cd28aktinhib_91	cd3cd28aktinhib_92	cd3cd28aktinhib_93	cd3cd28aktinhib_94	cd3cd28aktinhib_95	cd3cd28aktinhib_96	cd3cd28aktinhib_97	cd3cd28aktinhib_98	cd3cd28aktinhib_99	cd3cd28aktinhib_100	cd3cd28aktinhib_101	cd3cd28aktinhib_102	cd3cd28aktinhib_103	cd3cd28aktinhib_104	cd3cd28aktinhib_105	cd3cd28aktinhib_106	cd3cd28aktinhib_107	cd3cd28aktinhib_108	cd3cd28aktinhib_109	cd3cd28aktinhib_110	cd3cd28aktinhib_111	cd3cd28aktinhib_112	cd3cd28aktinhib_113	cd3cd28aktinhib_114	cd3cd28aktinhib_115	cd3cd28aktinhib_116	cd3cd28aktinhib_117	cd3cd28aktinhib_118	cd3cd28aktinhib_119	cd3cd28aktinhib_120	cd3cd28aktinhib_121	cd3cd28aktinhib_122	cd3cd28aktinhib_123	cd3cd28aktinhib_124	cd3cd28aktinhib_125	cd3cd28aktinhib_126	cd3cd28aktinhib_127	cd3cd28aktinhib_128	cd3cd28aktinhib_129	cd3cd28aktinhib_130	cd3cd28aktinhib_131	cd3cd28aktinhib_132	cd3cd28aktinhib_133	cd3cd28aktinhib_134	cd3cd28aktinhib_135	cd3cd28aktinhib_136	cd3cd28aktinhib_137	cd3cd28aktinhib_138	cd3cd28aktinhib_139	cd3cd28aktinhib_140	cd3cd28aktinhib_141	cd3cd28aktinhib_142	cd3cd28aktinhib_143	cd3cd28aktinhib_144	cd3cd28aktinhib_145	cd3cd28aktinhib_146	cd3cd28aktinhib_147	cd3cd28aktinhib_148	cd3cd28aktinhib_149	cd3cd28aktinhib_150	cd3cd28aktinhib_151	cd3cd28aktinhib_152	cd3cd28aktinhib_153	cd3cd28aktinhib_154	cd3cd28aktinhib_155	cd3cd28aktinhib_156	cd3cd28aktinhib_157	cd3cd28aktinhib_158	cd3cd28aktinhib_159	cd3cd28aktinhib_160	cd3cd28aktinhib_161	cd3cd28aktinhib_162	cd3cd28aktinhib_163	cd3cd28aktinhib_164	cd3cd28aktinhib_165	cd3cd28aktinhib_166	cd3cd28aktinhib_167	cd3cd28aktinhib_168	cd3cd28aktinhib_169	cd3cd28aktinhib_170	cd3cd28aktinhib_171	cd3cd28aktinhib_172	cd3cd28aktinhib_173	cd3cd28aktinhib_174	cd3cd28aktinhib_175	cd3cd28aktinhib_176	cd3cd28aktinhib_177	cd3cd28aktinhib_178	cd3cd28aktinhib_179	cd3cd28aktinhib_180	cd3cd28aktinhib_181	cd3cd28aktinhib_182	cd3cd28aktinhib_183	cd3cd28aktinhib_184	cd3cd28aktinhib_185	cd3cd28aktinhib_186	cd3cd28aktinhib_187	cd3cd28aktinhib_188	cd3cd28aktinhib_189	cd3cd28aktinhib_190	cd3cd28aktinhib_191	cd3cd28aktinhib_192	cd3cd28aktinhib_193	cd3cd28aktinhib_194	cd3cd28aktinhib_195	cd3cd28aktinhib_196	cd3cd28aktinhib_197	cd3cd28aktinhib_198	cd3cd28aktinhib_199	cd3cd28aktinhib_200	cd3cd28aktinhib_201	cd3cd28aktinhib_202	cd3cd28aktinhib_203	cd3cd28aktinhib_204	cd3cd28aktinhib_205	cd3cd28aktinhib_206	cd3cd28aktinhib_207	cd3cd28aktinhib_208	cd3cd28aktinhib_209	cd3cd28aktinhib_210	cd3cd28aktinhib_211	cd3cd28aktinhib_212	cd3cd28aktinhib_213	cd3cd28aktinhib_214	cd3cd28aktinhib_215	cd3cd28aktinhib_216	cd3cd28aktinhib_217	cd3cd28aktinhib_218	cd3cd28aktinhib_219	cd3cd28aktinhib_220	cd3cd28aktinhib_221	cd3cd28aktinhib_222	cd3cd28aktinhib_223	cd3cd28aktinhib_224	cd3cd28aktinhib_225	cd3cd28aktinhib_226	cd3cd28aktinhib_227	cd3cd28aktinhib_228	cd3cd28aktinhib_229	cd3cd28aktinhib_230	cd3cd28aktinhib_231	cd3cd28aktinhib_232	cd3cd28aktinhib_233	cd3cd28aktinhib_234	cd3cd28aktinhib_235	cd3cd28aktinhib_236	cd3cd28aktinhib_237	cd3cd28aktinhib_238	cd3cd28aktinhib_239	cd3cd28aktinhib_240	cd3cd28aktinhib_241	cd3cd28aktinhib_242	cd3cd28aktinhib_243	cd3cd28aktinhib_244	cd3cd28aktinhib_245	cd3cd28aktinhib_246	cd3cd28aktinhib_247	cd3cd28aktinhib_248	cd3cd28aktinhib_249	cd3cd28aktinhib_250	cd3cd28aktinhib_251	cd3cd28aktinhib_252	cd3cd28aktinhib_253	cd3cd28aktinhib_254	cd3cd28aktinhib_255	cd3cd28aktinhib_256	cd3cd28aktinhib_257	cd3cd28aktinhib_258	cd3cd28aktinhib_259	cd3cd28aktinhib_260	cd3cd28aktinhib_261	cd3cd28aktinhib_262	cd3cd28aktinhib_263	cd3cd28aktinhib_264	cd3cd28aktinhib_265	cd3cd28aktinhib_266	cd3cd28aktinhib_267	cd3cd28aktinhib_268	cd3cd28aktinhib_269	cd3cd28aktinhib_270	cd3cd28aktinhib_271	cd3cd28aktinhib_272	cd3cd28aktinhib_273	cd3cd28aktinhib_274	cd3cd28aktinhib_275	cd3cd28aktinhib_276	cd3cd28aktinhib_277	cd3cd28aktinhib_278	cd3cd28aktinhib_279	cd3cd28aktinhib_280	cd3cd28aktinhib_281	cd3cd28aktinhib_282	cd3cd28aktinhib_283	cd3cd28aktinhib_284	cd3cd28aktinhib_285	cd3cd28aktinhib_286	cd3cd28aktinhib_287	cd3cd28aktinhib_288	cd3cd28aktinhib_289	cd3cd28aktinhib_290	cd3cd28aktinhib_291	cd3cd28aktinhib_292	cd3cd28aktinhib_293	cd3cd28aktinhib_294	cd3cd28aktinhib_295	cd3cd28aktinhib_296	cd3cd28aktinhib_297	cd3cd28aktinhib_298	cd3cd28aktinhib_299	cd3cd28aktinhib_300	cd3cd28aktinhib_301	cd3cd28aktinhib_302	cd3cd28aktinhib_303	cd3cd28aktinhib_304	cd3cd28aktinhib_305	cd3cd28aktinhib_306	cd3cd28aktinhib_307	cd3cd28aktinhib_308	cd3cd28aktinhib_309	cd3cd28aktinhib_310	cd3cd28aktinhib_311	cd3cd28aktinhib_312	cd3cd28aktinhib_313	cd3cd28aktinhib_314	cd3cd28aktinhib_315	cd3cd28aktinhib_316	cd3cd28aktinhib_317	cd3cd28aktinhib_318	cd3cd28aktinhib_319	cd3cd28aktinhib_320	cd3cd28aktinhib_321	cd3cd28aktinhib_322	cd3cd28aktinhib_323	cd3cd28aktinhib_324	cd3cd28aktinhib_325	cd3cd28aktinhib_326	cd3cd28aktinhib_327	cd3cd28aktinhib_328	cd3cd28aktinhib_329	cd3cd28aktinhib_330	cd3cd28aktinhib_331	cd3cd28aktinhib_332	cd3cd28aktinhib_333	cd3cd28aktinhib_334	cd3cd28aktinhib_335	cd3cd28aktinhib_336	cd3cd28aktinhib_337	cd3cd28aktinhib_338	cd3cd28aktinhib_339	cd3cd28aktinhib_340	cd3cd28aktinhib_341	cd3cd28aktinhib_342	cd3cd28aktinhib_343	cd3cd28aktinhib_344	cd3cd28aktinhib_345	cd3cd28aktinhib_346	cd3cd28aktinhib_347	cd3cd28aktinhib_348	cd3cd28aktinhib_349	cd3cd28aktinhib_350	cd3cd28aktinhib_351	cd3cd28aktinhib_352	cd3cd28aktinhib_353	cd3cd28aktinhib_354	cd3cd28aktinhib_355	cd3cd28aktinhib_356	cd3cd28aktinhib_357	cd3cd28aktinhib_358	cd3cd28aktinhib_359	cd3cd28aktinhib_360	cd3cd28aktinhib_361	cd3cd28aktinhib_362	cd3cd28aktinhib_363	cd3cd28aktinhib_364	cd3cd28aktinhib_365	cd3cd28aktinhib_366	cd3cd28aktinhib_367	cd3cd28aktinhib_368	cd3cd28aktinhib_369	cd3cd28aktinhib_370	cd3cd28aktinhib_371	cd3cd28aktinhib_372	cd3cd28aktinhib_373	cd3cd28aktinhib_374	cd3cd28aktinhib_375	cd3cd28aktinhib_376	cd3cd28aktinhib_377	cd3cd28aktinhib_378	cd3cd28aktinhib_379	cd3cd28aktinhib_380	cd3cd28aktinhib_381	cd3cd28aktinhib_382	cd3cd28aktinhib_383	cd3cd28aktinhib_384	cd3cd28aktinhib_385	cd3cd28aktinhib_386	cd3cd28aktinhib_387	cd3cd28aktinhib_388	cd3cd28aktinhib_389	cd3cd28aktinhib_390	cd3cd28aktinhib_391	cd3cd28aktinhib_392	cd3cd28aktinhib_393	cd3cd28aktinhib_394	cd3cd28aktinhib_395	cd3cd28aktinhib_396	cd3cd28aktinhib_397	cd3cd28aktinhib_398	cd3cd28aktinhib_399	cd3cd28aktinhib_400	cd3cd28aktinhib_401	cd3cd28aktinhib_402	cd3cd28aktinhib_403	cd3cd28aktinhib_404	cd3cd28aktinhib_405	cd3cd28aktinhib_406	cd3cd28aktinhib_407	cd3cd28aktinhib_408	cd3cd28aktinhib_409	cd3cd28aktinhib_410	cd3cd28aktinhib_411	cd3cd28aktinhib_412	cd3cd28aktinhib_413	cd3cd28aktinhib_414	cd3cd28aktinhib_415	cd3cd28aktinhib_416	cd3cd28aktinhib_417	cd3cd28aktinhib_418	cd3cd28aktinhib_419	cd3cd28aktinhib_420	cd3cd28aktinhib_421	cd3cd28aktinhib_422	cd3cd28aktinhib_423	cd3cd28aktinhib_424	cd3cd28aktinhib_425	cd3cd28aktinhib_426	cd3cd28aktinhib_427	cd3cd28aktinhib_428	cd3cd28aktinhib_429	cd3cd28aktinhib_430	cd3cd28aktinhib_431	cd3cd28aktinhib_432	cd3cd28aktinhib_433	cd3cd28aktinhib_434	cd3cd28aktinhib_435	cd3cd28aktinhib_436	cd3cd28aktinhib_437	cd3cd28aktinhib_438	cd3cd28aktinhib_439	cd3cd28aktinhib_440	cd3cd28aktinhib_441	cd3cd28aktinhib_442	cd3cd28aktinhib_443	cd3cd28aktinhib_444	cd3cd28aktinhib_445	cd3cd28aktinhib_446	cd3cd28aktinhib_447	cd3cd28aktinhib_448	cd3cd28aktinhib_449	cd3cd28aktinhib_450	cd3cd28aktinhib_451	cd3cd28aktinhib_452	cd3cd28aktinhib_453	cd3cd28aktinhib_454	cd3cd28aktinhib_455	cd3cd28aktinhib_456	cd3cd28aktinhib_457	cd3cd28aktinhib_458	cd3cd28aktinhib_459	cd3cd28aktinhib_460	cd3cd28aktinhib_461	cd3cd28aktinhib_462	cd3cd28aktinhib_463	cd3cd28aktinhib_464	cd3cd28aktinhib_465	cd3cd28aktinhib_466	cd3cd28aktinhib_467	cd3cd28aktinhib_468	cd3cd28aktinhib_469	cd3cd28aktinhib_470	cd3cd28aktinhib_471	cd3cd28aktinhib_472	cd3cd28aktinhib_473	cd3cd28aktinhib_474	cd3cd28aktinhib_475	cd3cd28aktinhib_476	cd3cd28aktinhib_477	cd3cd28aktinhib_478	cd3cd28aktinhib_479	cd3cd28aktinhib_480	cd3cd28aktinhib_481	cd3cd28aktinhib_482	cd3cd28aktinhib_483	cd3cd28aktinhib_484	cd3cd28aktinhib_485	cd3cd28aktinhib_486	cd3cd28aktinhib_487	cd3cd28aktinhib_488	cd3cd28aktinhib_489	cd3cd28aktinhib_490	cd3cd28aktinhib_491	cd3cd28aktinhib_492	cd3cd28aktinhib_493	cd3cd28aktinhib_494	cd3cd28aktinhib_495	cd3cd28aktinhib_496	cd3cd28aktinhib_497	cd3cd28aktinhib_498	cd3cd28aktinhib_499	cd3cd28aktinhib_500	cd3cd28aktinhib_501	cd3cd28aktinhib_502	cd3cd28aktinhib_503	cd3cd28aktinhib_504	cd3cd28aktinhib_505	cd3cd28aktinhib_506	cd3cd28aktinhib_507	cd3cd28aktinhib_508	cd3cd28aktinhib_509	cd3cd28aktinhib_510	cd3cd28aktinhib_511	cd3cd28aktinhib_512	cd3cd28aktinhib_513	cd3cd28aktinhib_514	cd3cd28aktinhib_515	cd3cd28aktinhib_516	cd3cd28aktinhib_517	cd3cd28aktinhib_518	cd3cd28aktinhib_519	cd3cd28aktinhib_520	cd3cd28aktinhib_521	cd3cd28aktinhib_522	cd3cd28aktinhib_523	cd3cd28aktinhib_524	cd3cd28aktinhib_525	cd3cd28aktinhib_526	cd3cd28aktinhib_527	cd3cd28aktinhib_528	cd3cd28aktinhib_529	cd3cd28aktinhib_530	cd3cd28aktinhib_531	cd3cd28aktinhib_532	cd3cd28aktinhib_533	cd3cd28aktinhib_534	cd3cd28aktinhib_535	cd3cd28aktinhib_536	cd3cd28aktinhib_537	cd3cd28aktinhib_538	cd3cd28aktinhib_539	cd3cd28aktinhib_540	cd3cd28aktinhib_541	cd3cd28aktinhib_542	cd3cd28aktinhib_543	cd3cd28aktinhib_544	cd3cd28aktinhib_545	cd3cd28aktinhib_546	cd3cd28aktinhib_547	cd3cd28aktinhib_548	cd3cd28aktinhib_549	cd3cd28aktinhib_550	cd3cd28aktinhib_551	cd3cd28aktinhib_552	cd3cd28aktinhib_553	cd3cd28aktinhib_554	cd3cd28aktinhib_555	cd3cd28aktinhib_556	cd3cd28aktinhib_557	cd3cd28aktinhib_558	cd3cd28aktinhib_559	cd3cd28aktinhib_560	cd3cd28aktinhib_561	cd3cd28aktinhib_562	cd3cd28aktinhib_563	cd3cd28aktinhib_564	cd3cd28aktinhib_565	cd3cd28aktinhib_566	cd3cd28aktinhib_567	cd3cd28aktinhib_568	cd3cd28aktinhib_569	cd3cd28aktinhib_570	cd3cd28aktinhib_571	cd3cd28aktinhib_572	cd3cd28aktinhib_573	cd3cd28aktinhib_574	cd3cd28aktinhib_575	cd3cd28aktinhib_576	cd3cd28aktinhib_577	cd3cd28aktinhib_578	cd3cd28aktinhib_579	cd3cd28aktinhib_580	cd3cd28aktinhib_581	cd3cd28aktinhib_582	cd3cd28aktinhib_583	cd3cd28aktinhib_584	cd3cd28aktinhib_585	cd3cd28aktinhib_586	cd3cd28aktinhib_587	cd3cd28aktinhib_588	cd3cd28aktinhib_589	cd3cd28aktinhib_590	cd3cd28aktinhib_591	cd3cd28aktinhib_592	cd3cd28aktinhib_593	cd3cd28aktinhib_594	cd3cd28aktinhib_595	cd3cd28aktinhib_596	cd3cd28aktinhib_597	cd3cd28aktinhib_598	cd3cd28aktinhib_599	cd3cd28aktinhib_600	cd3cd28aktinhib_601	cd3cd28aktinhib_602	cd3cd28aktinhib_603	cd3cd28aktinhib_604	cd3cd28aktinhib_605	cd3cd28aktinhib_606	cd3cd28aktinhib_607	cd3cd28aktinhib_608	cd3cd28aktinhib_609	cd3cd28aktinhib_610	cd3cd28aktinhib_611	cd3cd28aktinhib_612	cd3cd28aktinhib_613	cd3cd28aktinhib_614	cd3cd28aktinhib_615	cd3cd28aktinhib_616	cd3cd28aktinhib_617	cd3cd28aktinhib_618	cd3cd28aktinhib_619	cd3cd28aktinhib_620	cd3cd28aktinhib_621	cd3cd28aktinhib_622	cd3cd28aktinhib_623	cd3cd28aktinhib_624	cd3cd28aktinhib_625	cd3cd28aktinhib_626	cd3cd28aktinhib_627	cd3cd28aktinhib_628	cd3cd28aktinhib_629	cd3cd28aktinhib_630	cd3cd28aktinhib_631	cd3cd28aktinhib_632	cd3cd28aktinhib_633	cd3cd28aktinhib_634	cd3cd28aktinhib_635	cd3cd28aktinhib_636	cd3cd28aktinhib_637	cd3cd28aktinhib_638	cd3cd28aktinhib_639	cd3cd28aktinhib_640	cd3cd28aktinhib_641	cd3cd28aktinhib_642	cd3cd28aktinhib_643	cd3cd28aktinhib_644	cd3cd28aktinhib_645	cd3cd28aktinhib_646	cd3cd28aktinhib_647	cd3cd28aktinhib_648	cd3cd28aktinhib_649	cd3cd28aktinhib_650	cd3cd28aktinhib_651	cd3cd28aktinhib_652	cd3cd28aktinhib_653	cd3cd28aktinhib_654	cd3cd28aktinhib_655	cd3cd28aktinhib_656	cd3cd28aktinhib_657	cd3cd28aktinhib_658	cd3cd28aktinhib_659	cd3cd28aktinhib_660	cd3cd28aktinhib_661	cd3cd28aktinhib_662	cd3cd28aktinhib_663	cd3cd28aktinhib_664	cd3cd28aktinhib_665	cd3cd28aktinhib_666	cd3cd28aktinhib_667	cd3cd28aktinhib_668	cd3cd28aktinhib_669	cd3cd28aktinhib_670	cd3cd28aktinhib_671	cd3cd28aktinhib_672	cd3cd28aktinhib_673	cd3cd28aktinhib_674	cd3cd28aktinhib_675	cd3cd28aktinhib_676	cd3cd28aktinhib_677	cd3cd28aktinhib_678	cd3cd28aktinhib_679	cd3cd28aktinhib_680	cd3cd28aktinhib_681	cd3cd28aktinhib_682	cd3cd28aktinhib_683	cd3cd28aktinhib_684	cd3cd28aktinhib_685	cd3cd28aktinhib_686	cd3cd28aktinhib_687	cd3cd28aktinhib_688	cd3cd28aktinhib_689	cd3cd28aktinhib_690	cd3cd28aktinhib_691	cd3cd28aktinhib_692	cd3cd28aktinhib_693	cd3cd28aktinhib_694	cd3cd28aktinhib_695	cd3cd28aktinhib_696	cd3cd28aktinhib_697	cd3cd28aktinhib_698	cd3cd28aktinhib_699	cd3cd28aktinhib_700	cd3cd28aktinhib_701	cd3cd28aktinhib_702	cd3cd28aktinhib_703	cd3cd28aktinhib_704	cd3cd28aktinhib_705	cd3cd28aktinhib_706	cd3cd28aktinhib_707	cd3cd28aktinhib_708	cd3cd28aktinhib_709	cd3cd28aktinhib_710	cd3cd28aktinhib_711	cd3cd28aktinhib_712	cd3cd28aktinhib_713	cd3cd28aktinhib_714	cd3cd28aktinhib_715	cd3cd28aktinhib_716	cd3cd28aktinhib_717	cd3cd28aktinhib_718	cd3cd28aktinhib_719	cd3cd28aktinhib_720	cd3cd28aktinhib_721	cd3cd28aktinhib_722	cd3cd28aktinhib_723	cd3cd28aktinhib_724	cd3cd28aktinhib_725	cd3cd28aktinhib_726	cd3cd28aktinhib_727	cd3cd28aktinhib_728	cd3cd28aktinhib_729	cd3cd28aktinhib_730	cd3cd28aktinhib_731	cd3cd28aktinhib_732	cd3cd28aktinhib_733	cd3cd28aktinhib_734	cd3cd28aktinhib_735	cd3cd28aktinhib_736	cd3cd28aktinhib_737	cd3cd28aktinhib_738	cd3cd28aktinhib_739	cd3cd28aktinhib_740	cd3cd28aktinhib_741	cd3cd28aktinhib_742	cd3cd28aktinhib_743	cd3cd28aktinhib_744	cd3cd28aktinhib_745	cd3cd28aktinhib_746	cd3cd28aktinhib_747	cd3cd28aktinhib_748	cd3cd28aktinhib_749	cd3cd28aktinhib_750	cd3cd28aktinhib_751	cd3cd28aktinhib_752	cd3cd28aktinhib_753	cd3cd28aktinhib_754	cd3cd28aktinhib_755	cd3cd28aktinhib_756	cd3cd28aktinhib_757	cd3cd28aktinhib_758	cd3cd28aktinhib_759	cd3cd28aktinhib_760	cd3cd28aktinhib_761	cd3cd28aktinhib_762	cd3cd28aktinhib_763	cd3cd28aktinhib_764	cd3cd28aktinhib_765	cd3cd28aktinhib_766	cd3cd28aktinhib_767	cd3cd28aktinhib_768	cd3cd28aktinhib_769	cd3cd28aktinhib_770	cd3cd28aktinhib_771	cd3cd28aktinhib_772	cd3cd28aktinhib_773	cd3cd28aktinhib_774	cd3cd28aktinhib_775	cd3cd28aktinhib_776	cd3cd28aktinhib_777	cd3cd28aktinhib_778	cd3cd28aktinhib_779	cd3cd28aktinhib_780	cd3cd28aktinhib_781	cd3cd28aktinhib_782	cd3cd28aktinhib_783	cd3cd28aktinhib_784	cd3cd28aktinhib_785	cd3cd28aktinhib_786	cd3cd28aktinhib_787	cd3cd28aktinhib_788	cd3cd28aktinhib_789	cd3cd28aktinhib_790	cd3cd28aktinhib_791	cd3cd28aktinhib_792	cd3cd28aktinhib_793	cd3cd28aktinhib_794	cd3cd28aktinhib_795	cd3cd28aktinhib_796	cd3cd28aktinhib_797	cd3cd28aktinhib_798	cd3cd28aktinhib_799	cd3cd28aktinhib_800	cd3cd28aktinhib_801	cd3cd28aktinhib_802	cd3cd28aktinhib_803	cd3cd28aktinhib_804	cd3cd28aktinhib_805	cd3cd28aktinhib_806	cd3cd28aktinhib_807	cd3cd28aktinhib_808	cd3cd28aktinhib_809	cd3cd28aktinhib_810	cd3cd28aktinhib_811	cd3cd28aktinhib_812	cd3cd28aktinhib_813	cd3cd28aktinhib_814	cd3cd28aktinhib_815	cd3cd28aktinhib_816	cd3cd28aktinhib_817	cd3cd28aktinhib_818	cd3cd28aktinhib_819	cd3cd28aktinhib_820	cd3cd28aktinhib_821	cd3cd28aktinhib_822	cd3cd28aktinhib_823	cd3cd28aktinhib_824	cd3cd28aktinhib_825	cd3cd28aktinhib_826	cd3cd28aktinhib_827	cd3cd28aktinhib_828	cd3cd28aktinhib_829	cd3cd28aktinhib_830	cd3cd28aktinhib_831	cd3cd28aktinhib_832	cd3cd28aktinhib_833	cd3cd28aktinhib_834	cd3cd28aktinhib_835	cd3cd28aktinhib_836	cd3cd28aktinhib_837	cd3cd28aktinhib_838	cd3cd28aktinhib_839	cd3cd28aktinhib_840	cd3cd28aktinhib_841	cd3cd28aktinhib_842	cd3cd28aktinhib_843	cd3cd28aktinhib_844	cd3cd28aktinhib_845	cd3cd28aktinhib_846	cd3cd28aktinhib_847	cd3cd28aktinhib_848	cd3cd28aktinhib_849	cd3cd28aktinhib_850	cd3cd28aktinhib_851	cd3cd28aktinhib_852	cd3cd28aktinhib_853	cd3cd28aktinhib_854	cd3cd28aktinhib_855	cd3cd28aktinhib_856	cd3cd28aktinhib_857	cd3cd28aktinhib_858	cd3cd28aktinhib_859	cd3cd28aktinhib_860	cd3cd28aktinhib_861	cd3cd28aktinhib_862	cd3cd28aktinhib_863	cd3cd28aktinhib_864	cd3cd28aktinhib_865	cd3cd28aktinhib_866	cd3cd28aktinhib_867	cd3cd28aktinhib_868	cd3cd28aktinhib_869	cd3cd28aktinhib_870	cd3cd28aktinhib_871	cd3cd28aktinhib_872	cd3cd28aktinhib_873	cd3cd28aktinhib_874	cd3cd28aktinhib_875	cd3cd28aktinhib_876	cd3cd28aktinhib_877	cd3cd28aktinhib_878	cd3cd28aktinhib_879	cd3cd28aktinhib_880	cd3cd28aktinhib_881	cd3cd28aktinhib_882	cd3cd28aktinhib_883	cd3cd28aktinhib_884	cd3cd28aktinhib_885	cd3cd28aktinhib_886	cd3cd28aktinhib_887	cd3cd28aktinhib_888	cd3cd28aktinhib_889	cd3cd28aktinhib_890	cd3cd28aktinhib_891	cd3cd28aktinhib_892	cd3cd28aktinhib_893	cd3cd28aktinhib_894	cd3cd28aktinhib_895	cd3cd28aktinhib_896	cd3cd28aktinhib_897	cd3cd28aktinhib_898	cd3cd28aktinhib_899	cd3cd28aktinhib_900	cd3cd28aktinhib_901	cd3cd28aktinhib_902	cd3cd28aktinhib_903	cd3cd28aktinhib_904	cd3cd28aktinhib_905	cd3cd28aktinhib_906	cd3cd28aktinhib_907	cd3cd28aktinhib_908	cd3cd28aktinhib_909	cd3cd28aktinhib_910	cd3cd28_0	cd3cd28_1	cd3cd28_2	cd3cd28_3	cd3cd28_4	cd3cd28_5	cd3cd28_6	cd3cd28_7	cd3cd28_8	cd3cd28_9	cd3cd28_10	cd3cd28_11	cd3cd28_12	cd3cd28_13	cd3cd28_14	cd3cd28_15	cd3cd28_16	cd3cd28_17	cd3cd28_18	cd3cd28_19	cd3cd28_20	cd3cd28_21	cd3cd28_22	cd3cd28_23	cd3cd28_24	cd3cd28_25	cd3cd28_26	cd3cd28_27	cd3cd28_28	cd3cd28_29	cd3cd28_30	cd3cd28_31	cd3cd28_32	cd3cd28_33	cd3cd28_34	cd3cd28_35	cd3cd28_36	cd3cd28_37	cd3cd28_38	cd3cd28_39	cd3cd28_40	cd3cd28_41	cd3cd28_42	cd3cd28_43	cd3cd28_44	cd3cd28_45	cd3cd28_46	cd3cd28_47	cd3cd28_48	cd3cd28_49	cd3cd28_50	cd3cd28_51	cd3cd28_52	cd3cd28_53	cd3cd28_54	cd3cd28_55	cd3cd28_56	cd3cd28_57	cd3cd28_58	cd3cd28_59	cd3cd28_60	cd3cd28_61	cd3cd28_62	cd3cd28_63	cd3cd28_64	cd3cd28_65	cd3cd28_66	cd3cd28_67	cd3cd28_68	cd3cd28_69	cd3cd28_70	cd3cd28_71	cd3cd28_72	cd3cd28_73	cd3cd28_74	cd3cd28_75	cd3cd28_76	cd3cd28_77	cd3cd28_78	cd3cd28_79	cd3cd28_80	cd3cd28_81	cd3cd28_82	cd3cd28_83	cd3cd28_84	cd3cd28_85	cd3cd28_86	cd3cd28_87	cd3cd28_88	cd3cd28_89	cd3cd28_90	cd3cd28_91	cd3cd28_92	cd3cd28_93	cd3cd28_94	cd3cd28_95	cd3cd28_96	cd3cd28_97	cd3cd28_98	cd3cd28_99	cd3cd28_100	cd3cd28_101	cd3cd28_102	cd3cd28_103	cd3cd28_104	cd3cd28_105	cd3cd28_106	cd3cd28_107	cd3cd28_108	cd3cd28_109	cd3cd28_110	cd3cd28_111	cd3cd28_112	cd3cd28_113	cd3cd28_114	cd3cd28_115	cd3cd28_116	cd3cd28_117	cd3cd28_118	cd3cd28_119	cd3cd28_120	cd3cd28_121	cd3cd28_122	cd3cd28_123	cd3cd28_124	cd3cd28_125	cd3cd28_126	cd3cd28_127	cd3cd28_128	cd3cd28_129	cd3cd28_130	cd3cd28_131	cd3cd28_132	cd3cd28_133	cd3cd28_134	cd3cd28_135	cd3cd28_136	cd3cd28_137	cd3cd28_138	cd3cd28_139	cd3cd28_140	cd3cd28_141	cd3cd28_142	cd3cd28_143	cd3cd28_144	cd3cd28_145	cd3cd28_146	cd3cd28_147	cd3cd28_148	cd3cd28_149	cd3cd28_150	cd3cd28_151	cd3cd28_152	cd3cd28_153	cd3cd28_154	cd3cd28_155	cd3cd28_156	cd3cd28_157	cd3cd28_158	cd3cd28_159	cd3cd28_160	cd3cd28_161	cd3cd28_162	cd3cd28_163	cd3cd28_164	cd3cd28_165	cd3cd28_166	cd3cd28_167	cd3cd28_168	cd3cd28_169	cd3cd28_170	cd3cd28_171	cd3cd28_172	cd3cd28_173	cd3cd28_174	cd3cd28_175	cd3cd28_176	cd3cd28_177	cd3cd28_178	cd3cd28_179	cd3cd28_180	cd3cd28_181	cd3cd28_182	cd3cd28_183	cd3cd28_184	cd3cd28_185	cd3cd28_186	cd3cd28_187	cd3cd28_188	cd3cd28_189	cd3cd28_190	cd3cd28_191	cd3cd28_192	cd3cd28_193	cd3cd28_194	cd3cd28_195	cd3cd28_196	cd3cd28_197	cd3cd28_198	cd3cd28_199	cd3cd28_200	cd3cd28_201	cd3cd28_202	cd3cd28_203	cd3cd28_204	cd3cd28_205	cd3cd28_206	cd3cd28_207	cd3cd28_208	cd3cd28_209	cd3cd28_210	cd3cd28_211	cd3cd28_212	cd3cd28_213	cd3cd28_214	cd3cd28_215	cd3cd28_216	cd3cd28_217	cd3cd28_218	cd3cd28_219	cd3cd28_220	cd3cd28_221	cd3cd28_222	cd3cd28_223	cd3cd28_224	cd3cd28_225	cd3cd28_226	cd3cd28_227	cd3cd28_228	cd3cd28_229	cd3cd28_230	cd3cd28_231	cd3cd28_232	cd3cd28_233	cd3cd28_234	cd3cd28_235	cd3cd28_236	cd3cd28_237	cd3cd28_238	cd3cd28_239	cd3cd28_240	cd3cd28_241	cd3cd28_242	cd3cd28_243	cd3cd28_244	cd3cd28_245	cd3cd28_246	cd3cd28_247	cd3cd28_248	cd3cd28_249	cd3cd28_250	cd3cd28_251	cd3cd28_252	cd3cd28_253	cd3cd28_254	cd3cd28_255	cd3cd28_256	cd3cd28_257	cd3cd28_258	cd3cd28_259	cd3cd28_260	cd3cd28_261	cd3cd28_262	cd3cd28_263	cd3cd28_264	cd3cd28_265	cd3cd28_266	cd3cd28_267	cd3cd28_268	cd3cd28_269	cd3cd28_270	cd3cd28_271	cd3cd28_272	cd3cd28_273	cd3cd28_274	cd3cd28_275	cd3cd28_276	cd3cd28_277	cd3cd28_278	cd3cd28_279	cd3cd28_280	cd3cd28_281	cd3cd28_282	cd3cd28_283	cd3cd28_284	cd3cd28_285	cd3cd28_286	cd3cd28_287	cd3cd28_288	cd3cd28_289	cd3cd28_290	cd3cd28_291	cd3cd28_292	cd3cd28_293	cd3cd28_294	cd3cd28_295	cd3cd28_296	cd3cd28_297	cd3cd28_298	cd3cd28_299	cd3cd28_300	cd3cd28_301	cd3cd28_302	cd3cd28_303	cd3cd28_304	cd3cd28_305	cd3cd28_306	cd3cd28_307	cd3cd28_308	cd3cd28_309	cd3cd28_310	cd3cd28_311	cd3cd28_312	cd3cd28_313	cd3cd28_314	cd3cd28_315	cd3cd28_316	cd3cd28_317	cd3cd28_318	cd3cd28_319	cd3cd28_320	cd3cd28_321	cd3cd28_322	cd3cd28_323	cd3cd28_324	cd3cd28_325	cd3cd28_326	cd3cd28_327	cd3cd28_328	cd3cd28_329	cd3cd28_330	cd3cd28_331	cd3cd28_332	cd3cd28_333	cd3cd28_334	cd3cd28_335	cd3cd28_336	cd3cd28_337	cd3cd28_338	cd3cd28_339	cd3cd28_340	cd3cd28_341	cd3cd28_342	cd3cd28_343	cd3cd28_344	cd3cd28_345	cd3cd28_346	cd3cd28_347	cd3cd28_348	cd3cd28_349	cd3cd28_350	cd3cd28_351	cd3cd28_352	cd3cd28_353	cd3cd28_354	cd3cd28_355	cd3cd28_356	cd3cd28_357	cd3cd28_358	cd3cd28_359	cd3cd28_360	cd3cd28_361	cd3cd28_362	cd3cd28_363	cd3cd28_364	cd3cd28_365	cd3cd28_366	cd3cd28_367	cd3cd28_368	cd3cd28_369	cd3cd28_370	cd3cd28_371	cd3cd28_372	cd3cd28_373	cd3cd28_374	cd3cd28_375	cd3cd28_376	cd3cd28_377	cd3cd28_378	cd3cd28_379	cd3cd28_380	cd3cd28_381	cd3cd28_382	cd3cd28_383	cd3cd28_384	cd3cd28_385	cd3cd28_386	cd3cd28_387	cd3cd28_388	cd3cd28_389	cd3cd28_390	cd3cd28_391	cd3cd28_392	cd3cd28_393	cd3cd28_394	cd3cd28_395	cd3cd28_396	cd3cd28_397	cd3cd28_398	cd3cd28_399	cd3cd28_400	cd3cd28_401	cd3cd28_402	cd3cd28_403	cd3cd28_404	cd3cd28_405	cd3cd28_406	cd3cd28_407	cd3cd28_408	cd3cd28_409	cd3cd28_410	cd3cd28_411	cd3cd28_412	cd3cd28_413	cd3cd28_414	cd3cd28_415	cd3cd28_416	cd3cd28_417	cd3cd28_418	cd3cd28_419	cd3cd28_420	cd3cd28_421	cd3cd28_422	cd3cd28_423	cd3cd28_424	cd3cd28_425	cd3cd28_426	cd3cd28_427	cd3cd28_428	cd3cd28_429	cd3cd28_430	cd3cd28_431	cd3cd28_432	cd3cd28_433	cd3cd28_434	cd3cd28_435	cd3cd28_436	cd3cd28_437	cd3cd28_438	cd3cd28_439	cd3cd28_440	cd3cd28_441	cd3cd28_442	cd3cd28_443	cd3cd28_444	cd3cd28_445	cd3cd28_446	cd3cd28_447	cd3cd28_448	cd3cd28_449	cd3cd28_450	cd3cd28_451	cd3cd28_452	cd3cd28_453	cd3cd28_454	cd3cd28_455	cd3cd28_456	cd3cd28_457	cd3cd28_458	cd3cd28_459	cd3cd28_460	cd3cd28_461	cd3cd28_462	cd3cd28_463	cd3cd28_464	cd3cd28_465	cd3cd28_466	cd3cd28_467	cd3cd28_468	cd3cd28_469	cd3cd28_470	cd3cd28_471	cd3cd28_472	cd3cd28_473	cd3cd28_474	cd3cd28_475	cd3cd28_476	cd3cd28_477	cd3cd28_478	cd3cd28_479	cd3cd28_480	cd3cd28_481	cd3cd28_482	cd3cd28_483	cd3cd28_484	cd3cd28_485	cd3cd28_486	cd3cd28_487	cd3cd28_488	cd3cd28_489	cd3cd28_490	cd3cd28_491	cd3cd28_492	cd3cd28_493	cd3cd28_494	cd3cd28_495	cd3cd28_496	cd3cd28_497	cd3cd28_498	cd3cd28_499	cd3cd28_500	cd3cd28_501	cd3cd28_502	cd3cd28_503	cd3cd28_504	cd3cd28_505	cd3cd28_506	cd3cd28_507	cd3cd28_508	cd3cd28_509	cd3cd28_510	cd3cd28_511	cd3cd28_512	cd3cd28_513	cd3cd28_514	cd3cd28_515	cd3cd28_516	cd3cd28_517	cd3cd28_518	cd3cd28_519	cd3cd28_520	cd3cd28_521	cd3cd28_522	cd3cd28_523	cd3cd28_524	cd3cd28_525	cd3cd28_526	cd3cd28_527	cd3cd28_528	cd3cd28_529	cd3cd28_530	cd3cd28_531	cd3cd28_532	cd3cd28_533	cd3cd28_534	cd3cd28_535	cd3cd28_536	cd3cd28_537	cd3cd28_538	cd3cd28_539	cd3cd28_540	cd3cd28_541	cd3cd28_542	cd3cd28_543	cd3cd28_544	cd3cd28_545	cd3cd28_546	cd3cd28_547	cd3cd28_548	cd3cd28_549	cd3cd28_550	cd3cd28_551	cd3cd28_552	cd3cd28_553	cd3cd28_554	cd3cd28_555	cd3cd28_556	cd3cd28_557	cd3cd28_558	cd3cd28_559	cd3cd28_560	cd3cd28_561	cd3cd28_562	cd3cd28_563	cd3cd28_564	cd3cd28_565	cd3cd28_566	cd3cd28_567	cd3cd28_568	cd3cd28_569	cd3cd28_570	cd3cd28_571	cd3cd28_572	cd3cd28_573	cd3cd28_574	cd3cd28_575	cd3cd28_576	cd3cd28_577	cd3cd28_578	cd3cd28_579	cd3cd28_580	cd3cd28_581	cd3cd28_582	cd3cd28_583	cd3cd28_584	cd3cd28_585	cd3cd28_586	cd3cd28_587	cd3cd28_588	cd3cd28_589	cd3cd28_590	cd3cd28_591	cd3cd28_592	cd3cd28_593	cd3cd28_594	cd3cd28_595	cd3cd28_596	cd3cd28_597	cd3cd28_598	cd3cd28_599	cd3cd28_600	cd3cd28_601	cd3cd28_602	cd3cd28_603	cd3cd28_604	cd3cd28_605	cd3cd28_606	cd3cd28_607	cd3cd28_608	cd3cd28_609	cd3cd28_610	cd3cd28_611	cd3cd28_612	cd3cd28_613	cd3cd28_614	cd3cd28_615	cd3cd28_616	cd3cd28_617	cd3cd28_618	cd3cd28_619	cd3cd28_620	cd3cd28_621	cd3cd28_622	cd3cd28_623	cd3cd28_624	cd3cd28_625	cd3cd28_626	cd3cd28_627	cd3cd28_628	cd3cd28_629	cd3cd28_630	cd3cd28_631	cd3cd28_632	cd3cd28_633	cd3cd28_634	cd3cd28_635	cd3cd28_636	cd3cd28_637	cd3cd28_638	cd3cd28_639	cd3cd28_640	cd3cd28_641	cd3cd28_642	cd3cd28_643	cd3cd28_644	cd3cd28_645	cd3cd28_646	cd3cd28_647	cd3cd28_648	cd3cd28_649	cd3cd28_650	cd3cd28_651	cd3cd28_652	cd3cd28_653	cd3cd28_654	cd3cd28_655	cd3cd28_656	cd3cd28_657	cd3cd28_658	cd3cd28_659	cd3cd28_660	cd3cd28_661	cd3cd28_662	cd3cd28_663	cd3cd28_664	cd3cd28_665	cd3cd28_666	cd3cd28_667	cd3cd28_668	cd3cd28_669	cd3cd28_670	cd3cd28_671	cd3cd28_672	cd3cd28_673	cd3cd28_674	cd3cd28_675	cd3cd28_676	cd3cd28_677	cd3cd28_678	cd3cd28_679	cd3cd28_680	cd3cd28_681	cd3cd28_682	cd3cd28_683	cd3cd28_684	cd3cd28_685	cd3cd28_686	cd3cd28_687	cd3cd28_688	cd3cd28_689	cd3cd28_690	cd3cd28_691	cd3cd28_692	cd3cd28_693	cd3cd28_694	cd3cd28_695	cd3cd28_696	cd3cd28_697	cd3cd28_698	cd3cd28_699	cd3cd28_700	cd3cd28_701	cd3cd28_702	cd3cd28_703	cd3cd28_704	cd3cd28_705	cd3cd28_706	cd3cd28_707	cd3cd28_708	cd3cd28_709	cd3cd28_710	cd3cd28_711	cd3cd28_712	cd3cd28_713	cd3cd28_714	cd3cd28_715	cd3cd28_716	cd3cd28_717	cd3cd28_718	cd3cd28_719	cd3cd28_720	cd3cd28_721	cd3cd28_722	cd3cd28_723	cd3cd28_724	cd3cd28_725	cd3cd28_726	cd3cd28_727	cd3cd28_728	cd3cd28_729	cd3cd28_730	cd3cd28_731	cd3cd28_732	cd3cd28_733	cd3cd28_734	cd3cd28_735	cd3cd28_736	cd3cd28_737	cd3cd28_738	cd3cd28_739	cd3cd28_740	cd3cd28_741	cd3cd28_742	cd3cd28_743	cd3cd28_744	cd3cd28_745	cd3cd28_746	cd3cd28_747	cd3cd28_748	cd3cd28_749	cd3cd28_750	cd3cd28_751	cd3cd28_752	cd3cd28_753	cd3cd28_754	cd3cd28_755	cd3cd28_756	cd3cd28_757	cd3cd28_758	cd3cd28_759	cd3cd28_760	cd3cd28_761	cd3cd28_762	cd3cd28_763	cd3cd28_764	cd3cd28_765	cd3cd28_766	cd3cd28_767	cd3cd28_768	cd3cd28_769	cd3cd28_770	cd3cd28_771	cd3cd28_772	cd3cd28_773	cd3cd28_774	cd3cd28_775	cd3cd28_776	cd3cd28_777	cd3cd28_778	cd3cd28_779	cd3cd28_780	cd3cd28_781	cd3cd28_782	cd3cd28_783	cd3cd28_784	cd3cd28_785	cd3cd28_786	cd3cd28_787	cd3cd28_788	cd3cd28_789	cd3cd28_790	cd3cd28_791	cd3cd28_792	cd3cd28_793	cd3cd28_794	cd3cd28_795	cd3cd28_796	cd3cd28_797	cd3cd28_798	cd3cd28_799	cd3cd28_800	cd3cd28_801	cd3cd28_802	cd3cd28_803	cd3cd28_804	cd3cd28_805	cd3cd28_806	cd3cd28_807	cd3cd28_808	cd3cd28_809	cd3cd28_810	cd3cd28_811	cd3cd28_812	cd3cd28_813	cd3cd28_814	cd3cd28_815	cd3cd28_816	cd3cd28_817	cd3cd28_818	cd3cd28_819	cd3cd28_820	cd3cd28_821	cd3cd28_822	cd3cd28_823	cd3cd28_824	cd3cd28_825	cd3cd28_826	cd3cd28_827	cd3cd28_828	cd3cd28_829	cd3cd28_830	cd3cd28_831	cd3cd28_832	cd3cd28_833	cd3cd28_834	cd3cd28_835	cd3cd28_836	cd3cd28_837	cd3cd28_838	cd3cd28_839	cd3cd28_840	cd3cd28_841	cd3cd28_842	cd3cd28_843	cd3cd28_844	cd3cd28_845	cd3cd28_846	cd3cd28_847	cd3cd28_848	cd3cd28_849	cd3cd28_850	cd3cd28_851	cd3cd28_852	pma_0	pma_1	pma_2	pma_3	pma_4	pma_5	pma_6	pma_7	pma_8	pma_9	pma_10	pma_11	pma_12	pma_13	pma_14	pma_15	pma_16	pma_17	pma_18	pma_19	pma_20	pma_21	pma_22	pma_23	pma_24	pma_25	pma_26	pma_27	pma_28	pma_29	pma_30	pma_31	pma_32	pma_33	pma_34	pma_35	pma_36	pma_37	pma_38	pma_39	pma_40	pma_41	pma_42	pma_43	pma_44	pma_45	pma_46	pma_47	pma_48	pma_49	pma_50	pma_51	pma_52	pma_53	pma_54	pma_55	pma_56	pma_57	pma_58	pma_59	pma_60	pma_61	pma_62	pma_63	pma_64	pma_65	pma_66	pma_67	pma_68	pma_69	pma_70	pma_71	pma_72	pma_73	pma_74	pma_75	pma_76	pma_77	pma_78	pma_79	pma_80	pma_81	pma_82	pma_83	pma_84	pma_85	pma_86	pma_87	pma_88	pma_89	pma_90	pma_91	pma_92	pma_93	pma_94	pma_95	pma_96	pma_97	pma_98	pma_99	pma_100	pma_101	pma_102	pma_103	pma_104	pma_105	pma_106	pma_107	pma_108	pma_109	pma_110	pma_111	pma_112	pma_113	pma_114	pma_115	pma_116	pma_117	pma_118	pma_119	pma_120	pma_121	pma_122	pma_123	pma_124	pma_125	pma_126	pma_127	pma_128	pma_129	pma_130	pma_131	pma_132	pma_133	pma_134	pma_135	pma_136	pma_137	pma_138	pma_139	pma_140	pma_141	pma_142	pma_143	pma_144	pma_145	pma_146	pma_147	pma_148	pma_149	pma_150	pma_151	pma_152	pma_153	pma_154	pma_155	pma_156	pma_157	pma_158	pma_159	pma_160	pma_161	pma_162	pma_163	pma_164	pma_165	pma_166	pma_167	pma_168	pma_169	pma_170	pma_171	pma_172	pma_173	pma_174	pma_175	pma_176	pma_177	pma_178	pma_179	pma_180	pma_181	pma_182	pma_183	pma_184	pma_185	pma_186	pma_187	pma_188	pma_189	pma_190	pma_191	pma_192	pma_193	pma_194	pma_195	pma_196	pma_197	pma_198	pma_199	pma_200	pma_201	pma_202	pma_203	pma_204	pma_205	pma_206	pma_207	pma_208	pma_209	pma_210	pma_211	pma_212	pma_213	pma_214	pma_215	pma_216	pma_217	pma_218	pma_219	pma_220	pma_221	pma_222	pma_223	pma_224	pma_225	pma_226	pma_227	pma_228	pma_229	pma_230	pma_231	pma_232	pma_233	pma_234	pma_235	pma_236	pma_237	pma_238	pma_239	pma_240	pma_241	pma_242	pma_243	pma_244	pma_245	pma_246	pma_247	pma_248	pma_249	pma_250	pma_251	pma_252	pma_253	pma_254	pma_255	pma_256	pma_257	pma_258	pma_259	pma_260	pma_261	pma_262	pma_263	pma_264	pma_265	pma_266	pma_267	pma_268	pma_269	pma_270	pma_271	pma_272	pma_273	pma_274	pma_275	pma_276	pma_277	pma_278	pma_279	pma_280	pma_281	pma_282	pma_283	pma_284	pma_285	pma_286	pma_287	pma_288	pma_289	pma_290	pma_291	pma_292	pma_293	pma_294	pma_295	pma_296	pma_297	pma_298	pma_299	pma_300	pma_301	pma_302	pma_303	pma_304	pma_305	pma_306	pma_307	pma_308	pma_309	pma_310	pma_311	pma_312	pma_313	pma_314	pma_315	pma_316	pma_317	pma_318	pma_319	pma_320	pma_321	pma_322	pma_323	pma_324	pma_325	pma_326	pma_327	pma_328	pma_329	pma_330	pma_331	pma_332	pma_333	pma_334	pma_335	pma_336	pma_337	pma_338	pma_339	pma_340	pma_341	pma_342	pma_343	pma_344	pma_345	pma_346	pma_347	pma_348	pma_349	pma_350	pma_351	pma_352	pma_353	pma_354	pma_355	pma_356	pma_357	pma_358	pma_359	pma_360	pma_361	pma_362	pma_363	pma_364	pma_365	pma_366	pma_367	pma_368	pma_369	pma_370	pma_371	pma_372	pma_373	pma_374	pma_375	pma_376	pma_377	pma_378	pma_379	pma_380	pma_381	pma_382	pma_383	pma_384	pma_385	pma_386	pma_387	pma_388	pma_389	pma_390	pma_391	pma_392	pma_393	pma_394	pma_395	pma_396	pma_397	pma_398	pma_399	pma_400	pma_401	pma_402	pma_403	pma_404	pma_405	pma_406	pma_407	pma_408	pma_409	pma_410	pma_411	pma_412	pma_413	pma_414	pma_415	pma_416	pma_417	pma_418	pma_419	pma_420	pma_421	pma_422	pma_423	pma_424	pma_425	pma_426	pma_427	pma_428	pma_429	pma_430	pma_431	pma_432	pma_433	pma_434	pma_435	pma_436	pma_437	pma_438	pma_439	pma_440	pma_441	pma_442	pma_443	pma_444	pma_445	pma_446	pma_447	pma_448	pma_449	pma_450	pma_451	pma_452	pma_453	pma_454	pma_455	pma_456	pma_457	pma_458	pma_459	pma_460	pma_461	pma_462	pma_463	pma_464	pma_465	pma_466	pma_467	pma_468	pma_469	pma_470	pma_471	pma_472	pma_473	pma_474	pma_475	pma_476	pma_477	pma_478	pma_479	pma_480	pma_481	pma_482	pma_483	pma_484	pma_485	pma_486	pma_487	pma_488	pma_489	pma_490	pma_491	pma_492	pma_493	pma_494	pma_495	pma_496	pma_497	pma_498	pma_499	pma_500	pma_501	pma_502	pma_503	pma_504	pma_505	pma_506	pma_507	pma_508	pma_509	pma_510	pma_511	pma_512	pma_513	pma_514	pma_515	pma_516	pma_517	pma_518	pma_519	pma_520	pma_521	pma_522	pma_523	pma_524	pma_525	pma_526	pma_527	pma_528	pma_529	pma_530	pma_531	pma_532	pma_533	pma_534	pma_535	pma_536	pma_537	pma_538	pma_539	pma_540	pma_541	pma_542	pma_543	pma_544	pma_545	pma_546	pma_547	pma_548	pma_549	pma_550	pma_551	pma_552	pma_553	pma_554	pma_555	pma_556	pma_557	pma_558	pma_559	pma_560	pma_561	pma_562	pma_563	pma_564	pma_565	pma_566	pma_567	pma_568	pma_569	pma_570	pma_571	pma_572	pma_573	pma_574	pma_575	pma_576	pma_577	pma_578	pma_579	pma_580	pma_581	pma_582	pma_583	pma_584	pma_585	pma_586	pma_587	pma_588	pma_589	pma_590	pma_591	pma_592	pma_593	pma_594	pma_595	pma_596	pma_597	pma_598	pma_599	pma_600	pma_601	pma_602	pma_603	pma_604	pma_605	pma_606	pma_607	pma_608	pma_609	pma_610	pma_611	pma_612	pma_613	pma_614	pma_615	pma_616	pma_617	pma_618	pma_619	pma_620	pma_621	pma_622	pma_623	pma_624	pma_625	pma_626	pma_627	pma_628	pma_629	pma_630	pma_631	pma_632	pma_633	pma_634	pma_635	pma_636	pma_637	pma_638	pma_639	pma_640	pma_641	pma_642	pma_643	pma_644	pma_645	pma_646	pma_647	pma_648	pma_649	pma_650	pma_651	pma_652	pma_653	pma_654	pma_655	pma_656	pma_657	pma_658	pma_659	pma_660	pma_661	pma_662	pma_663	pma_664	pma_665	pma_666	pma_667	pma_668	pma_669	pma_670	pma_671	pma_672	pma_673	pma_674	pma_675	pma_676	pma_677	pma_678	pma_679	pma_680	pma_681	pma_682	pma_683	pma_684	pma_685	pma_686	pma_687	pma_688	pma_689	pma_690	pma_691	pma_692	pma_693	pma_694	pma_695	pma_696	pma_697	pma_698	pma_699	pma_700	pma_701	pma_702	pma_703	pma_704	pma_705	pma_706	pma_707	pma_708	pma_709	pma_710	pma_711	pma_712	pma_713	pma_714	pma_715	pma_716	pma_717	pma_718	pma_719	pma_720	pma_721	pma_722	pma_723	pma_724	pma_725	pma_726	pma_727	pma_728	pma_729	pma_730	pma_731	pma_732	pma_733	pma_734	pma_735	pma_736	pma_737	pma_738	pma_739	pma_740	pma_741	pma_742	pma_743	pma_744	pma_745	pma_746	pma_747	pma_748	pma_749	pma_750	pma_751	pma_752	pma_753	pma_754	pma_755	pma_756	pma_757	pma_758	pma_759	pma_760	pma_761	pma_762	pma_763	pma_764	pma_765	pma_766	pma_767	pma_768	pma_769	pma_770	pma_771	pma_772	pma_773	pma_774	pma_775	pma_776	pma_777	pma_778	pma_779	pma_780	pma_781	pma_782	pma_783	pma_784	pma_785	pma_786	pma_787	pma_788	pma_789	pma_790	pma_791	pma_792	pma_793	pma_794	pma_795	pma_796	pma_797	pma_798	pma_799	pma_800	pma_801	pma_802	pma_803	pma_804	pma_805	pma_806	pma_807	pma_808	pma_809	pma_810	pma_811	pma_812	pma_813	pma_814	pma_815	pma_816	pma_817	pma_818	pma_819	pma_820	pma_821	pma_822	pma_823	pma_824	pma_825	pma_826	pma_827	pma_828	pma_829	pma_830	pma_831	pma_832	pma_833	pma_834	pma_835	pma_836	pma_837	pma_838	pma_839	pma_840	pma_841	pma_842	pma_843	pma_844	pma_845	pma_846	pma_847	pma_848	pma_849	pma_850	pma_851	pma_852	pma_853	pma_854	pma_855	pma_856	pma_857	pma_858	pma_859	pma_860	pma_861	pma_862	pma_863	pma_864	pma_865	pma_866	pma_867	pma_868	pma_869	pma_870	pma_871	pma_872	pma_873	pma_874	pma_875	pma_876	pma_877	pma_878	pma_879	pma_880	pma_881	pma_882	pma_883	pma_884	pma_885	pma_886	pma_887	pma_888	pma_889	pma_890	pma_891	pma_892	pma_893	pma_894	pma_895	pma_896	pma_897	pma_898	pma_899	pma_900	pma_901	pma_902	pma_903	pma_904	pma_905	pma_906	pma_907	pma_908	pma_909	pma_910	pma_911	pma_912	b2camp_0	b2camp_1	b2camp_2	b2camp_3	b2camp_4	b2camp_5	b2camp_6	b2camp_7	b2camp_8	b2camp_9	b2camp_10	b2camp_11	b2camp_12	b2camp_13	b2camp_14	b2camp_15	b2camp_16	b2camp_17	b2camp_18	b2camp_19	b2camp_20	b2camp_21	b2camp_22	b2camp_23	b2camp_24	b2camp_25	b2camp_26	b2camp_27	b2camp_28	b2camp_29	b2camp_30	b2camp_31	b2camp_32	b2camp_33	b2camp_34	b2camp_35	b2camp_36	b2camp_37	b2camp_38	b2camp_39	b2camp_40	b2camp_41	b2camp_42	b2camp_43	b2camp_44	b2camp_45	b2camp_46	b2camp_47	b2camp_48	b2camp_49	b2camp_50	b2camp_51	b2camp_52	b2camp_53	b2camp_54	b2camp_55	b2camp_56	b2camp_57	b2camp_58	b2camp_59	b2camp_60	b2camp_61	b2camp_62	b2camp_63	b2camp_64	b2camp_65	b2camp_66	b2camp_67	b2camp_68	b2camp_69	b2camp_70	b2camp_71	b2camp_72	b2camp_73	b2camp_74	b2camp_75	b2camp_76	b2camp_77	b2camp_78	b2camp_79	b2camp_80	b2camp_81	b2camp_82	b2camp_83	b2camp_84	b2camp_85	b2camp_86	b2camp_87	b2camp_88	b2camp_89	b2camp_90	b2camp_91	b2camp_92	b2camp_93	b2camp_94	b2camp_95	b2camp_96	b2camp_97	b2camp_98	b2camp_99	b2camp_100	b2camp_101	b2camp_102	b2camp_103	b2camp_104	b2camp_105	b2camp_106	b2camp_107	b2camp_108	b2camp_109	b2camp_110	b2camp_111	b2camp_112	b2camp_113	b2camp_114	b2camp_115	b2camp_116	b2camp_117	b2camp_118	b2camp_119	b2camp_120	b2camp_121	b2camp_122	b2camp_123	b2camp_124	b2camp_125	b2camp_126	b2camp_127	b2camp_128	b2camp_129	b2camp_130	b2camp_131	b2camp_132	b2camp_133	b2camp_134	b2camp_135	b2camp_136	b2camp_137	b2camp_138	b2camp_139	b2camp_140	b2camp_141	b2camp_142	b2camp_143	b2camp_144	b2camp_145	b2camp_146	b2camp_147	b2camp_148	b2camp_149	b2camp_150	b2camp_151	b2camp_152	b2camp_153	b2camp_154	b2camp_155	b2camp_156	b2camp_157	b2camp_158	b2camp_159	b2camp_160	b2camp_161	b2camp_162	b2camp_163	b2camp_164	b2camp_165	b2camp_166	b2camp_167	b2camp_168	b2camp_169	b2camp_170	b2camp_171	b2camp_172	b2camp_173	b2camp_174	b2camp_175	b2camp_176	b2camp_177	b2camp_178	b2camp_179	b2camp_180	b2camp_181	b2camp_182	b2camp_183	b2camp_184	b2camp_185	b2camp_186	b2camp_187	b2camp_188	b2camp_189	b2camp_190	b2camp_191	b2camp_192	b2camp_193	b2camp_194	b2camp_195	b2camp_196	b2camp_197	b2camp_198	b2camp_199	b2camp_200	b2camp_201	b2camp_202	b2camp_203	b2camp_204	b2camp_205	b2camp_206	b2camp_207	b2camp_208	b2camp_209	b2camp_210	b2camp_211	b2camp_212	b2camp_213	b2camp_214	b2camp_215	b2camp_216	b2camp_217	b2camp_218	b2camp_219	b2camp_220	b2camp_221	b2camp_222	b2camp_223	b2camp_224	b2camp_225	b2camp_226	b2camp_227	b2camp_228	b2camp_229	b2camp_230	b2camp_231	b2camp_232	b2camp_233	b2camp_234	b2camp_235	b2camp_236	b2camp_237	b2camp_238	b2camp_239	b2camp_240	b2camp_241	b2camp_242	b2camp_243	b2camp_244	b2camp_245	b2camp_246	b2camp_247	b2camp_248	b2camp_249	b2camp_250	b2camp_251	b2camp_252	b2camp_253	b2camp_254	b2camp_255	b2camp_256	b2camp_257	b2camp_258	b2camp_259	b2camp_260	b2camp_261	b2camp_262	b2camp_263	b2camp_264	b2camp_265	b2camp_266	b2camp_267	b2camp_268	b2camp_269	b2camp_270	b2camp_271	b2camp_272	b2camp_273	b2camp_274	b2camp_275	b2camp_276	b2camp_277	b2camp_278	b2camp_279	b2camp_280	b2camp_281	b2camp_282	b2camp_283	b2camp_284	b2camp_285	b2camp_286	b2camp_287	b2camp_288	b2camp_289	b2camp_290	b2camp_291	b2camp_292	b2camp_293	b2camp_294	b2camp_295	b2camp_296	b2camp_297	b2camp_298	b2camp_299	b2camp_300	b2camp_301	b2camp_302	b2camp_303	b2camp_304	b2camp_305	b2camp_306	b2camp_307	b2camp_308	b2camp_309	b2camp_310	b2camp_311	b2camp_312	b2camp_313	b2camp_314	b2camp_315	b2camp_316	b2camp_317	b2camp_318	b2camp_319	b2camp_320	b2camp_321	b2camp_322	b2camp_323	b2camp_324	b2camp_325	b2camp_326	b2camp_327	b2camp_328	b2camp_329	b2camp_330	b2camp_331	b2camp_332	b2camp_333	b2camp_334	b2camp_335	b2camp_336	b2camp_337	b2camp_338	b2camp_339	b2camp_340	b2camp_341	b2camp_342	b2camp_343	b2camp_344	b2camp_345	b2camp_346	b2camp_347	b2camp_348	b2camp_349	b2camp_350	b2camp_351	b2camp_352	b2camp_353	b2camp_354	b2camp_355	b2camp_356	b2camp_357	b2camp_358	b2camp_359	b2camp_360	b2camp_361	b2camp_362	b2camp_363	b2camp_364	b2camp_365	b2camp_366	b2camp_367	b2camp_368	b2camp_369	b2camp_370	b2camp_371	b2camp_372	b2camp_373	b2camp_374	b2camp_375	b2camp_376	b2camp_377	b2camp_378	b2camp_379	b2camp_380	b2camp_381	b2camp_382	b2camp_383	b2camp_384	b2camp_385	b2camp_386	b2camp_387	b2camp_388	b2camp_389	b2camp_390	b2camp_391	b2camp_392	b2camp_393	b2camp_394	b2camp_395	b2camp_396	b2camp_397	b2camp_398	b2camp_399	b2camp_400	b2camp_401	b2camp_402	b2camp_403	b2camp_404	b2camp_405	b2camp_406	b2camp_407	b2camp_408	b2camp_409	b2camp_410	b2camp_411	b2camp_412	b2camp_413	b2camp_414	b2camp_415	b2camp_416	b2camp_417	b2camp_418	b2camp_419	b2camp_420	b2camp_421	b2camp_422	b2camp_423	b2camp_424	b2camp_425	b2camp_426	b2camp_427	b2camp_428	b2camp_429	b2camp_430	b2camp_431	b2camp_432	b2camp_433	b2camp_434	b2camp_435	b2camp_436	b2camp_437	b2camp_438	b2camp_439	b2camp_440	b2camp_441	b2camp_442	b2camp_443	b2camp_444	b2camp_445	b2camp_446	b2camp_447	b2camp_448	b2camp_449	b2camp_450	b2camp_451	b2camp_452	b2camp_453	b2camp_454	b2camp_455	b2camp_456	b2camp_457	b2camp_458	b2camp_459	b2camp_460	b2camp_461	b2camp_462	b2camp_463	b2camp_464	b2camp_465	b2camp_466	b2camp_467	b2camp_468	b2camp_469	b2camp_470	b2camp_471	b2camp_472	b2camp_473	b2camp_474	b2camp_475	b2camp_476	b2camp_477	b2camp_478	b2camp_479	b2camp_480	b2camp_481	b2camp_482	b2camp_483	b2camp_484	b2camp_485	b2camp_486	b2camp_487	b2camp_488	b2camp_489	b2camp_490	b2camp_491	b2camp_492	b2camp_493	b2camp_494	b2camp_495	b2camp_496	b2camp_497	b2camp_498	b2camp_499	b2camp_500	b2camp_501	b2camp_502	b2camp_503	b2camp_504	b2camp_505	b2camp_506	b2camp_507	b2camp_508	b2camp_509	b2camp_510	b2camp_511	b2camp_512	b2camp_513	b2camp_514	b2camp_515	b2camp_516	b2camp_517	b2camp_518	b2camp_519	b2camp_520	b2camp_521	b2camp_522	b2camp_523	b2camp_524	b2camp_525	b2camp_526	b2camp_527	b2camp_528	b2camp_529	b2camp_530	b2camp_531	b2camp_532	b2camp_533	b2camp_534	b2camp_535	b2camp_536	b2camp_537	b2camp_538	b2camp_539	b2camp_540	b2camp_541	b2camp_542	b2camp_543	b2camp_544	b2camp_545	b2camp_546	b2camp_547	b2camp_548	b2camp_549	b2camp_550	b2camp_551	b2camp_552	b2camp_553	b2camp_554	b2camp_555	b2camp_556	b2camp_557	b2camp_558	b2camp_559	b2camp_560	b2camp_561	b2camp_562	b2camp_563	b2camp_564	b2camp_565	b2camp_566	b2camp_567	b2camp_568	b2camp_569	b2camp_570	b2camp_571	b2camp_572	b2camp_573	b2camp_574	b2camp_575	b2camp_576	b2camp_577	b2camp_578	b2camp_579	b2camp_580	b2camp_581	b2camp_582	b2camp_583	b2camp_584	b2camp_585	b2camp_586	b2camp_587	b2camp_588	b2camp_589	b2camp_590	b2camp_591	b2camp_592	b2camp_593	b2camp_594	b2camp_595	b2camp_596	b2camp_597	b2camp_598	b2camp_599	b2camp_600	b2camp_601	b2camp_602	b2camp_603	b2camp_604	b2camp_605	b2camp_606	b2camp_607	b2camp_608	b2camp_609	b2camp_610	b2camp_611	b2camp_612	b2camp_613	b2camp_614	b2camp_615	b2camp_616	b2camp_617	b2camp_618	b2camp_619	b2camp_620	b2camp_621	b2camp_622	b2camp_623	b2camp_624	b2camp_625	b2camp_626	b2camp_627	b2camp_628	b2camp_629	b2camp_630	b2camp_631	b2camp_632	b2camp_633	b2camp_634	b2camp_635	b2camp_636	b2camp_637	b2camp_638	b2camp_639	b2camp_640	b2camp_641	b2camp_642	b2camp_643	b2camp_644	b2camp_645	b2camp_646	b2camp_647	b2camp_648	b2camp_649	b2camp_650	b2camp_651	b2camp_652	b2camp_653	b2camp_654	b2camp_655	b2camp_656	b2camp_657	b2camp_658	b2camp_659	b2camp_660	b2camp_661	b2camp_662	b2camp_663	b2camp_664	b2camp_665	b2camp_666	b2camp_667	b2camp_668	b2camp_669	b2camp_670	b2camp_671	b2camp_672	b2camp_673	b2camp_674	b2camp_675	b2camp_676	b2camp_677	b2camp_678	b2camp_679	b2camp_680	b2camp_681	b2camp_682	b2camp_683	b2camp_684	b2camp_685	b2camp_686	b2camp_687	b2camp_688	b2camp_689	b2camp_690	b2camp_691	b2camp_692	b2camp_693	b2camp_694	b2camp_695	b2camp_696	b2camp_697	b2camp_698	b2camp_699	b2camp_700	b2camp_701	b2camp_702	b2camp_703	b2camp_704	b2camp_705	b2camp_706	cd3cd28yl_0	cd3cd28yl_1	cd3cd28yl_2	cd3cd28yl_3	cd3cd28yl_4	cd3cd28yl_5	cd3cd28yl_6	cd3cd28yl_7	cd3cd28yl_8	cd3cd28yl_9	cd3cd28yl_10	cd3cd28yl_11	cd3cd28yl_12	cd3cd28yl_13	cd3cd28yl_14	cd3cd28yl_15	cd3cd28yl_16	cd3cd28yl_17	cd3cd28yl_18	cd3cd28yl_19	cd3cd28yl_20	cd3cd28yl_21	cd3cd28yl_22	cd3cd28yl_23	cd3cd28yl_24	cd3cd28yl_25	cd3cd28yl_26	cd3cd28yl_27	cd3cd28yl_28	cd3cd28yl_29	cd3cd28yl_30	cd3cd28yl_31	cd3cd28yl_32	cd3cd28yl_33	cd3cd28yl_34	cd3cd28yl_35	cd3cd28yl_36	cd3cd28yl_37	cd3cd28yl_38	cd3cd28yl_39	cd3cd28yl_40	cd3cd28yl_41	cd3cd28yl_42	cd3cd28yl_43	cd3cd28yl_44	cd3cd28yl_45	cd3cd28yl_46	cd3cd28yl_47	cd3cd28yl_48	cd3cd28yl_49	cd3cd28yl_50	cd3cd28yl_51	cd3cd28yl_52	cd3cd28yl_53	cd3cd28yl_54	cd3cd28yl_55	cd3cd28yl_56	cd3cd28yl_57	cd3cd28yl_58	cd3cd28yl_59	cd3cd28yl_60	cd3cd28yl_61	cd3cd28yl_62	cd3cd28yl_63	cd3cd28yl_64	cd3cd28yl_65	cd3cd28yl_66	cd3cd28yl_67	cd3cd28yl_68	cd3cd28yl_69	cd3cd28yl_70	cd3cd28yl_71	cd3cd28yl_72	cd3cd28yl_73	cd3cd28yl_74	cd3cd28yl_75	cd3cd28yl_76	cd3cd28yl_77	cd3cd28yl_78	cd3cd28yl_79	cd3cd28yl_80	cd3cd28yl_81	cd3cd28yl_82	cd3cd28yl_83	cd3cd28yl_84	cd3cd28yl_85	cd3cd28yl_86	cd3cd28yl_87	cd3cd28yl_88	cd3cd28yl_89	cd3cd28yl_90	cd3cd28yl_91	cd3cd28yl_92	cd3cd28yl_93	cd3cd28yl_94	cd3cd28yl_95	cd3cd28yl_96	cd3cd28yl_97	cd3cd28yl_98	cd3cd28yl_99	cd3cd28yl_100	cd3cd28yl_101	cd3cd28yl_102	cd3cd28yl_103	cd3cd28yl_104	cd3cd28yl_105	cd3cd28yl_106	cd3cd28yl_107	cd3cd28yl_108	cd3cd28yl_109	cd3cd28yl_110	cd3cd28yl_111	cd3cd28yl_112	cd3cd28yl_113	cd3cd28yl_114	cd3cd28yl_115	cd3cd28yl_116	cd3cd28yl_117	cd3cd28yl_118	cd3cd28yl_119	cd3cd28yl_120	cd3cd28yl_121	cd3cd28yl_122	cd3cd28yl_123	cd3cd28yl_124	cd3cd28yl_125	cd3cd28yl_126	cd3cd28yl_127	cd3cd28yl_128	cd3cd28yl_129	cd3cd28yl_130	cd3cd28yl_131	cd3cd28yl_132	cd3cd28yl_133	cd3cd28yl_134	cd3cd28yl_135	cd3cd28yl_136	cd3cd28yl_137	cd3cd28yl_138	cd3cd28yl_139	cd3cd28yl_140	cd3cd28yl_141	cd3cd28yl_142	cd3cd28yl_143	cd3cd28yl_144	cd3cd28yl_145	cd3cd28yl_146	cd3cd28yl_147	cd3cd28yl_148	cd3cd28yl_149	cd3cd28yl_150	cd3cd28yl_151	cd3cd28yl_152	cd3cd28yl_153	cd3cd28yl_154	cd3cd28yl_155	cd3cd28yl_156	cd3cd28yl_157	cd3cd28yl_158	cd3cd28yl_159	cd3cd28yl_160	cd3cd28yl_161	cd3cd28yl_162	cd3cd28yl_163	cd3cd28yl_164	cd3cd28yl_165	cd3cd28yl_166	cd3cd28yl_167	cd3cd28yl_168	cd3cd28yl_169	cd3cd28yl_170	cd3cd28yl_171	cd3cd28yl_172	cd3cd28yl_173	cd3cd28yl_174	cd3cd28yl_175	cd3cd28yl_176	cd3cd28yl_177	cd3cd28yl_178	cd3cd28yl_179	cd3cd28yl_180	cd3cd28yl_181	cd3cd28yl_182	cd3cd28yl_183	cd3cd28yl_184	cd3cd28yl_185	cd3cd28yl_186	cd3cd28yl_187	cd3cd28yl_188	cd3cd28yl_189	cd3cd28yl_190	cd3cd28yl_191	cd3cd28yl_192	cd3cd28yl_193	cd3cd28yl_194	cd3cd28yl_195	cd3cd28yl_196	cd3cd28yl_197	cd3cd28yl_198	cd3cd28yl_199	cd3cd28yl_200	cd3cd28yl_201	cd3cd28yl_202	cd3cd28yl_203	cd3cd28yl_204	cd3cd28yl_205	cd3cd28yl_206	cd3cd28yl_207	cd3cd28yl_208	cd3cd28yl_209	cd3cd28yl_210	cd3cd28yl_211	cd3cd28yl_212	cd3cd28yl_213	cd3cd28yl_214	cd3cd28yl_215	cd3cd28yl_216	cd3cd28yl_217	cd3cd28yl_218	cd3cd28yl_219	cd3cd28yl_220	cd3cd28yl_221	cd3cd28yl_222	cd3cd28yl_223	cd3cd28yl_224	cd3cd28yl_225	cd3cd28yl_226	cd3cd28yl_227	cd3cd28yl_228	cd3cd28yl_229	cd3cd28yl_230	cd3cd28yl_231	cd3cd28yl_232	cd3cd28yl_233	cd3cd28yl_234	cd3cd28yl_235	cd3cd28yl_236	cd3cd28yl_237	cd3cd28yl_238	cd3cd28yl_239	cd3cd28yl_240	cd3cd28yl_241	cd3cd28yl_242	cd3cd28yl_243	cd3cd28yl_244	cd3cd28yl_245	cd3cd28yl_246	cd3cd28yl_247	cd3cd28yl_248	cd3cd28yl_249	cd3cd28yl_250	cd3cd28yl_251	cd3cd28yl_252	cd3cd28yl_253	cd3cd28yl_254	cd3cd28yl_255	cd3cd28yl_256	cd3cd28yl_257	cd3cd28yl_258	cd3cd28yl_259	cd3cd28yl_260	cd3cd28yl_261	cd3cd28yl_262	cd3cd28yl_263	cd3cd28yl_264	cd3cd28yl_265	cd3cd28yl_266	cd3cd28yl_267	cd3cd28yl_268	cd3cd28yl_269	cd3cd28yl_270	cd3cd28yl_271	cd3cd28yl_272	cd3cd28yl_273	cd3cd28yl_274	cd3cd28yl_275	cd3cd28yl_276	cd3cd28yl_277	cd3cd28yl_278	cd3cd28yl_279	cd3cd28yl_280	cd3cd28yl_281	cd3cd28yl_282	cd3cd28yl_283	cd3cd28yl_284	cd3cd28yl_285	cd3cd28yl_286	cd3cd28yl_287	cd3cd28yl_288	cd3cd28yl_289	cd3cd28yl_290	cd3cd28yl_291	cd3cd28yl_292	cd3cd28yl_293	cd3cd28yl_294	cd3cd28yl_295	cd3cd28yl_296	cd3cd28yl_297	cd3cd28yl_298	cd3cd28yl_299	cd3cd28yl_300	cd3cd28yl_301	cd3cd28yl_302	cd3cd28yl_303	cd3cd28yl_304	cd3cd28yl_305	cd3cd28yl_306	cd3cd28yl_307	cd3cd28yl_308	cd3cd28yl_309	cd3cd28yl_310	cd3cd28yl_311	cd3cd28yl_312	cd3cd28yl_313	cd3cd28yl_314	cd3cd28yl_315	cd3cd28yl_316	cd3cd28yl_317	cd3cd28yl_318	cd3cd28yl_319	cd3cd28yl_320	cd3cd28yl_321	cd3cd28yl_322	cd3cd28yl_323	cd3cd28yl_324	cd3cd28yl_325	cd3cd28yl_326	cd3cd28yl_327	cd3cd28yl_328	cd3cd28yl_329	cd3cd28yl_330	cd3cd28yl_331	cd3cd28yl_332	cd3cd28yl_333	cd3cd28yl_334	cd3cd28yl_335	cd3cd28yl_336	cd3cd28yl_337	cd3cd28yl_338	cd3cd28yl_339	cd3cd28yl_340	cd3cd28yl_341	cd3cd28yl_342	cd3cd28yl_343	cd3cd28yl_344	cd3cd28yl_345	cd3cd28yl_346	cd3cd28yl_347	cd3cd28yl_348	cd3cd28yl_349	cd3cd28yl_350	cd3cd28yl_351	cd3cd28yl_352	cd3cd28yl_353	cd3cd28yl_354	cd3cd28yl_355	cd3cd28yl_356	cd3cd28yl_357	cd3cd28yl_358	cd3cd28yl_359	cd3cd28yl_360	cd3cd28yl_361	cd3cd28yl_362	cd3cd28yl_363	cd3cd28yl_364	cd3cd28yl_365	cd3cd28yl_366	cd3cd28yl_367	cd3cd28yl_368	cd3cd28yl_369	cd3cd28yl_370	cd3cd28yl_371	cd3cd28yl_372	cd3cd28yl_373	cd3cd28yl_374	cd3cd28yl_375	cd3cd28yl_376	cd3cd28yl_377	cd3cd28yl_378	cd3cd28yl_379	cd3cd28yl_380	cd3cd28yl_381	cd3cd28yl_382	cd3cd28yl_383	cd3cd28yl_384	cd3cd28yl_385	cd3cd28yl_386	cd3cd28yl_387	cd3cd28yl_388	cd3cd28yl_389	cd3cd28yl_390	cd3cd28yl_391	cd3cd28yl_392	cd3cd28yl_393	cd3cd28yl_394	cd3cd28yl_395	cd3cd28yl_396	cd3cd28yl_397	cd3cd28yl_398	cd3cd28yl_399	cd3cd28yl_400	cd3cd28yl_401	cd3cd28yl_402	cd3cd28yl_403	cd3cd28yl_404	cd3cd28yl_405	cd3cd28yl_406	cd3cd28yl_407	cd3cd28yl_408	cd3cd28yl_409	cd3cd28yl_410	cd3cd28yl_411	cd3cd28yl_412	cd3cd28yl_413	cd3cd28yl_414	cd3cd28yl_415	cd3cd28yl_416	cd3cd28yl_417	cd3cd28yl_418	cd3cd28yl_419	cd3cd28yl_420	cd3cd28yl_421	cd3cd28yl_422	cd3cd28yl_423	cd3cd28yl_424	cd3cd28yl_425	cd3cd28yl_426	cd3cd28yl_427	cd3cd28yl_428	cd3cd28yl_429	cd3cd28yl_430	cd3cd28yl_431	cd3cd28yl_432	cd3cd28yl_433	cd3cd28yl_434	cd3cd28yl_435	cd3cd28yl_436	cd3cd28yl_437	cd3cd28yl_438	cd3cd28yl_439	cd3cd28yl_440	cd3cd28yl_441	cd3cd28yl_442	cd3cd28yl_443	cd3cd28yl_444	cd3cd28yl_445	cd3cd28yl_446	cd3cd28yl_447	cd3cd28yl_448	cd3cd28yl_449	cd3cd28yl_450	cd3cd28yl_451	cd3cd28yl_452	cd3cd28yl_453	cd3cd28yl_454	cd3cd28yl_455	cd3cd28yl_456	cd3cd28yl_457	cd3cd28yl_458	cd3cd28yl_459	cd3cd28yl_460	cd3cd28yl_461	cd3cd28yl_462	cd3cd28yl_463	cd3cd28yl_464	cd3cd28yl_465	cd3cd28yl_466	cd3cd28yl_467	cd3cd28yl_468	cd3cd28yl_469	cd3cd28yl_470	cd3cd28yl_471	cd3cd28yl_472	cd3cd28yl_473	cd3cd28yl_474	cd3cd28yl_475	cd3cd28yl_476	cd3cd28yl_477	cd3cd28yl_478	cd3cd28yl_479	cd3cd28yl_480	cd3cd28yl_481	cd3cd28yl_482	cd3cd28yl_483	cd3cd28yl_484	cd3cd28yl_485	cd3cd28yl_486	cd3cd28yl_487	cd3cd28yl_488	cd3cd28yl_489	cd3cd28yl_490	cd3cd28yl_491	cd3cd28yl_492	cd3cd28yl_493	cd3cd28yl_494	cd3cd28yl_495	cd3cd28yl_496	cd3cd28yl_497	cd3cd28yl_498	cd3cd28yl_499	cd3cd28yl_500	cd3cd28yl_501	cd3cd28yl_502	cd3cd28yl_503	cd3cd28yl_504	cd3cd28yl_505	cd3cd28yl_506	cd3cd28yl_507	cd3cd28yl_508	cd3cd28yl_509	cd3cd28yl_510	cd3cd28yl_511	cd3cd28yl_512	cd3cd28yl_513	cd3cd28yl_514	cd3cd28yl_515	cd3cd28yl_516	cd3cd28yl_517	cd3cd28yl_518	cd3cd28yl_519	cd3cd28yl_520	cd3cd28yl_521	cd3cd28yl_522	cd3cd28yl_523	cd3cd28yl_524	cd3cd28yl_525	cd3cd28yl_526	cd3cd28yl_527	cd3cd28yl_528	cd3cd28yl_529	cd3cd28yl_530	cd3cd28yl_531	cd3cd28yl_532	cd3cd28yl_533	cd3cd28yl_534	cd3cd28yl_535	cd3cd28yl_536	cd3cd28yl_537	cd3cd28yl_538	cd3cd28yl_539	cd3cd28yl_540	cd3cd28yl_541	cd3cd28yl_542	cd3cd28yl_543	cd3cd28yl_544	cd3cd28yl_545	cd3cd28yl_546	cd3cd28yl_547	cd3cd28yl_548	cd3cd28yl_549	cd3cd28yl_550	cd3cd28yl_551	cd3cd28yl_552	cd3cd28yl_553	cd3cd28yl_554	cd3cd28yl_555	cd3cd28yl_556	cd3cd28yl_557	cd3cd28yl_558	cd3cd28yl_559	cd3cd28yl_560	cd3cd28yl_561	cd3cd28yl_562	cd3cd28yl_563	cd3cd28yl_564	cd3cd28yl_565	cd3cd28yl_566	cd3cd28yl_567	cd3cd28yl_568	cd3cd28yl_569	cd3cd28yl_570	cd3cd28yl_571	cd3cd28yl_572	cd3cd28yl_573	cd3cd28yl_574	cd3cd28yl_575	cd3cd28yl_576	cd3cd28yl_577	cd3cd28yl_578	cd3cd28yl_579	cd3cd28yl_580	cd3cd28yl_581	cd3cd28yl_582	cd3cd28yl_583	cd3cd28yl_584	cd3cd28yl_585	cd3cd28yl_586	cd3cd28yl_587	cd3cd28yl_588	cd3cd28yl_589	cd3cd28yl_590	cd3cd28yl_591	cd3cd28yl_592	cd3cd28yl_593	cd3cd28yl_594	cd3cd28yl_595	cd3cd28yl_596	cd3cd28yl_597	cd3cd28yl_598	cd3cd28yl_599	cd3cd28yl_600	cd3cd28yl_601	cd3cd28yl_602	cd3cd28yl_603	cd3cd28yl_604	cd3cd28yl_605	cd3cd28yl_606	cd3cd28yl_607	cd3cd28yl_608	cd3cd28yl_609	cd3cd28yl_610	cd3cd28yl_611	cd3cd28yl_612	cd3cd28yl_613	cd3cd28yl_614	cd3cd28yl_615	cd3cd28yl_616	cd3cd28yl_617	cd3cd28yl_618	cd3cd28yl_619	cd3cd28yl_620	cd3cd28yl_621	cd3cd28yl_622	cd3cd28yl_623	cd3cd28yl_624	cd3cd28yl_625	cd3cd28yl_626	cd3cd28yl_627	cd3cd28yl_628	cd3cd28yl_629	cd3cd28yl_630	cd3cd28yl_631	cd3cd28yl_632	cd3cd28yl_633	cd3cd28yl_634	cd3cd28yl_635	cd3cd28yl_636	cd3cd28yl_637	cd3cd28yl_638	cd3cd28yl_639	cd3cd28yl_640	cd3cd28yl_641	cd3cd28yl_642	cd3cd28yl_643	cd3cd28yl_644	cd3cd28yl_645	cd3cd28yl_646	cd3cd28yl_647	cd3cd28yl_648	cd3cd28yl_649	cd3cd28yl_650	cd3cd28yl_651	cd3cd28yl_652	cd3cd28yl_653	cd3cd28yl_654	cd3cd28yl_655	cd3cd28yl_656	cd3cd28yl_657	cd3cd28yl_658	cd3cd28yl_659	cd3cd28yl_660	cd3cd28yl_661	cd3cd28yl_662	cd3cd28yl_663	cd3cd28yl_664	cd3cd28yl_665	cd3cd28yl_666	cd3cd28yl_667	cd3cd28yl_668	cd3cd28yl_669	cd3cd28yl_670	cd3cd28yl_671	cd3cd28yl_672	cd3cd28yl_673	cd3cd28yl_674	cd3cd28yl_675	cd3cd28yl_676	cd3cd28yl_677	cd3cd28yl_678	cd3cd28yl_679	cd3cd28yl_680	cd3cd28yl_681	cd3cd28yl_682	cd3cd28yl_683	cd3cd28yl_684	cd3cd28yl_685	cd3cd28yl_686	cd3cd28yl_687	cd3cd28yl_688	cd3cd28yl_689	cd3cd28yl_690	cd3cd28yl_691	cd3cd28yl_692	cd3cd28yl_693	cd3cd28yl_694	cd3cd28yl_695	cd3cd28yl_696	cd3cd28yl_697	cd3cd28yl_698	cd3cd28yl_699	cd3cd28yl_700	cd3cd28yl_701	cd3cd28yl_702	cd3cd28yl_703	cd3cd28yl_704	cd3cd28yl_705	cd3cd28yl_706	cd3cd28yl_707	cd3cd28yl_708	cd3cd28yl_709	cd3cd28yl_710	cd3cd28yl_711	cd3cd28yl_712	cd3cd28yl_713	cd3cd28yl_714	cd3cd28yl_715	cd3cd28yl_716	cd3cd28yl_717	cd3cd28yl_718	cd3cd28yl_719	cd3cd28yl_720	cd3cd28yl_721	cd3cd28yl_722	cd3cd28yl_723	cd3cd28yl_724	cd3cd28yl_725	cd3cd28yl_726	cd3cd28yl_727	cd3cd28yl_728	cd3cd28yl_729	cd3cd28yl_730	cd3cd28yl_731	cd3cd28yl_732	cd3cd28yl_733	cd3cd28yl_734	cd3cd28yl_735	cd3cd28yl_736	cd3cd28yl_737	cd3cd28yl_738	cd3cd28yl_739	cd3cd28yl_740	cd3cd28yl_741	cd3cd28yl_742	cd3cd28yl_743	cd3cd28yl_744	cd3cd28yl_745	cd3cd28yl_746	cd3cd28yl_747	cd3cd28yl_748	cd3cd28yl_749	cd3cd28yl_750	cd3cd28yl_751	cd3cd28yl_752	cd3cd28yl_753	cd3cd28yl_754	cd3cd28yl_755	cd3cd28yl_756	cd3cd28yl_757	cd3cd28yl_758	cd3cd28yl_759	cd3cd28yl_760	cd3cd28yl_761	cd3cd28yl_762	cd3cd28yl_763	cd3cd28yl_764	cd3cd28yl_765	cd3cd28yl_766	cd3cd28yl_767	cd3cd28yl_768	cd3cd28yl_769	cd3cd28yl_770	cd3cd28yl_771	cd3cd28yl_772	cd3cd28yl_773	cd3cd28yl_774	cd3cd28yl_775	cd3cd28yl_776	cd3cd28yl_777	cd3cd28yl_778	cd3cd28yl_779	cd3cd28yl_780	cd3cd28yl_781	cd3cd28yl_782	cd3cd28yl_783	cd3cd28yl_784	cd3cd28yl_785	cd3cd28yl_786	cd3cd28yl_787	cd3cd28yl_788	cd3cd28yl_789	cd3cd28yl_790	cd3cd28yl_791	cd3cd28yl_792	cd3cd28yl_793	cd3cd28yl_794	cd3cd28yl_795	cd3cd28yl_796	cd3cd28yl_797	cd3cd28yl_798	cd3cd28yl_799	cd3cd28yl_800	cd3cd28yl_801	cd3cd28yl_802	cd3cd28yl_803	cd3cd28yl_804	cd3cd28yl_805	cd3cd28yl_806	cd3cd28yl_807	cd3cd28yl_808	cd3cd28yl_809	cd3cd28yl_810	cd3cd28yl_811	cd3cd28yl_812	cd3cd28yl_813	cd3cd28yl_814	cd3cd28yl_815	cd3cd28yl_816	cd3cd28yl_817	cd3cd28yl_818	cd3cd28yl_819	cd3cd28yl_820	cd3cd28yl_821	cd3cd28yl_822	cd3cd28yl_823	cd3cd28yl_824	cd3cd28yl_825	cd3cd28yl_826	cd3cd28yl_827	cd3cd28yl_828	cd3cd28yl_829	cd3cd28yl_830	cd3cd28yl_831	cd3cd28yl_832	cd3cd28yl_833	cd3cd28yl_834	cd3cd28yl_835	cd3cd28yl_836	cd3cd28yl_837	cd3cd28yl_838	cd3cd28yl_839	cd3cd28yl_840	cd3cd28yl_841	cd3cd28yl_842	cd3cd28yl_843	cd3cd28yl_844	cd3cd28yl_845	cd3cd28yl_846	cd3cd28yl_847
praf	39.200000	42.600000	5.880000	34.300000	24.600000	36.200000	2.810000	45.300000	15.300000	40.300000	64.900000	30.000000	30.500000	25.000000	28.400000	65.500000	35.200000	34.300000	61.000000	48.700000	35.500000	31.900000	42.600000	78.400000	44.100000	47.400000	105.000000	56.200000	72.300000	45.700000	56.700000	79.100000	15.400000	21.700000	36.800000	52.800000	30.800000	21.100000	26.400000	36.800000	20.200000	48.700000	43.700000	37.200000	69.200000	40.000000	30.500000	40.700000	56.700000	86.600000	27.600000	63.800000	31.900000	48.300000	43.300000	23.900000	26.700000	59.400000	8.130000	56.700000	73.000000	40.700000	46.600000	47.800000	20.000000	24.400000	19.800000	64.900000	53.800000	75.700000	87.400000	41.400000	44.500000	46.100000	54.700000	119.000000	11.700000	75.700000	57.300000	16.400000	57.300000	56.700000	89.000000	47.400000	51.900000	27.400000	83.500000	13.800000	59.900000	56.200000	108.000000	29.700000	62.100000	47.000000	88.200000	38.200000	38.200000	61.000000	20.900000	52.800000	64.400000	48.700000	58.300000	62.600000	62.100000	29.400000	139.000000	173.000000	21.700000	71.700000	70.400000	19.300000	58.300000	77.000000	75.000000	34.600000	82.000000	55.200000	93.100000	151.000000	93.100000	54.200000	113.000000	42.900000	26.400000	138.000000	48.300000	54.200000	77.000000	10.600000	78.400000	60.400000	24.800000	54.200000	103.000000	16.800000	84.300000	56.700000	49.100000	2.150000	139.000000	48.300000	10.100000	82.000000	12.000000	28.100000	87.400000	91.400000	10.600000	102.000000	33.400000	55.700000	90.600000	74.300000	46.100000	153.000000	19.800000	40.300000	31.600000	15.000000	77.700000	58.300000	50.500000	123.000000	55.200000	82.800000	46.600000	66.100000	51.400000	61.000000	95.600000	42.900000	86.600000	73.700000	106.000000	18.800000	27.600000	63.200000	47.800000	74.300000	93.900000	62.100000	89.800000	55.700000	90.600000	13.100000	66.700000	15.800000	17.200000	90.600000	14.100000	85.800000	61.000000	132.000000	62.600000	44.100000	107.000000	54.200000	33.100000	23.500000	57.300000	61.000000	38.900000	97.300000	118.000000	53.300000	445.000000	38.200000	56.700000	75.000000	19.600000	59.400000	72.300000	49.600000	85.800000	46.600000	67.900000	28.900000	96.500000	77.700000	40.700000	73.000000	37.900000	88.200000	15.400000	72.300000	85.100000	18.300000	62.600000	8.200000	88.200000	10.800000	54.700000	57.300000	28.100000	21.100000	78.400000	6.980000	65.500000	58.300000	16.100000	34.000000	14.300000	68.500000	63.200000	100.000000	103.000000	62.100000	81.300000	69.800000	42.900000	72.300000	47.800000	73.000000	46.100000	9.470000	75.000000	25.900000	40.000000	51.900000	95.600000	49.600000	359.000000	71.000000	62.100000	4.180000	14.200000	73.000000	23.900000	15.700000	36.200000	69.800000	48.300000	138.000000	62.100000	63.800000	95.600000	7.840000	50.000000	12.000000	71.700000	17.800000	34.300000	27.100000	55.700000	70.400000	54.700000	30.200000	7.430000	42.200000	29.400000	130.000000	97.300000	77.000000	26.200000	44.100000	61.000000	82.800000	120.000000	51.900000	18.400000	154.000000	47.000000	92.200000	64.900000	37.900000	37.500000	63.200000	8.980000	42.900000	69.800000	12.900000	106.000000	59.900000	172.000000	39.600000	20.000000	59.400000	82.000000	65.500000	100.000000	122.000000	55.700000	100.000000	20.700000	103.000000	67.900000	106.000000	98.200000	74.300000	45.700000	65.500000	67.900000	94.700000	56.700000	55.200000	14.100000	75.000000	89.800000	68.500000	1.120000	43.700000	10.500000	47.400000	53.300000	41.400000	259.000000	99.100000	58.300000	54.700000	49.100000	62.600000	53.300000	71.000000	170.000000	61.000000	77.000000	22.500000	66.700000	12.200000	73.700000	98.200000	10.500000	82.800000	12.500000	64.900000	18.300000	57.300000	59.900000	49.600000	17.900000	69.800000	40.300000	79.900000	93.900000	106.000000	7.100000	57.300000	67.900000	14.100000	56.200000	93.100000	50.000000	41.800000	170.000000	61.500000	108.000000	80.600000	10.600000	71.000000	16.700000	161.000000	61.500000	31.900000	19.500000	50.500000	41.400000	50.500000	36.200000	86.600000	92.200000	36.800000	71.700000	80.600000	13.600000	55.700000	23.700000	58.800000	36.800000	67.900000	47.400000	11.100000	57.300000	64.900000	67.900000	77.000000	91.400000	8.200000	69.800000	37.900000	8.350000	161.000000	44.100000	64.400000	54.700000	59.400000	88.200000	56.200000	27.600000	78.400000	70.400000	80.600000	88.200000	43.700000	133.000000	14.200000	56.200000	91.400000	70.400000	118.000000	55.200000	60.400000	72.300000	58.800000	121.000000	132.000000	111.000000	11.300000	54.700000	89.800000	79.100000	65.500000	328.000000	90.600000	119.000000	67.900000	56.200000	25.500000	47.000000	36.200000	62.100000	32.800000	32.200000	110.000000	114.000000	41.800000	102.000000	93.100000	106.000000	75.700000	123.000000	47.000000	70.400000	60.400000	101.000000	82.800000	85.800000	20.500000	18.100000	88.200000	103.000000	33.100000	10.500000	77.700000	52.300000	42.200000	71.000000	53.800000	77.000000	14.200000	34.300000	77.700000	66.700000	67.900000	62.600000	60.400000	82.800000	79.900000	77.700000	98.200000	75.700000	67.300000	84.300000	89.800000	91.400000	66.100000	71.700000	170.000000	37.200000	69.800000	50.000000	74.300000	79.900000	73.000000	39.200000	111.000000	50.900000	26.400000	89.800000	78.400000	53.800000	7.570000	20.900000	75.700000	66.100000	51.400000	130.000000	132.000000	62.100000	13.100000	53.800000	54.200000	61.000000	54.700000	66.700000	75.700000	52.300000	77.000000	46.100000	175.000000	28.600000	96.500000	103.000000	6.670000	13.300000	145.000000	14.500000	97.300000	18.600000	63.800000	85.100000	69.200000	79.100000	83.500000	1.460000	87.400000	73.000000	90.600000	50.500000	141.000000	12.900000	176.000000	32.200000	17.600000	61.000000	49.100000	31.600000	117.000000	84.300000	42.900000	73.000000	79.900000	58.800000	19.600000	51.400000	34.000000	71.000000	114.000000	49.600000	53.800000	36.200000	81.300000	93.100000	30.800000	80.600000	59.400000	59.900000	66.700000	74.300000	14.600000	81.300000	35.500000	41.000000	81.300000	73.700000	17.800000	59.900000	107.000000	7.300000	58.800000	52.300000	61.500000	53.800000	94.700000	63.800000	33.400000	60.400000	63.200000	77.700000	59.400000	15.500000	18.600000	16.400000	18.400000	59.900000	87.400000	36.800000	17.500000	44.900000	42.200000	69.800000	4.450000	13.100000	90.600000	85.100000	63.800000	11.100000	74.300000	87.400000	89.000000	121.000000	63.200000	63.800000	77.000000	9.140000	51.400000	73.000000	93.900000	49.100000	43.700000	55.700000	62.100000	51.900000	30.000000	9.390000	38.200000	66.700000	38.200000	33.700000	15.100000	60.400000	31.900000	76.400000	50.500000	55.200000	66.700000	42.200000	38.200000	66.100000	56.200000	175.000000	17.500000	82.000000	52.300000	17.900000	44.100000	66.100000	18.100000	78.400000	7.040000	71.000000	17.200000	87.400000	35.200000	74.300000	45.700000	56.200000	56.700000	33.400000	79.900000	86.600000	42.200000	47.800000	3.280000	29.400000	40.300000	82.000000	41.400000	10.100000	73.000000	55.200000	54.200000	56.700000	36.200000	74.300000	21.700000	88.200000	66.100000	67.900000	37.200000	73.000000	64.900000	35.500000	10.400000	85.100000	63.800000	3.620000	39.600000	43.700000	61.000000	23.300000	64.400000	34.000000	72.300000	63.800000	76.400000	191.000000	30.000000	61.500000	23.700000	90.600000	27.400000	59.400000	1.000000	16.100000	55.700000	34.600000	57.300000	57.800000	67.900000	78.400000	31.300000	7.500000	38.500000	77.700000	46.100000	82.000000	85.100000	80.600000	82.800000	60.400000	129.000000	66.100000	52.800000	37.500000	57.800000	129.000000	30.200000	72.300000	58.800000	71.700000	54.700000	25.000000	21.700000	59.400000	41.400000	47.800000	21.100000	45.300000	66.700000	38.500000	122.000000	37.500000	81.300000	30.800000	30.000000	20.400000	11.100000	176.000000	53.800000	44.500000	61.000000	66.100000	59.900000	50.500000	69.800000	106.000000	6.100000	9.730000	47.800000	103.000000	74.300000	72.300000	11.900000	31.900000	48.300000	75.000000	74.300000	58.300000	49.100000	79.100000	104.000000	42.900000	87.400000	53.800000	48.700000	40.300000	82.000000	35.900000	38.500000	53.800000	56.200000	51.900000	57.300000	110.000000	61.000000	70.400000	62.600000	113.000000	91.400000	2436.000000	114.000000	557.000000	638.000000	316.000000	181.000000	213.000000	139.000000	173.000000	322.000000	1999.000000	389.000000	122.000000	509.000000	227.000000	99.100000	175.000000	1472.000000	204.000000	1165.000000	161.000000	274.000000	248.000000	372.000000	1046.000000	286.000000	157.000000	461.000000	281.000000	621.000000	269.000000	305.000000	106.000000	49.600000	95.600000	359.000000	181.000000	196.000000	59.400000	114.000000	151.000000	433.000000	813.000000	173.000000	274.000000	122.000000	1155.000000	154.000000	239.000000	355.000000	509.000000	1208.000000	673.000000	62.600000	124.000000	770.000000	100.000000	403.000000	257.000000	1286.000000	141.000000	55.700000	175.000000	1230.000000	246.000000	12.700000	313.000000	67.300000	496.000000	368.000000	204.000000	137.000000	305.000000	207.000000	215.000000	334.000000	120.000000	308.000000	42.200000	39.600000	209.000000	281.000000	132.000000	433.000000	183.000000	308.000000	127.000000	1275.000000	186.000000	105.000000	325.000000	69.800000	1018.000000	76.400000	59.400000	343.000000	297.000000	588.000000	791.000000	235.000000	170.000000	644.000000	284.000000	638.000000	235.000000	225.000000	382.000000	2738.000000	898.000000	193.000000	42.900000	1472.000000	97.300000	85.800000	92.200000	1155.000000	172.000000	143.000000	204.000000	167.000000	615.000000	223.000000	72.300000	300.000000	31.300000	99.100000	39.200000	914.000000	109.000000	86.600000	35.900000	487.000000	478.000000	2714.000000	78.400000	400.000000	519.000000	225.000000	193.000000	215.000000	50.000000	46.600000	1420.000000	40.700000	27.600000	2035.000000	453.000000	365.000000	41.800000	193.000000	1065.000000	213.000000	193.000000	213.000000	340.000000	1134.000000	132.000000	106.000000	57.800000	956.000000	599.000000	231.000000	698.000000	1000.000000	188.000000	56.200000	164.000000	1009.000000	461.000000	297.000000	164.000000	649.000000	130.000000	196.000000	231.000000	23.900000	130.000000	122.000000	253.000000	316.000000	27.600000	1124.000000	167.000000	153.000000	217.000000	241.000000	433.000000	1275.000000	85.800000	30.000000	227.000000	64.400000	931.000000	466.000000	1037.000000	85.800000	470.000000	673.000000	82.800000	84.300000	300.000000	154.000000	843.000000	308.000000	145.000000	181.000000	1794.000000	66.700000	241.000000	1252.000000	131.000000	52.800000	1526.000000	914.000000	62.100000	274.000000	38.900000	58.300000	160.000000	227.000000	63.200000	157.000000	32.500000	209.000000	547.000000	158.000000	231.000000	138.000000	1252.000000	931.000000	130.000000	103.000000	78.400000	231.000000	632.000000	211.000000	1230.000000	89.000000	195.000000	55.200000	1144.000000	186.000000	1055.000000	483.000000	52.800000	95.600000	211.000000	302.000000	1275.000000	533.000000	939.000000	67.900000	178.000000	1499.000000	225.000000	308.000000	175.000000	198.000000	80.600000	65.500000	44.900000	204.000000	223.000000	87.400000	478.000000	58.800000	147.000000	55.200000	231.000000	322.000000	241.000000	178.000000	385.000000	300.000000	127.000000	139.000000	244.000000	1219.000000	193.000000	562.000000	56.700000	157.000000	418.000000	17.300000	1433.000000	101.000000	253.000000	437.000000	56.700000	519.000000	137.000000	292.000000	63.800000	359.000000	2227.000000	737.000000	227.000000	164.000000	231.000000	40.000000	198.000000	141.000000	1310.000000	168.000000	49.600000	231.000000	179.000000	106.000000	557.000000	94.700000	2187.000000	328.000000	340.000000	101.000000	160.000000	403.000000	289.000000	509.000000	661.000000	578.000000	59.900000	253.000000	244.000000	533.000000	204.000000	246.000000	1685.000000	1499.000000	64.900000	262.000000	86.600000	679.000000	1446.000000	573.000000	874.000000	750.000000	60.400000	328.000000	42.900000	474.000000	196.000000	120.000000	227.000000	340.000000	365.000000	410.000000	55.200000	147.000000	155.000000	284.000000	2288.000000	355.000000	107.000000	139.000000	131.000000	81.300000	231.000000	49.600000	523.000000	168.000000	799.000000	349.000000	97.300000	217.000000	655.000000	71.700000	213.000000	250.000000	874.000000	334.000000	186.000000	88.200000	757.000000	160.000000	449.000000	40.700000	25.700000	246.000000	42.200000	105.000000	552.000000	965.000000	365.000000	223.000000	63.200000	1165.000000	131.000000	244.000000	12.600000	655.000000	253.000000	71.700000	1186.000000	114.000000	528.000000	302.000000	51.900000	437.000000	44.900000	79.900000	93.900000	308.000000	227.000000	126.000000	71.700000	39.600000	743.000000	104.000000	956.000000	229.000000	453.000000	355.000000	547.000000	153.000000	178.000000	179.000000	445.000000	922.000000	13.900000	302.000000	1075.000000	193.000000	167.000000	276.000000	262.000000	274.000000	359.000000	382.000000	1310.000000	77.000000	189.000000	615.000000	418.000000	225.000000	181.000000	63.200000	389.000000	457.000000	39.200000	209.000000	667.000000	32.500000	70.400000	183.000000	487.000000	1582.000000	49.100000	292.000000	308.000000	111.000000	337.000000	117.000000	375.000000	365.000000	183.000000	85.100000	93.100000	193.000000	22.900000	392.000000	965.000000	717.000000	193.000000	382.000000	246.000000	418.000000	227.000000	137.000000	542.000000	168.000000	262.000000	237.000000	292.000000	505.000000	223.000000	170.000000	292.000000	47.400000	99.100000	176.000000	898.000000	217.000000	403.000000	157.000000	461.000000	813.000000	365.000000	221.000000	115.000000	1395.000000	74.300000	542.000000	365.000000	153.000000	1395.000000	1554.000000	150.000000	71.000000	599.000000	172.000000	72.300000	244.000000	392.000000	202.000000	274.000000	158.000000	632.000000	231.000000	1104.000000	253.000000	281.000000	248.000000	59.400000	4.450000	29.200000	437.000000	188.000000	365.000000	121.000000	300.000000	207.000000	246.000000	496.000000	1472.000000	47.400000	757.000000	189.000000	621.000000	135.000000	355.000000	255.000000	63.200000	141.000000	626.000000	939.000000	1018.000000	24.400000	382.000000	302.000000	32.500000	110.000000	965.000000	410.000000	1963.000000	1433.000000	215.000000	297.000000	225.000000	43.700000	193.000000	2329.000000	538.000000	225.000000	25.900000	396.000000	170.000000	132.000000	1685.000000	142.000000	241.000000	523.000000	74.300000	284.000000	59.400000	262.000000	422.000000	86.600000	248.000000	223.000000	106.000000	125.000000	181.000000	567.000000	2436.000000	340.000000	453.000000	131.000000	109.000000	5.780000	1794.000000	305.000000	661.000000	1981.000000	59.900000	835.000000	698.000000	170.000000	74.300000	253.000000	196.000000	63.200000	441.000000	42.200000	279.000000	337.000000	9.560000	294.000000	117.000000	710.000000	528.000000	75.700000	42.900000	253.000000	264.000000	362.000000	235.000000	34.600000	127.000000	267.000000	62.600000	372.000000	1084.000000	2738.000000	241.000000	1241.000000	43.300000	72.300000	661.000000	292.000000	91.400000	130.000000	111.000000	30.500000	319.000000	578.000000	449.000000	117.000000	615.000000	313.000000	77.700000	153.000000	368.000000	349.000000	1046.000000	334.000000	922.000000	90.600000	1018.000000	205.000000	213.000000	165.000000	200.000000	914.000000	143.000000	142.000000	229.000000	1778.000000	85.800000	227.000000	319.000000	588.000000	223.000000	1252.000000	221.000000	414.000000	209.000000	491.000000	965.000000	359.000000	1877.000000	292.000000	151.000000	1055.000000	250.000000	101.000000	136.000000	32.500000	866.000000	170.000000	120.000000	184.000000	44.100000	205.000000	100.000000	158.000000	1928.000000	10.600000	271.000000	461.000000	4.740000	78.400000	308.000000	337.000000	422.000000	449.000000	33.400000	87.400000	164.000000	77.000000	98.200000	32.500000	835.000000	103.000000	117.000000	1009.000000	777.000000	410.000000	1208.000000	160.000000	292.000000	235.000000	188.000000	906.000000	25.500000	229.000000	385.000000	835.000000	92.200000	276.000000	9.390000	146.000000	791.000000	1928.000000	311.000000	289.000000	33.400000	528.000000	255.000000	59.900000	178.000000	1310.000000	50.900000	1370.000000	375.000000	147.000000	153.000000	209.000000	279.000000	982.000000	750.000000	519.000000	170.000000	244.000000	594.000000	50.900000	90.600000	368.000000	710.000000	89.000000	523.000000	211.000000	441.000000	56.200000	213.000000	331.000000	262.000000	76.400000	1499.000000	50.000000	225.000000	225.000000	94.700000	189.000000	426.000000	172.000000	491.000000	311.000000	34.300000	1230.000000	89.800000	422.000000	173.000000	302.000000	215.000000	213.000000	349.000000	59.400000	64.900000	1084.000000	279.000000	170.000000	107.000000	835.000000	445.000000	123.000000	661.000000	403.000000	168.000000	311.000000	1219.000000	319.000000	235.000000	76.400000	429.000000	433.000000	32.200000	40.300000	271.000000	313.000000	286.000000	248.000000	64.900000	1433.000000	271.000000	57.800000	346.000000	119.000000	225.000000	111.000000	176.000000	126.000000	433.000000	161.000000	151.000000	578.000000	305.000000	231.000000	1747.000000	191.000000	483.000000	250.000000	294.000000	17.200000	365.000000	1018.000000	626.000000	175.000000	898.000000	410.000000	170.000000	161.000000	375.000000	13.100000	217.000000	119.000000	161.000000	39.200000	890.000000	82.000000	67.300000	368.000000	186.000000	1241.000000	259.000000	429.000000	223.000000	90.600000	188.000000	297.000000	173.000000	337.000000	155.000000	973.000000	334.000000	61.000000	414.000000	227.000000	698.000000	227.000000	400.000000	172.000000	343.000000	89.000000	151.000000	44.100000	352.000000	2350.000000	137.000000	491.000000	136.000000	193.000000	271.000000	151.000000	528.000000	115.000000	142.000000	292.000000	70.400000	127.000000	382.000000	70.400000	505.000000	1499.000000	239.000000	305.000000	365.000000	319.000000	205.000000	2813.000000	172.000000	93.100000	202.000000	178.000000	151.000000	225.000000	176.000000	215.000000	470.000000	939.000000	129.000000	313.000000	437.000000	227.000000	813.000000	129.000000	284.000000	244.000000	355.000000	368.000000	302.000000	193.000000	284.000000	93.100000	135.000000	1358.000000	167.000000	567.000000	181.000000	519.000000	2890.000000	200.000000	105.000000	279.000000	248.000000	621.000000	145.000000	104.000000	615.000000	692.000000	143.000000	191.000000	145.000000	1075.000000	372.000000	311.000000	219.000000	281.000000	250.000000	284.000000	685.000000	71.700000	241.000000	142.000000	70.400000	269.000000	308.000000	138.000000	337.000000	202.000000	124.000000	142.000000	311.000000	1395.000000	1611.000000	209.000000	150.000000	433.000000	704.000000	359.000000	165.000000	219.000000	198.000000	21.100000	308.000000	122.000000	638.000000	223.000000	519.000000	215.000000	173.000000	389.000000	352.000000	259.000000	223.000000	349.000000	179.000000	352.000000	352.000000	325.000000	3820.000000	286.000000	429.000000	158.000000	223.000000	154.000000	429.000000	400.000000	141.000000	483.000000	158.000000	355.000000	1811.000000	191.000000	239.000000	281.000000	316.000000	389.000000	297.000000	956.000000	1037.000000	375.000000	294.000000	207.000000	433.000000	311.000000	302.000000	1762.000000	77.000000	209.000000	198.000000	219.000000	297.000000	158.000000	422.000000	118.000000	215.000000	538.000000	225.000000	202.000000	661.000000	244.000000	400.000000	1155.000000	311.000000	269.000000	322.000000	346.000000	172.000000	231.000000	737.000000	334.000000	396.000000	205.000000	418.000000	281.000000	264.000000	835.000000	806.000000	132.000000	583.000000	165.000000	160.000000	123.000000	1046.000000	457.000000	1046.000000	161.000000	94.700000	667.000000	157.000000	567.000000	231.000000	244.000000	246.000000	441.000000	294.000000	102.000000	165.000000	692.000000	638.000000	235.000000	248.000000	331.000000	973.000000	313.000000	578.000000	750.000000	133.000000	368.000000	227.000000	474.000000	200.000000	1104.000000	93.100000	250.000000	1252.000000	262.000000	547.000000	202.000000	931.000000	557.000000	175.000000	379.000000	1114.000000	257.000000	133.000000	96.500000	1843.000000	723.000000	127.000000	105.000000	198.000000	196.000000	346.000000	184.000000	202.000000	99.100000	271.000000	117.000000	57.800000	235.000000	644.000000	368.000000	313.000000	186.000000	200.000000	325.000000	743.000000	127.000000	108.000000	1715.000000	334.000000	126.000000	138.000000	445.000000	851.000000	121.000000	2329.000000	217.000000	147.000000	189.000000	168.000000	311.000000	2017.000000	449.000000	257.000000	161.000000	379.000000	41.000000	227.000000	237.000000	1486.000000	79.900000	806.000000	153.000000	195.000000	244.000000	1114.000000	538.000000	31.100000	496.000000	279.000000	1526.000000	828.000000	259.000000	470.000000	1197.000000	221.000000	93.100000	305.000000	231.000000	281.000000	81.300000	231.000000	279.000000	271.000000	200.000000	98.200000	233.000000	138.000000	302.000000	143.000000	237.000000	131.000000	372.000000	523.000000	325.000000	474.000000	151.000000	250.000000	418.000000	115.000000	743.000000	259.000000	496.000000	132.000000	308.000000	259.000000	385.000000	297.000000	349.000000	271.000000	172.000000	710.000000	281.000000	337.000000	392.000000	231.000000	626.000000	730.000000	276.000000	523.000000	331.000000	191.000000	1000.000000	599.000000	103.000000	305.000000	276.000000	557.000000	105.000000	292.000000	130.000000	4614.000000	322.000000	135.000000	195.000000	213.000000	478.000000	225.000000	487.000000	253.000000	400.000000	213.000000	237.000000	253.000000	418.000000	195.000000	74.300000	106.000000	328.000000	207.000000	294.000000	151.000000	257.000000	105.000000	294.000000	154.000000	389.000000	111.000000	340.000000	92.200000	1370.000000	30.000000	355.000000	57.800000	202.000000	316.000000	730.000000	1794.000000	1459.000000	331.000000	1037.000000	379.000000	679.000000	547.000000	14.500000	77.000000	523.000000	500.000000	231.000000	359.000000	264.000000	328.000000	202.000000	557.000000	131.000000	85.100000	121.000000	1794.000000	514.000000	991.000000	470.000000	56.200000	132.000000	698.000000	73.000000	269.000000	257.000000	259.000000	150.000000	193.000000	221.000000	375.000000	67.900000	286.000000	294.000000	102.000000	155.000000	184.000000	300.000000	858.000000	284.000000	262.000000	349.000000	68.500000	227.000000	29.700000	207.000000	115.000000	186.000000	155.000000	181.000000	770.000000	110.000000	578.000000	248.000000	239.000000	178.000000	167.000000	578.000000	237.000000	340.000000	300.000000	615.000000	874.000000	209.000000	67.300000	269.000000	1009.000000	117.000000	96.500000	235.000000	547.000000	184.000000	491.000000	289.000000	184.000000	461.000000	163.000000	196.000000	104.000000	547.000000	355.000000	523.000000	538.000000	255.000000	198.000000	1999.000000	204.000000	237.000000	644.000000	588.000000	1526.000000	1596.000000	253.000000	410.000000	3368.000000	31.600000	173.000000	730.000000	83.500000	184.000000	99.100000	355.000000	264.000000	392.000000	474.000000	956.000000	410.000000	108.000000	225.000000	274.000000	346.000000	1512.000000	132.000000	97.300000	221.000000	255.000000	150.000000	253.000000	922.000000	211.000000	97.300000	167.000000	632.000000	85.100000	205.000000	302.000000	573.000000	269.000000	843.000000	1554.000000	193.000000	274.000000	562.000000	382.000000	1155.000000	1075.000000	294.000000	644.000000	22.300000	343.000000	160.000000	445.000000	66.100000	533.000000	129.000000	173.000000	223.000000	121.000000	300.000000	246.000000	141.000000	179.000000	297.000000	193.000000	414.000000	91.400000	90.600000	791.000000	679.000000	111.000000	155.000000	717.000000	890.000000	193.000000	244.000000	160.000000	557.000000	221.000000	259.000000	368.000000	102.000000	2054.000000	407.000000	737.000000	165.000000	311.000000	1334.000000	188.000000	1208.000000	1358.000000	109.000000	271.000000	115.000000	151.000000	365.000000	262.000000	215.000000	172.000000	241.000000	217.000000	1208.000000	227.000000	68.500000	189.000000	331.000000	157.000000	542.000000	750.000000	491.000000	1065.000000	487.000000	209.000000	538.000000	262.000000	246.000000	207.000000	284.000000	257.000000	124.000000	843.000000	610.000000	1124.000000	621.000000	313.000000	710.000000	813.000000	1433.000000	82.800000	311.000000	340.000000	441.000000	437.000000	175.000000	108.000000	466.000000	297.000000	644.000000	368.000000	104.000000	1370.000000	262.000000	221.000000	250.000000	189.000000	279.000000	311.000000	48.700000	269.000000	209.000000	221.000000	1298.000000	764.000000	89.800000	257.000000	259.000000	157.000000	429.000000	231.000000	250.000000	88.200000	396.000000	441.000000	167.000000	98.200000	311.000000	1370.000000	84.300000	483.000000	65.500000	835.000000	334.000000	813.000000	233.000000	233.000000	125.000000	698.000000	359.000000	441.000000	97.300000	1715.000000	196.000000	241.000000	389.000000	257.000000	2129.000000	173.000000	866.000000	225.000000	271.000000	418.000000	334.000000	365.000000	195.000000	150.000000	389.000000	375.000000	221.000000	1186.000000	1382.000000	36.500000	47.800000	79.100000	17.000000	41.400000	29.200000	61.000000	33.100000	106.000000	33.700000	52.800000	22.300000	41.400000	76.400000	92.200000	73.700000	49.600000	172.000000	50.000000	47.000000	42.900000	106.000000	57.300000	22.900000	41.400000	48.300000	85.800000	73.000000	28.600000	86.600000	113.000000	28.900000	129.000000	26.400000	41.400000	41.000000	29.700000	38.500000	35.900000	39.200000	48.700000	69.200000	147.000000	89.800000	39.600000	34.900000	142.000000	33.700000	25.700000	217.000000	38.200000	71.700000	155.000000	34.300000	121.000000	85.800000	157.000000	113.000000	41.000000	146.000000	34.600000	99.100000	46.600000	107.000000	67.300000	97.300000	51.900000	39.200000	38.200000	103.000000	90.600000	45.300000	14.900000	151.000000	44.100000	39.600000	96.500000	41.400000	53.300000	274.000000	113.000000	161.000000	225.000000	31.300000	60.400000	176.000000	30.500000	57.800000	308.000000	31.300000	27.100000	47.400000	51.900000	48.300000	112.000000	57.800000	38.900000	117.000000	68.500000	36.800000	38.200000	47.000000	253.000000	96.500000	191.000000	59.900000	61.500000	34.900000	34.600000	170.000000	21.300000	44.900000	33.700000	200.000000	35.500000	26.400000	41.000000	157.000000	83.500000	109.000000	145.000000	41.000000	30.200000	40.700000	38.500000	37.200000	195.000000	29.400000	60.400000	60.400000	64.900000	58.300000	36.500000	163.000000	41.800000	36.500000	142.000000	90.600000	73.000000	39.200000	86.600000	42.900000	55.200000	64.900000	36.200000	59.900000	51.900000	54.700000	44.900000	284.000000	35.500000	92.200000	112.000000	35.500000	44.900000	132.000000	23.900000	34.600000	135.000000	31.900000	30.800000	33.700000	80.600000	34.900000	176.000000	15.400000	142.000000	41.800000	26.400000	72.300000	32.200000	225.000000	40.300000	122.000000	53.300000	36.200000	37.500000	79.900000	72.300000	101.000000	6.670000	42.600000	57.300000	65.500000	93.900000	59.400000	31.600000	30.500000	41.800000	178.000000	57.800000	18.300000	131.000000	54.700000	67.300000	28.600000	61.500000	40.300000	36.200000	38.900000	41.000000	91.400000	188.000000	184.000000	37.500000	50.000000	139.000000	101.000000	53.300000	58.300000	175.000000	34.600000	11.800000	38.900000	34.300000	38.900000	37.500000	33.700000	22.100000	35.900000	37.900000	21.100000	31.100000	57.800000	56.200000	7.700000	112.000000	31.100000	71.000000	52.300000	149.000000	65.500000	44.500000	126.000000	59.400000	32.800000	22.100000	30.200000	69.800000	40.700000	50.500000	106.000000	142.000000	184.000000	50.000000	138.000000	55.200000	42.600000	78.400000	37.500000	21.100000	76.400000	61.500000	66.700000	56.700000	85.800000	39.600000	31.100000	29.400000	18.400000	33.100000	52.300000	39.600000	39.600000	35.900000	58.800000	95.600000	32.200000	33.100000	36.800000	47.000000	34.600000	38.500000	204.000000	2.370000	26.200000	27.900000	96.500000	191.000000	31.300000	43.700000	35.900000	36.500000	163.000000	25.500000	34.900000	30.200000	229.000000	43.700000	133.000000	23.300000	33.400000	49.100000	37.500000	30.000000	38.500000	36.800000	31.900000	189.000000	28.400000	170.000000	37.900000	31.900000	47.800000	27.900000	28.600000	132.000000	33.400000	85.800000	39.600000	35.200000	76.400000	34.300000	50.900000	35.900000	32.200000	36.500000	57.800000	49.600000	27.900000	53.800000	30.200000	35.500000	40.700000	43.700000	127.000000	89.800000	23.100000	36.800000	30.500000	59.900000	23.700000	49.100000	35.900000	28.400000	89.000000	27.100000	172.000000	68.500000	22.100000	47.400000	57.300000	36.500000	34.000000	36.800000	42.600000	28.100000	142.000000	36.200000	33.100000	215.000000	115.000000	97.300000	129.000000	67.300000	46.600000	58.300000	52.800000	37.500000	165.000000	80.600000	36.200000	22.900000	35.200000	34.900000	178.000000	50.500000	64.900000	54.700000	30.500000	51.400000	69.200000	36.800000	47.000000	37.200000	50.500000	15.300000	38.200000	64.400000	172.000000	35.500000	40.300000	22.900000	53.800000	147.000000	95.600000	75.700000	79.100000	42.900000	157.000000	223.000000	33.100000	57.800000	233.000000	52.300000	43.700000	36.200000	54.700000	60.400000	59.900000	22.900000	164.000000	44.500000	36.500000	23.900000	49.600000	143.000000	35.200000	36.500000	34.300000	20.000000	73.000000	161.000000	31.300000	27.100000	205.000000	47.400000	52.800000	164.000000	55.700000	40.000000	85.800000	47.400000	37.500000	26.700000	37.900000	29.400000	33.100000	38.200000	36.800000	41.000000	141.000000	42.900000	66.700000	28.100000	21.300000	28.600000	225.000000	143.000000	32.500000	40.700000	53.300000	85.800000	51.900000	67.300000	30.000000	24.100000	32.200000	36.200000	72.300000	34.900000	151.000000	34.000000	104.000000	88.200000	107.000000	3.490000	50.500000	79.100000	51.400000	48.300000	77.000000	41.000000	50.000000	57.300000	34.000000	31.900000	39.600000	88.200000	65.500000	108.000000	27.900000	114.000000	48.700000	41.000000	34.900000	17.500000	67.900000	170.000000	31.900000	31.900000	29.200000	37.500000	81.300000	77.700000	27.600000	75.700000	47.800000	178.000000	73.000000	34.300000	49.100000	50.900000	36.500000	73.700000	42.600000	91.400000	139.000000	62.100000	63.800000	89.800000	26.900000	112.000000	69.200000	28.900000	28.100000	23.300000	181.000000	136.000000	48.300000	52.300000	31.300000	44.100000	44.100000	31.900000	37.500000	115.000000	27.900000	34.300000	118.000000	33.400000	21.500000	74.300000	37.200000	28.600000	41.800000	274.000000	27.600000	121.000000	237.000000	48.300000	163.000000	241.000000	74.300000	60.400000	32.200000	51.900000	133.000000	34.300000	39.600000	34.300000	31.300000	79.900000	122.000000	37.900000	118.000000	38.900000	92.200000	33.100000	35.500000	59.400000	78.400000	146.000000	26.900000	31.300000	30.800000	99.100000	30.800000	27.900000	36.800000	109.000000	44.500000	37.900000	53.300000	163.000000	33.400000	34.300000	18.600000	37.200000	26.700000	142.000000	52.300000	31.900000	106.000000	42.600000	34.900000	31.900000	36.500000	27.600000	26.200000	16.100000	34.900000	153.000000	129.000000	33.400000	31.900000	25.900000	98.200000	55.200000	25.900000	45.300000	53.800000	43.700000	196.000000	30.800000	21.300000	34.600000	30.200000	30.200000	30.200000	132.000000	49.600000	33.400000	47.000000	72.300000	139.000000	33.400000	92.200000	32.500000	35.200000	138.000000	37.500000	37.900000	75.000000	38.200000	26.700000	30.500000	59.900000	37.900000	36.200000	43.300000	45.700000	31.600000	200.000000	34.900000	178.000000	94.700000	24.400000	55.200000	50.900000	54.200000	41.000000	27.100000	36.500000	26.900000	112.000000	30.000000	28.900000	35.900000	207.000000	30.000000	28.900000	44.900000	15.000000	41.800000	31.100000	26.400000	69.200000	54.700000	25.900000	31.900000	49.100000	28.400000	42.600000	29.400000	34.300000	33.400000	69.200000	132.000000	1.140000	25.900000	33.100000	122.000000	78.400000	63.200000	39.600000	204.000000	22.500000	40.300000	235.000000	24.100000	22.500000	108.000000	53.300000	132.000000	94.700000	151.000000	112.000000	120.000000	39.200000	164.000000	29.700000	44.900000	20.500000	172.000000	28.100000	46.100000	147.000000	32.800000	9.390000	34.900000	73.700000	56.200000	101.000000	77.700000	65.500000	28.600000	63.200000	45.700000	50.500000	13.800000	22.100000	40.000000	38.200000	23.900000	90.600000	30.800000	36.200000	34.000000	104.000000	96.500000	82.000000	33.100000	37.900000	36.500000	31.900000	41.800000	42.200000	37.500000	18.600000	9.220000	35.900000	109.000000	16.400000	25.700000	32.800000	23.900000	43.700000	34.000000	34.300000	115.000000	150.000000	38.900000	28.100000	32.800000	17.900000	22.700000	22.900000	35.200000	29.700000	202.000000	27.100000	31.100000	17.500000	37.900000	170.000000	70.400000	33.700000	23.300000	32.500000	167.000000	143.000000	48.300000	37.900000	49.100000	55.200000	28.900000	61.500000	32.200000	62.100000	71.700000	49.600000	25.000000	37.500000	163.000000	25.300000	30.800000	79.900000	70.400000	20.000000	191.000000	106.000000	76.400000	69.200000	41.800000	26.700000	28.900000	48.700000	112.000000	33.700000	131.000000	30.200000	139.000000	36.500000	46.100000	36.800000	28.100000	29.700000	41.400000	125.000000	37.900000	29.700000	89.000000	43.700000	33.400000	61.500000	38.200000	33.700000	55.700000	48.700000	20.400000	36.200000	14.700000	145.000000	115.000000	85.100000	36.800000	48.700000	40.300000	18.300000	39.200000	38.900000	10.000000	49.100000	60.400000	51.900000	40.000000	30.200000	34.900000	35.200000	49.100000	73.000000	44.500000	35.200000	86.600000	35.900000	40.700000	138.000000	26.400000	151.000000	158.000000	35.200000	113.000000	44.100000	30.500000	118.000000	113.000000	68.500000	26.900000	33.700000	54.700000	40.700000	188.000000	63.800000	30.000000	31.900000	26.200000	33.400000	241.000000	18.100000	38.900000	33.700000	39.600000	69.800000	133.000000	26.400000	44.500000	31.300000	109.000000	70.400000	34.600000	43.300000	106.000000	34.300000	23.500000	42.900000	65.500000	34.300000	40.700000	103.000000	158.000000	34.300000	37.900000	37.900000	28.100000	28.600000	173.000000	67.900000	106.000000	21.900000	40.700000	164.000000	23.900000	28.600000	89.800000	57.300000	52.800000	32.800000	168.000000	106.000000	52.300000	64.400000	66.100000	53.800000	16.700000	25.300000	33.400000	79.900000	44.100000	50.900000	126.000000	117.000000	14.600000	17.200000	15.800000	9.390000	9.820000	9.650000	33.700000	18.800000	39.200000	16.100000	46.600000	50.900000	28.600000	13.100000	48.700000	37.200000	11.300000	47.800000	17.500000	38.200000	2.550000	52.800000	41.800000	67.300000	13.700000	15.000000	21.900000	67.900000	10.200000	15.800000	85.100000	57.800000	9.560000	27.900000	17.800000	34.900000	75.700000	38.500000	34.300000	20.400000	22.500000	73.000000	34.000000	50.000000	48.700000	61.000000	64.400000	65.500000	43.700000	33.400000	13.500000	11.700000	12.500000	84.300000	38.200000	28.100000	11.700000	1.000000	136.000000	19.500000	42.900000	5.280000	79.100000	81.300000	32.200000	40.000000	19.600000	50.900000	41.400000	58.800000	64.900000	62.100000	32.200000	63.800000	22.100000	63.200000	132.000000	26.900000	39.200000	42.900000	101.000000	73.000000	25.500000	33.700000	205.000000	24.100000	34.000000	57.300000	55.200000	77.000000	59.400000	9.390000	16.500000	61.000000	63.800000	45.700000	39.200000	120.000000	5.780000	35.200000	19.600000	34.000000	47.400000	44.100000	119.000000	53.800000	164.000000	42.200000	71.000000	59.900000	41.400000	25.900000	78.400000	47.000000	17.300000	53.300000	20.500000	55.200000	84.300000	135.000000	25.300000	42.600000	71.000000	62.600000	51.400000	63.800000	73.700000	46.600000	45.700000	86.600000	30.500000	35.200000	211.000000	43.700000	19.500000	118.000000	64.400000	43.700000	81.300000	58.800000	21.700000	62.100000	24.600000	6.100000	154.000000	73.700000	70.400000	77.000000	11.800000	18.100000	32.500000	49.600000	41.800000	20.500000	58.800000	41.400000	34.900000	20.000000	179.000000	51.900000	92.200000	48.300000	85.100000	36.500000	73.700000	19.300000	28.900000	50.900000	73.000000	62.100000	34.900000	66.100000	26.900000	78.400000	37.500000	55.200000	55.700000	49.100000	61.500000	3.370000	181.000000	16.000000	27.100000	131.000000	65.500000	6.610000	27.600000	71.000000	98.200000	50.500000	112.000000	83.500000	33.400000	106.000000	25.300000	10.800000	3.160000	79.900000	93.100000	37.500000	35.900000	107.000000	102.000000	32.800000	100.000000	90.600000	100.000000	75.700000	53.800000	90.600000	69.800000	193.000000	85.800000	67.900000	19.100000	16.100000	95.600000	49.100000	18.900000	74.300000	25.700000	61.000000	27.100000	151.000000	179.000000	154.000000	73.700000	95.600000	55.200000	36.500000	30.500000	158.000000	49.600000	89.800000	35.900000	67.900000	89.000000	57.800000	85.100000	24.800000	63.800000	78.400000	73.700000	117.000000	117.000000	34.300000	179.000000	106.000000	39.200000	71.700000	13.900000	91.400000	50.500000	34.000000	48.700000	84.300000	44.500000	31.300000	79.100000	42.600000	51.400000	63.800000	14.200000	42.900000	26.400000	6.210000	31.600000	78.400000	30.000000	50.500000	23.900000	73.700000	11.000000	65.500000	21.700000	63.800000	104.000000	25.700000	17.300000	8.430000	57.800000	91.400000	79.900000	81.300000	107.000000	99.100000	93.900000	38.900000	78.400000	33.100000	60.400000	70.400000	51.900000	93.900000	93.900000	33.100000	37.900000	45.300000	105.000000	75.000000	98.200000	78.400000	147.000000	14.500000	121.000000	89.800000	31.300000	27.900000	59.900000	44.500000	85.100000	191.000000	106.000000	40.300000	55.700000	45.300000	108.000000	108.000000	59.900000	69.800000	85.100000	120.000000	151.000000	120.000000	131.000000	133.000000	106.000000	22.900000	35.900000	47.000000	38.900000	54.700000	46.600000	78.400000	49.100000	59.400000	109.000000	78.400000	39.200000	89.000000	74.300000	47.400000	60.400000	80.600000	21.500000	189.000000	31.600000	115.000000	114.000000	17.900000	39.200000	126.000000	35.900000	207.000000	62.100000	101.000000	15.100000	105.000000	62.600000	30.500000	5.990000	8.820000	37.200000	16.300000	24.600000	75.700000	80.600000	33.100000	33.400000	34.300000	44.900000	36.500000	138.000000	68.500000	13.700000	75.700000	35.900000	69.800000	68.500000	38.900000	35.200000	29.700000	61.500000	129.000000	91.400000	66.700000	79.100000	61.000000	51.900000	13.700000	22.500000	46.100000	13.700000	27.400000	73.700000	17.200000	59.400000	67.300000	39.200000	67.900000	52.300000	89.000000	54.200000	51.900000	31.300000	69.800000	28.900000	95.600000	47.400000	61.500000	40.700000	46.100000	32.800000	93.900000	67.300000	37.200000	38.200000	20.700000	13.600000	173.000000	14.700000	75.000000	85.800000	87.400000	38.200000	38.200000	40.000000	77.700000	74.300000	41.800000	49.100000	50.000000	29.200000	80.600000	65.500000	179.000000	34.000000	55.700000	80.600000	31.300000	49.600000	167.000000	71.700000	66.100000	52.800000	123.000000	47.400000	21.500000	42.200000	9.650000	28.900000	93.900000	69.800000	41.800000	12.000000	31.100000	62.100000	14.900000	34.000000	69.200000	50.900000	38.900000	88.200000	107.000000	54.700000	10.400000	59.900000	101.000000	14.600000	143.000000	96.500000	103.000000	36.500000	66.700000	64.400000	110.000000	23.100000	145.000000	48.700000	18.800000	64.400000	35.200000	29.700000	52.800000	34.000000	42.900000	33.400000	111.000000	84.300000	37.900000	64.400000	44.500000	36.800000	111.000000	42.600000	12.500000	28.100000	83.500000	87.400000	29.400000	49.100000	122.000000	28.100000	19.300000	3.650000	25.500000	31.300000	16.700000	71.700000	37.500000	3.460000	34.900000	23.900000	26.400000	17.300000	73.700000	64.900000	53.800000	49.600000	1.350000	50.900000	24.800000	86.600000	34.900000	60.400000	54.200000	58.300000	65.500000	67.300000	109.000000	127.000000	115.000000	21.300000	14.500000	56.700000	26.400000	9.390000	13.100000	63.200000	48.300000	31.600000	31.900000	41.000000	16.800000	44.500000	1.000000	19.600000	26.700000	34.000000	74.300000	44.500000	23.900000	22.300000	118.000000	109.000000	73.700000	25.900000	75.700000	37.900000	41.400000	90.600000	19.100000	63.200000	75.000000	36.800000	42.600000	41.400000	20.200000	13.200000	18.300000	11.900000	53.800000	10.000000	58.300000	94.700000	27.400000	37.200000	153.000000	51.900000	78.400000	69.800000	106.000000	204.000000	53.300000	44.900000	38.200000	8.200000	93.900000	32.800000	80.600000	7.570000	28.900000	9.820000	93.900000	40.300000	35.900000	66.100000	41.800000	20.900000	16.400000	59.400000	32.800000	44.900000	81.300000	136.000000	23.500000	57.800000	40.700000	45.700000	6.730000	125.000000	85.100000	186.000000	52.300000	96.500000	28.900000	105.000000	149.000000	21.500000	50.500000	100.000000	80.600000	56.700000	81.300000	44.900000	97.300000	61.000000	64.400000	120.000000	20.700000	31.100000	25.500000	69.800000	5.000000	72.300000	40.300000	7.990000	67.300000	59.900000	37.900000	73.000000	75.000000	33.100000	22.900000	11.300000	49.100000	37.900000	6.440000	56.200000	85.100000	89.800000	74.300000	30.000000	106.000000	61.500000	85.800000	47.800000	35.500000	48.300000	111.000000	53.300000	14.300000	39.600000	14.300000	126.000000	31.900000	56.200000	131.000000	34.900000	30.500000	8.660000	46.100000	59.400000	93.100000	38.500000	99.100000	76.400000	106.000000	112.000000	105.000000	94.700000	87.400000	120.000000	52.300000	19.500000	92.200000	133.000000	31.600000	57.800000	70.400000	66.700000	31.600000	86.600000	118.000000	61.500000	34.900000	28.600000	25.500000	31.300000	115.000000	76.400000	99.100000	74.300000	93.100000	10.100000	27.600000	12.600000	100.000000	23.700000	75.000000	54.700000	52.800000	73.000000	27.900000	89.000000	11.200000	112.000000	28.900000	12.700000	59.900000	29.400000	47.400000	13.600000	106.000000	39.600000	88.200000	29.400000	72.300000	36.800000	109.000000	27.400000	25.900000	16.000000	118.000000	36.500000	35.500000	34.300000	13.800000	66.100000	32.200000	8.740000	103.000000	98.200000	25.000000	110.000000	58.300000	20.900000	105.000000	64.900000	88.200000	69.200000	51.900000	28.400000	45.300000	157.000000	31.600000	139.000000	56.700000	79.900000	49.600000	79.100000	36.500000	50.000000	20.700000	58.800000	52.300000	86.600000	91.400000	32.500000	57.800000	65.500000	64.900000	5.670000	57.800000	189.000000	31.900000	30.000000	16.400000	46.600000	27.600000	62.600000	92.200000	50.900000	53.800000	102.000000	72.300000	86.600000	110.000000	42.600000	9.910000	106.000000	34.900000	4.220000	54.200000	36.500000	75.700000	29.400000	49.600000	4.740000	56.200000	85.100000	14.200000	120.000000	46.600000	29.700000	79.900000	15.700000	149.000000	85.800000	52.300000	160.000000	99.100000	31.300000	14.300000	88.200000	38.900000	175.000000	125.000000	26.400000	54.200000	13.200000	20.000000	32.800000	30.500000	75.700000	50.500000	34.900000	30.800000	56.200000	16.300000	18.900000	49.100000	20.400000	23.900000	71.000000	27.400000	25.300000	12.600000	165.000000	64.400000	36.800000	84.300000	8.660000	7.570000	30.500000	7.910000	7.170000	106.000000	94.700000	57.300000	16.400000	68.500000	14.300000	86.600000	29.400000	36.800000	67.300000	32.800000	35.200000	71.700000	85.800000	66.700000	17.000000	62.100000	35.900000	63.200000	75.700000	60.400000	120.000000	36.500000	28.600000	8.660000	50.500000	38.500000	9.390000	18.400000	26.900000	19.100000	35.200000	35.200000	40.000000	84.300000	3.460000	37.500000	89.000000	67.900000	20.400000	14.700000	19.800000	45.700000	70.400000	4.330000	44.900000	58.300000	45.300000	59.900000	42.200000	15.100000	72.300000	87.400000	31.100000	51.900000	48.700000	69.800000	44.900000	112.000000	41.800000	86.600000	62.600000	76.400000	61.500000	26.400000	35.900000	59.400000	73.000000	33.700000	18.800000	44.900000	47.400000	104.000000	21.100000	16.400000	74.300000	85.100000	36.800000	29.200000	50.000000	26.200000	39.600000	30.500000	49.100000	38.500000	31.600000	41.000000	70.400000	70.400000	21.500000	39.200000	69.800000	34.900000	40.700000	45.700000	43.700000	79.900000	56.700000	58.800000	53.800000	58.300000	160.000000	45.300000	54.700000	85.100000	109.000000	25.700000	50.500000	69.200000	62.600000	67.900000	75.000000	50.900000	79.900000	62.600000	50.900000	75.000000	59.400000	181.000000	69.800000	57.300000	82.800000	35.500000	80.600000	113.000000	8.900000	35.200000	24.100000	164.000000	57.800000	90.600000	38.500000	51.400000	26.900000	56.200000	70.400000	58.800000	69.200000	69.800000	105.000000	62.100000	75.000000	20.400000	47.800000	59.900000	46.600000	51.900000	31.900000	93.900000	64.900000	153.000000	16.700000	71.700000	35.500000	83.500000	31.900000	29.400000	302.000000	40.300000	29.200000	46.100000	52.300000	48.700000	85.800000	75.700000	58.300000	58.800000	112.000000	66.700000	39.600000	36.500000	38.200000	41.800000	62.100000	167.000000	55.700000	84.300000	60.400000	57.300000	76.400000	96.500000	38.500000	66.100000	112.000000	47.000000	87.400000	57.800000	92.200000	93.100000	107.000000	80.600000	44.900000	27.400000	31.600000	52.300000	71.700000	44.500000	74.300000	44.100000	42.900000	79.100000	89.000000	63.200000	27.900000	69.800000	28.900000	102.000000	59.400000	89.800000	200.000000	62.100000	46.100000	149.000000	8.900000	109.000000	71.700000	68.500000	79.900000	85.100000	196.000000	38.500000	64.400000	97.300000	79.100000	106.000000	76.400000	108.000000	53.300000	27.900000	69.800000	7.230000	49.100000	42.600000	16.500000	101.000000	59.900000	102.000000	142.000000	61.500000	54.700000	50.500000	34.000000	48.700000	70.400000	45.700000	78.400000	17.600000	29.400000	63.800000	227.000000	64.400000	57.800000	75.000000	48.700000	61.000000	96.500000	54.700000	118.000000	96.500000	89.000000	25.300000	96.500000	62.600000	18.300000	65.500000	85.100000	79.900000	42.200000	61.000000	17.500000	36.500000	14.600000	17.300000	63.200000	35.200000	57.300000	24.400000	69.800000	74.300000	101.000000	41.400000	82.000000	86.600000	14.100000	89.800000	97.300000	26.900000	89.000000	66.100000	129.000000	39.200000	25.000000	45.700000	62.100000	71.000000	50.000000	102.000000	63.200000	233.000000	38.900000	98.200000	38.900000	87.400000	75.700000	79.900000	52.800000	63.800000	107.000000	59.400000	106.000000	71.000000	21.500000	149.000000	25.900000	64.400000	36.200000	51.900000	21.700000	93.900000	56.700000	66.100000	27.600000	49.100000	157.000000	124.000000	37.900000	45.300000	163.000000	62.600000	26.400000	52.300000	81.300000	95.600000	79.900000	17.300000	51.400000	38.500000	52.800000	91.400000	37.900000	55.200000	44.500000	70.400000	47.400000	63.800000	23.500000	5.230000	14.500000	36.800000	97.300000	16.300000	44.500000	67.900000	59.400000	25.900000	40.000000	60.400000	50.500000	31.100000	11.200000	39.200000	72.300000	62.100000	12.700000	49.600000	62.600000	10.800000	74.300000	73.000000	10.900000	55.200000	56.700000	97.300000	45.300000	45.300000	248.000000	58.300000	112.000000	16.000000	67.300000	39.200000	68.500000	59.900000	88.200000	13.100000	99.100000	53.300000	137.000000	44.500000	255.000000	55.200000	74.300000	117.000000	44.500000	87.400000	32.200000	37.200000	50.900000	29.400000	48.300000	64.900000	32.800000	26.400000	69.800000	45.700000	131.000000	106.000000	68.500000	59.400000	47.000000	56.700000	28.400000	35.200000	47.000000	63.200000	62.600000	14.200000	53.800000	68.500000	119.000000	41.800000	44.900000	72.300000	53.300000	31.900000	117.000000	45.300000	46.600000	30.500000	41.800000	102.000000	33.100000	44.100000	15.300000	85.800000	32.500000	54.700000	40.000000	36.500000	52.800000	81.300000	13.500000	17.500000	38.200000	104.000000	37.200000	52.300000	80.600000	227.000000	33.400000	31.900000	73.700000	55.200000	37.500000	25.000000	70.400000	31.100000	47.400000	86.600000	120.000000	51.400000	27.600000	42.200000	32.200000	38.200000	55.700000	47.400000	40.700000	10.600000	92.200000	33.400000	25.700000	63.200000	65.500000	51.400000	65.500000	13.300000	114.000000	141.000000	43.700000	3.820000	93.100000	50.000000	89.800000	17.200000	43.700000	19.100000	195.000000	88.200000	92.200000	39.600000	93.100000	18.300000	63.200000	43.700000	8.200000	26.700000	50.500000	84.300000	62.600000	63.800000	43.300000	79.100000	10.800000	78.400000	90.600000	552.000000	40.700000	60.400000	50.500000	117.000000	61.000000	92.200000	11.000000	170.000000	54.200000	18.100000	34.900000	179.000000	83.500000	89.000000	58.800000	31.900000	46.600000	37.900000	73.000000	42.200000	87.400000	41.000000	50.900000	10.800000	77.700000	74.300000	40.700000	77.000000	14.300000	51.900000	33.400000	75.000000	1.610000	53.300000	85.100000	50.900000	25.900000	85.800000	94.700000	40.000000	77.000000	28.600000	92.200000	14.600000	54.200000	29.700000	31.100000	75.000000	42.900000	82.800000	426.000000	54.200000	88.200000	12.400000	147.000000	58.800000	48.300000	107.000000	79.900000	77.000000	52.300000	69.800000	84.300000	59.900000	47.000000	74.300000	8.280000	66.100000	47.000000	23.500000	12.300000	15.800000	21.100000	12.700000	15.000000	69.200000	9.650000	43.700000	32.200000	37.900000	48.300000	33.100000	45.700000	22.100000	40.000000	31.100000	97.300000	31.900000	38.200000	51.400000	56.200000	75.000000	55.700000	50.900000	83.500000	67.900000	57.300000	34.900000	66.700000	39.600000	47.400000	40.700000	52.300000	18.900000	41.000000	47.000000	33.100000	20.200000	75.000000	25.000000	5.570000	21.500000	53.300000	59.900000	54.200000	90.600000	73.000000	38.900000	21.500000	64.900000	27.100000	57.800000	39.200000	40.700000	31.600000	88.200000	99.100000	91.400000	50.000000	47.000000	53.800000	32.200000	66.700000	40.300000	14.300000	57.300000	2.970000	13.100000	95.600000	36.500000	91.400000	70.400000	73.700000	142.000000	34.000000	82.800000	53.800000	62.600000	42.600000	25.900000	50.500000	8.660000	31.900000	31.900000	43.300000	56.200000	47.800000	14.300000	31.600000	58.800000	34.000000	37.900000	31.600000	102.000000	25.300000	14.700000	41.400000	20.700000	15.500000	56.200000	23.500000	73.700000	55.200000	32.200000	65.500000	28.600000	28.900000	25.500000	37.200000	79.900000	43.300000	36.200000	77.700000	89.000000	114.000000	63.800000	37.200000	75.000000	68.500000	23.100000	55.200000	12.600000	102.000000	79.900000	83.500000	80.600000	58.300000	61.000000	50.900000	15.300000	49.100000	42.900000	57.300000	14.500000	89.800000	58.800000	139.000000	36.500000	18.800000	35.900000	36.800000	62.600000	52.800000	51.900000	8.430000	37.200000	69.200000	24.600000	42.900000	84.300000	48.300000	31.100000	37.500000	27.600000	37.900000	150.000000	51.400000	38.500000	63.200000	26.900000	26.900000	61.000000	51.900000	34.600000	97.300000	6.260000	17.500000	2.740000	48.300000	53.800000	62.100000	61.500000	62.600000	103.000000	40.700000	107.000000	106.000000	41.000000	18.900000	35.200000	39.600000	17.000000	92.200000	25.500000	63.800000	22.500000	38.900000	20.500000	89.800000	109.000000	62.100000	37.500000	64.400000	30.000000	35.200000	60.400000	34.900000	47.400000	18.100000	52.300000	66.100000	18.600000	38.900000	92.200000	139.000000	92.200000	78.400000	23.900000	92.200000	35.900000	64.400000	82.000000	55.200000	39.200000	66.100000	62.600000	53.800000	17.500000	53.300000	33.100000	71.700000	29.400000	62.100000	48.700000	50.900000	13.000000	50.500000	38.500000	42.200000	104.000000	110.000000	34.000000	91.400000	35.500000	55.200000	37.500000	42.200000	49.100000	67.900000	59.400000	34.300000	164.000000	36.500000	48.700000	76.400000	25.700000	12.000000	112.000000	82.000000	47.000000	59.900000	31.100000	37.500000	55.700000	8.430000	59.400000	69.800000	40.300000	38.900000	31.300000	72.300000	48.300000	18.600000	54.200000	33.400000	37.200000	43.300000	64.900000	78.400000	38.200000	20.500000	54.200000	45.300000	41.000000	46.100000	22.300000	14.200000	47.800000	33.700000	72.300000	50.900000	126.000000	35.200000	26.400000	69.800000	24.100000	4.870000	56.700000	15.400000	46.100000	41.000000	41.400000	65.500000	60.400000	77.000000	63.800000	104.000000	70.400000	77.700000	78.400000	19.800000	56.200000	322.000000	46.600000	33.400000	93.100000	111.000000	33.400000	33.100000	50.000000	52.800000	90.600000	86.600000	40.300000	18.800000	13.700000	60.400000	70.400000	27.900000	47.800000	29.400000	86.600000	126.000000	54.200000	34.600000	62.100000	60.400000	84.300000	43.300000	66.100000	25.500000	32.800000	19.500000	46.600000	41.400000	42.200000	62.100000	103.000000	77.700000	46.600000	23.500000	16.500000	17.800000	5.880000	17.300000	47.400000	10.600000	10.300000	13.700000	25.500000	13.200000	63.800000	17.000000	49.600000	20.400000	14.500000	36.800000	14.900000	102.000000	16.400000	22.900000	80.600000	9.310000	14.200000	19.300000	33.400000	38.500000	59.400000	15.300000	21.700000	30.000000	31.600000	18.800000	7.640000	40.700000	21.900000	51.400000	30.500000	8.900000	37.200000	13.800000	11.100000	17.200000	61.500000	17.200000	16.800000	12.100000	17.300000	21.500000	25.700000	13.100000	44.100000	38.200000	32.200000	34.600000	4.960000	28.400000	69.800000	32.200000	30.000000	40.700000	22.100000	23.300000	24.600000	73.000000	23.100000	20.700000	14.100000	16.100000	22.100000	44.900000	62.600000	45.300000	19.500000	17.800000	14.200000	77.000000	6.440000	14.300000	30.200000	13.500000	93.900000	24.600000	19.800000	30.200000	18.100000	13.800000	19.100000	20.000000	23.100000	25.300000	25.000000	17.000000	29.700000	22.500000	61.000000	17.300000	129.000000	21.300000	91.400000	14.700000	19.300000	28.400000	72.300000	6.550000	12.500000	32.800000	19.100000	24.600000	16.800000	7.170000	19.100000	20.500000	18.400000	20.900000	14.900000	16.100000	12.300000	26.900000	131.000000	62.100000	30.000000	52.800000	75.000000	32.200000	18.300000	13.700000	27.600000	17.000000	26.400000	19.800000	7.230000	145.000000	34.900000	31.300000	19.500000	19.500000	20.900000	22.100000	25.700000	30.800000	53.300000	16.500000	17.800000	73.700000	95.600000	56.700000	32.800000	24.600000	24.600000	27.900000	34.300000	23.900000	17.300000	20.700000	27.600000	11.100000	17.800000	13.600000	6.320000	15.000000	27.100000	11.200000	31.100000	77.700000	18.800000	21.100000	28.600000	59.900000	17.900000	45.700000	38.500000	81.300000	12.100000	167.000000	21.700000	3.890000	24.100000	16.500000	7.770000	75.700000	33.700000	32.500000	25.300000	14.300000	31.100000	23.900000	57.300000	31.900000	28.600000	17.500000	85.100000	34.000000	26.400000	21.100000	17.800000	21.100000	26.700000	16.500000	26.200000	30.500000	25.500000	36.200000	21.100000	89.800000	22.900000	17.800000	19.100000	28.100000	20.200000	33.700000	13.800000	41.800000	7.570000	22.500000	29.200000	16.800000	31.600000	23.300000	46.600000	30.800000	25.900000	42.900000	69.800000	13.900000	22.100000	63.200000	18.300000	12.600000	20.000000	18.900000	69.800000	7.990000	22.700000	22.900000	86.600000	92.200000	28.900000	52.800000	23.900000	13.600000	25.700000	22.500000	107.000000	8.430000	25.500000	80.600000	55.200000	65.500000	19.500000	28.400000	16.700000	118.000000	22.900000	34.600000	51.900000	18.100000	15.800000	16.100000	17.000000	17.900000	33.400000	40.700000	17.200000	16.500000	23.300000	20.900000	67.900000	33.400000	21.300000	16.800000	19.600000	61.000000	40.300000	28.900000	21.300000	18.400000	59.400000	17.800000	18.300000	25.700000	80.600000	50.500000	77.700000	26.700000	19.500000	35.200000	30.000000	20.200000	19.800000	23.100000	14.600000	23.700000	26.400000	22.700000	24.100000	6.150000	32.200000	75.700000	42.900000	108.000000	11.000000	13.500000	21.100000	16.400000	63.200000	19.600000	23.500000	17.200000	9.390000	20.200000	24.400000	16.700000	27.900000	20.900000	31.900000	16.000000	12.900000	34.600000	27.600000	65.500000	19.800000	11.900000	9.650000	26.400000	34.000000	29.200000	43.700000	44.500000	25.700000	73.700000	16.500000	38.500000	30.500000	36.200000	27.900000	14.100000	41.800000	20.700000	16.400000	32.800000	111.000000	13.900000	85.100000	68.500000	16.500000	12.900000	11.700000	13.700000	22.700000	20.000000	13.200000	9.390000	47.000000	25.500000	66.100000	6.920000	88.200000	14.700000	9.910000	52.300000	46.600000	98.200000	16.300000	14.700000	9.910000	22.300000	14.200000	28.400000	13.100000	53.800000	21.300000	6.670000	26.400000	21.300000	22.500000	31.600000	12.400000	61.000000	16.000000	77.700000	62.600000	21.100000	17.200000	43.300000	6.320000	13.800000	25.700000	14.900000	22.300000	14.100000	37.500000	17.300000	17.900000	22.900000	21.100000	13.200000	19.600000	10.600000	12.500000	13.900000	22.100000	13.900000	22.100000	59.400000	18.400000	34.300000	13.900000	22.500000	28.400000	37.500000	21.700000	14.900000	19.300000	26.700000	17.000000	28.600000	12.300000	13.100000	31.600000	32.200000	17.200000	8.980000	13.700000	64.900000	20.000000	11.900000	2.290000	61.500000	25.300000	27.100000	12.200000	49.100000	11.400000	20.700000	13.900000	90.600000	34.300000	17.600000	18.800000	16.000000	12.400000	23.300000	7.770000	18.100000	61.000000	26.700000	9.220000	39.600000	157.000000	22.500000	14.500000	126.000000	23.700000	26.400000	39.200000	21.900000	22.900000	15.300000	30.200000	23.700000	17.500000	18.100000	24.400000	28.600000	14.200000	51.900000	5.380000	12.000000	90.600000	12.700000	20.000000	13.000000	12.400000	7.910000	60.400000	10.900000	17.300000	13.900000	63.200000	33.400000	12.200000	9.470000	38.500000	75.700000	21.500000	16.100000	17.000000	25.700000	7.840000	23.500000	16.400000	13.300000	64.900000	8.350000	18.300000	6.040000	16.300000	45.300000	9.390000	8.280000	12.900000	2.740000	21.700000	18.400000	19.500000	38.900000	16.000000	81.300000	18.400000	23.700000	3.190000	19.300000	85.100000	9.060000	155.000000	8.580000	75.700000	27.600000	24.600000	27.900000	16.100000	37.200000	9.390000	32.200000	10.800000	17.600000	16.500000	13.800000	16.300000	24.400000	90.600000	70.400000	56.200000	24.800000	19.500000	20.000000	22.700000	14.700000	23.500000	20.900000	19.100000	119.000000	21.500000	21.300000	12.300000	18.600000	54.700000	23.500000	72.300000	19.800000	11.800000	38.500000	12.400000	15.700000	37.500000	15.700000	25.300000	12.900000	17.800000	29.200000	23.100000	33.100000	84.300000	23.300000	14.900000	14.900000	53.800000	20.400000	7.230000	84.300000	40.300000	113.000000	21.700000	18.400000	48.700000	6.440000	20.400000	12.000000	29.700000	19.300000	21.100000	41.800000	20.500000	37.200000	42.200000	42.600000	16.800000	15.800000	15.300000	28.100000	33.100000	40.000000	22.900000	20.000000	27.100000	17.000000	16.000000	28.600000	15.400000	17.600000	26.700000	32.800000	125.000000	19.300000	11.500000	85.800000	28.600000	58.800000	24.100000	21.900000	19.300000	32.800000	27.600000	17.600000	13.000000	34.900000	24.100000	24.400000	71.700000	12.900000	14.200000	31.600000	52.800000	79.900000	105.000000	129.000000	64.900000	24.600000	48.300000	20.700000	32.200000	48.300000	15.800000	25.900000	31.300000	17.600000	25.700000	113.000000	9.560000	48.300000	22.500000	22.700000	76.400000	20.500000	12.600000	43.700000	18.100000	21.700000	126.000000	23.700000	21.100000	22.500000	39.200000	13.700000	32.200000	53.300000	19.500000	16.800000	2.920000	27.600000	24.400000	27.600000	163.000000	17.500000	16.100000	28.900000	22.500000	25.300000	4.290000	17.900000	42.200000	25.300000	9.650000	8.740000	17.200000	22.900000	14.700000	14.600000	24.600000	37.200000	85.800000	17.300000	9.220000	23.100000	13.300000	20.500000	12.600000	55.700000	20.900000	100.000000	17.800000	29.200000	19.500000	33.100000	47.400000	7.500000	47.000000	30.800000	10.600000	33.100000	16.300000	123.000000	22.500000	26.200000	18.400000	36.800000	19.100000	17.600000	21.500000	18.800000	36.200000	3.460000	47.000000	7.370000	17.900000	19.600000	17.900000	12.600000	75.700000	113.000000	120.000000	35.500000	33.100000	15.300000	14.100000	28.100000	28.100000	8.130000	11.200000	28.400000	25.700000	16.500000	11.700000	124.000000	23.900000	20.700000	17.200000	23.500000	13.700000	119.000000	14.300000	66.700000	26.700000	22.700000	26.200000	33.100000	17.300000	8.740000	20.700000	73.000000	18.400000	38.200000	11.200000	66.700000	1.010000	9.310000	22.100000	21.500000	45.300000	20.700000	82.000000	15.100000	17.000000	24.600000	23.900000	28.900000	70.400000	20.900000	89.000000	12.900000	19.500000	17.300000	74.300000	22.100000	18.300000	50.000000	38.900000	25.000000	22.500000	13.000000	17.200000	9.730000	21.500000	11.200000	3.960000	25.700000	16.800000	71.700000	48.300000	21.900000	7.300000	19.100000	20.700000	30.200000	22.300000	30.000000	26.200000	27.900000	20.900000	16.300000	13.700000	16.000000	22.700000	36.800000	8.060000	31.600000	58.800000	18.400000	40.000000	12.700000	25.300000	19.600000	29.700000	16.700000	10.300000	16.100000	20.400000	8.820000	73.000000	22.100000	33.400000	27.100000	25.900000	76.400000	23.500000	20.500000	30.000000	27.600000	13.800000	16.300000	76.400000	21.700000	22.300000	14.500000	61.000000	30.800000	1.000000	27.400000	13.100000	20.700000	7.910000	10.900000	15.100000	17.300000	175.000000	41.800000	41.800000	16.700000	79.900000	16.800000	15.100000	7.430000	13.900000	17.300000	25.900000	7.370000	20.400000	14.300000	19.100000	94.700000	12.500000	11.700000	10.300000	12.100000	21.300000	51.900000	26.200000	13.700000	14.500000	8.900000	25.300000	34.000000	6.790000	52.300000	30.000000	21.300000	11.800000	47.400000	37.900000	64.400000	28.900000	95.600000	29.400000	98.200000	145.000000	72.300000	13.600000	15.500000	20.200000	79.900000	2.970000	16.100000	20.000000	25.900000	21.500000	14.900000	8.580000	10.500000	72.300000	25.700000	12.300000	22.900000	12.500000	44.500000	16.100000	12.000000	15.800000	14.900000	24.800000	14.200000	62.100000	10.500000	24.100000	19.300000	3.430000	16.400000	29.400000	36.800000	19.300000	42.200000	54.200000	20.000000	20.400000	136.000000	17.500000	29.200000	16.400000	7.500000	28.900000	20.200000	138.000000	77.000000	41.800000	31.600000	1.000000	22.900000	11.100000	17.000000	20.000000	57.300000	20.500000	30.500000	28.400000	42.600000	43.300000	5.620000	71.000000	42.900000	12.400000	5.940000	16.800000	39.600000	22.900000	25.500000	15.700000	21.300000	40.300000	36.500000	27.900000	1.000000	27.400000	25.700000	31.900000	82.000000	170.000000	62.100000	16.300000	26.400000	40.300000	21.300000	52.300000	20.000000	29.200000	29.700000	30.500000	76.400000	40.000000	44.100000	37.200000	70.400000	37.900000	33.700000	61.500000	34.900000	23.500000	25.300000	39.200000	38.900000	1.000000	32.200000	35.900000	52.300000	14.700000	31.600000	35.500000	34.300000	41.800000	24.100000	71.000000	86.600000	143.000000	8.280000	29.400000	40.300000	38.500000	38.500000	26.400000	37.900000	27.900000	31.900000	227.000000	34.000000	32.200000	4.000000	36.800000	36.500000	173.000000	35.900000	84.300000	38.900000	30.500000	31.300000	35.900000	38.200000	48.300000	17.800000	34.600000	35.500000	33.400000	9.910000	45.700000	44.900000	39.600000	88.200000	3.550000	30.500000	92.200000	160.000000	1.500000	26.400000	2.760000	22.100000	41.800000	32.200000	34.000000	25.500000	36.500000	10.600000	67.900000	39.600000	37.900000	24.400000	35.200000	31.100000	39.200000	2.740000	33.700000	47.400000	34.600000	38.900000	64.400000	32.500000	34.000000	22.300000	129.000000	21.300000	42.600000	71.000000	8.060000	17.900000	101.000000	35.200000	18.100000	35.200000	37.500000	106.000000	29.700000	24.600000	33.100000	48.700000	36.800000	250.000000	95.600000	55.200000	11.200000	7.170000	38.500000	24.600000	53.800000	83.500000	118.000000	43.300000	34.900000	37.900000	33.100000	25.500000	31.600000	32.800000	26.700000	44.900000	79.900000	35.200000	9.730000	36.500000	14.500000	181.000000	21.100000	217.000000	44.500000	29.700000	111.000000	45.700000	15.400000	39.200000	36.500000	36.200000	62.600000	132.000000	12.600000	223.000000	38.900000	45.700000	23.700000	41.400000	47.000000	22.900000	36.800000	44.100000	42.200000	24.100000	101.000000	29.400000	12.700000	32.200000	125.000000	68.500000	26.900000	29.400000	28.100000	35.900000	26.900000	37.900000	36.200000	36.500000	20.000000	21.900000	67.900000	28.900000	16.300000	61.500000	19.500000	215.000000	28.900000	50.500000	46.600000	8.060000	24.600000	27.900000	40.000000	189.000000	26.700000	1.000000	56.200000	64.400000	75.000000	129.000000	5.280000	25.700000	49.600000	42.600000	20.500000	37.200000	33.100000	22.500000	49.100000	34.000000	49.600000	77.700000	31.600000	47.800000	31.600000	41.000000	16.700000	16.800000	104.000000	29.200000	40.300000	41.000000	54.200000	26.400000	34.900000	34.000000	25.900000	75.000000	4.140000	117.000000	35.900000	89.800000	13.900000	44.900000	24.400000	9.390000	26.200000	33.100000	52.300000	1.180000	191.000000	1.000000	35.200000	77.000000	9.650000	44.900000	42.900000	57.800000	43.300000	46.100000	112.000000	58.300000	23.700000	18.100000	30.500000	25.500000	31.100000	25.300000	33.100000	38.900000	66.700000	44.500000	56.700000	40.000000	26.900000	16.400000	139.000000	35.900000	50.500000	31.600000	51.900000	39.200000	54.700000	46.600000	21.900000	33.700000	4.100000	38.900000	31.100000	56.200000	58.300000	37.900000	29.200000	26.200000	25.500000	34.300000	1.000000	29.400000	79.900000	50.000000	30.500000	25.000000	28.600000	36.800000	21.700000	138.000000	77.700000	14.600000	27.600000	36.800000	35.500000	2.230000	29.400000	130.000000	2.860000	50.000000	38.900000	10.100000	11.100000	66.100000	52.800000	28.100000	94.700000	36.500000	44.500000	46.600000	16.700000	43.700000	46.600000	28.400000	58.300000	35.500000	4.100000	40.300000	50.500000	38.500000	2.530000	10.900000	61.500000	38.500000	50.900000	113.000000	50.000000	36.200000	44.100000	5.380000	47.800000	49.600000	168.000000	30.500000	38.200000	4.830000	26.900000	64.400000	27.100000	23.100000	30.000000	38.200000	42.900000	105.000000	35.500000	5.420000	53.800000	26.900000	13.200000	63.200000	35.200000	3.220000	34.300000	35.200000	24.100000	47.400000	46.100000	35.200000	47.400000	100.000000	30.000000	49.600000	56.700000	45.300000	38.900000	38.900000	33.700000	1.390000	32.200000	42.900000	10.400000	21.900000	34.300000	37.900000	32.500000	108.000000	61.000000	31.100000	58.300000	44.100000	30.000000	38.900000	44.100000	44.500000	124.000000	36.500000	111.000000	34.000000	32.500000	29.200000	15.300000	14.500000	82.000000	85.100000	14.100000	39.200000	131.000000	23.300000	32.800000	40.000000	39.200000	29.200000	66.100000	58.300000	29.700000	42.200000	36.500000	58.300000	36.200000	50.000000	30.200000	53.300000	46.100000	8.660000	31.100000	24.800000	54.200000	46.600000	30.800000	22.500000	124.000000	49.100000	68.500000	59.400000	6.210000	35.200000	49.100000	44.900000	48.300000	33.400000	47.000000	125.000000	47.000000	10.200000	34.900000	58.800000	40.700000	31.900000	45.300000	48.700000	30.000000	1.000000	34.600000	40.700000	43.700000	60.400000	36.500000	22.300000	39.200000	8.280000	26.700000	39.200000	57.300000	41.000000	12.000000	31.600000	33.400000	40.700000	40.300000	31.300000	31.600000	35.500000	30.000000	24.800000	24.800000	85.800000	8.660000	78.400000	62.100000	42.200000	35.200000	13.800000	7.640000	35.900000	28.600000	60.400000	31.900000	23.700000	47.800000	58.300000	53.800000	28.900000	35.900000	85.100000	40.000000	40.300000	40.000000	31.300000	26.200000	48.700000	51.400000	62.600000	44.500000	47.000000	28.600000	35.900000	22.700000	47.400000	41.000000	25.700000	33.400000	1.020000	20.500000	39.200000	31.300000	51.900000	39.600000	47.000000	35.500000	67.300000	22.300000	139.000000	41.800000	5.090000	17.600000	38.200000	36.800000	49.100000	58.800000	44.500000	24.600000	6.440000	31.900000	9.560000	1.950000	91.400000	57.300000	40.700000	153.000000	27.900000	43.700000	22.300000	37.900000	51.400000	28.900000	68.500000	51.400000	34.300000	38.200000	27.600000	25.700000	44.500000	53.300000	24.800000	31.900000	28.600000	37.900000	112.000000	135.000000	54.700000	15.700000	15.000000	32.800000	6.670000	38.200000	34.900000	30.800000	38.500000	31.600000	44.100000	47.400000	33.100000	21.100000	26.400000	33.100000	43.700000	37.900000	18.300000	43.700000	39.600000	53.800000	42.900000	36.500000	37.200000	19.800000	31.300000	33.400000	44.900000	26.700000	53.800000	26.400000	53.800000	40.300000	9.650000	24.800000	34.900000	1.190000	17.900000	40.000000	1.000000	36.500000	35.200000	61.500000	49.600000	49.600000	37.200000	32.200000	72.300000	16.000000	38.200000	89.800000	41.400000	33.100000	34.600000	44.100000	34.600000	24.100000	61.000000	42.200000	39.600000	48.700000	54.200000	27.400000	21.900000	40.000000	37.200000	47.800000	39.600000	3.550000	88.200000	19.800000	18.900000	34.600000	50.500000	35.200000	27.100000	59.900000	14.300000	28.400000	44.100000	43.300000	40.300000	176.000000	25.900000	21.900000	85.100000	34.000000	51.900000	31.900000	38.900000	45.300000	31.900000	49.100000	23.300000	28.100000	34.600000	30.500000	14.600000	17.200000	15.800000	9.390000	9.820000	9.650000	33.700000	18.800000	39.200000	16.100000	46.600000	50.900000	28.600000	13.100000	48.700000	37.200000	11.300000	47.800000	17.500000	38.200000	2.550000	52.800000	41.800000	67.300000	13.700000	15.000000	21.900000	67.900000	10.200000	15.800000	85.100000	57.800000	9.560000	27.900000	17.800000	34.900000	75.700000	38.500000	34.300000	20.400000	22.500000	73.000000	34.000000	50.000000	48.700000	61.000000	64.400000	65.500000	43.700000	33.400000	13.500000	11.700000	12.500000	84.300000	38.200000	28.100000	11.700000	1.000000	136.000000	19.500000	42.900000	5.280000	79.100000	81.300000	32.200000	40.000000	19.600000	50.900000	41.400000	58.800000	64.900000	62.100000	32.200000	63.800000	22.100000	63.200000	132.000000	26.900000	39.200000	42.900000	101.000000	73.000000	25.500000	33.700000	205.000000	24.100000	34.000000	57.300000	55.200000	77.000000	59.400000	9.390000	16.500000	61.000000	63.800000	45.700000	39.200000	120.000000	5.780000	35.200000	19.600000	34.000000	47.400000	44.100000	119.000000	53.800000	164.000000	42.200000	71.000000	59.900000	41.400000	25.900000	78.400000	47.000000	17.300000	53.300000	20.500000	55.200000	84.300000	135.000000	25.300000	42.600000	71.000000	62.600000	51.400000	63.800000	73.700000	46.600000	45.700000	86.600000	30.500000	35.200000	211.000000	43.700000	19.500000	118.000000	64.400000	43.700000	81.300000	58.800000	21.700000	62.100000	24.600000	6.100000	154.000000	73.700000	70.400000	77.000000	11.800000	18.100000	32.500000	49.600000	41.800000	20.500000	58.800000	41.400000	34.900000	20.000000	179.000000	51.900000	92.200000	48.300000	85.100000	36.500000	73.700000	19.300000	28.900000	50.900000	73.000000	62.100000	34.900000	66.100000	26.900000	78.400000	37.500000	55.200000	55.700000	49.100000	61.500000	3.370000	181.000000	16.000000	27.100000	131.000000	65.500000	6.610000	27.600000	71.000000	98.200000	50.500000	112.000000	83.500000	33.400000	106.000000	25.300000	10.800000	3.160000	79.900000	93.100000	37.500000	35.900000	107.000000	102.000000	32.800000	100.000000	90.600000	100.000000	75.700000	53.800000	90.600000	69.800000	193.000000	85.800000	67.900000	19.100000	16.100000	95.600000	49.100000	18.900000	74.300000	25.700000	61.000000	27.100000	151.000000	179.000000	154.000000	73.700000	95.600000	55.200000	36.500000	30.500000	158.000000	49.600000	89.800000	35.900000	67.900000	89.000000	57.800000	85.100000	24.800000	63.800000	78.400000	73.700000	117.000000	117.000000	34.300000	179.000000	106.000000	39.200000	71.700000	13.900000	91.400000	50.500000	34.000000	48.700000	84.300000	44.500000	31.300000	79.100000	42.600000	51.400000	63.800000	14.200000	42.900000	26.400000	6.210000	31.600000	78.400000	30.000000	50.500000	23.900000	73.700000	11.000000	65.500000	21.700000	63.800000	104.000000	25.700000	17.300000	8.430000	57.800000	91.400000	79.900000	81.300000	107.000000	99.100000	93.900000	38.900000	78.400000	33.100000	60.400000	70.400000	51.900000	93.900000	93.900000	33.100000	37.900000	45.300000	105.000000	75.000000	98.200000	78.400000	147.000000	14.500000	121.000000	89.800000	31.300000	27.900000	59.900000	44.500000	85.100000	191.000000	106.000000	40.300000	55.700000	45.300000	108.000000	108.000000	59.900000	69.800000	85.100000	120.000000	151.000000	120.000000	131.000000	133.000000	106.000000	22.900000	35.900000	47.000000	38.900000	54.700000	46.600000	78.400000	49.100000	59.400000	109.000000	78.400000	39.200000	89.000000	74.300000	47.400000	60.400000	80.600000	21.500000	189.000000	31.600000	115.000000	114.000000	17.900000	39.200000	126.000000	35.900000	207.000000	62.100000	101.000000	15.100000	105.000000	62.600000	30.500000	5.990000	8.820000	37.200000	16.300000	24.600000	75.700000	80.600000	33.100000	33.400000	34.300000	44.900000	36.500000	138.000000	68.500000	13.700000	75.700000	35.900000	69.800000	68.500000	38.900000	35.200000	29.700000	61.500000	129.000000	91.400000	66.700000	79.100000	61.000000	51.900000	13.700000	22.500000	46.100000	13.700000	27.400000	73.700000	17.200000	59.400000	67.300000	39.200000	67.900000	52.300000	89.000000	54.200000	51.900000	31.300000	69.800000	28.900000	95.600000	47.400000	61.500000	40.700000	46.100000	32.800000	93.900000	67.300000	37.200000	38.200000	20.700000	13.600000	173.000000	14.700000	75.000000	85.800000	87.400000	38.200000	38.200000	40.000000	77.700000	74.300000	41.800000	49.100000	50.000000	29.200000	80.600000	65.500000	179.000000	34.000000	55.700000	80.600000	31.300000	49.600000	167.000000	71.700000	66.100000	52.800000	123.000000	47.400000	21.500000	42.200000	9.650000	28.900000	93.900000	69.800000	41.800000	12.000000	31.100000	62.100000	14.900000	34.000000	69.200000	50.900000	38.900000	88.200000	107.000000	54.700000	10.400000	59.900000	101.000000	14.600000	143.000000	96.500000	103.000000	36.500000	66.700000	64.400000	110.000000	23.100000	145.000000	48.700000	18.800000	64.400000	35.200000	29.700000	52.800000	34.000000	42.900000	33.400000	111.000000	84.300000	37.900000	64.400000	44.500000	36.800000	111.000000	42.600000	12.500000	28.100000	83.500000	87.400000	29.400000	49.100000	122.000000	28.100000	19.300000	3.650000	25.500000	31.300000	16.700000	71.700000	37.500000	3.460000	34.900000	23.900000	26.400000	17.300000	73.700000	64.900000	53.800000	49.600000	1.350000	50.900000	24.800000	86.600000	34.900000	60.400000	54.200000	58.300000	65.500000	67.300000	109.000000	127.000000	115.000000	21.300000	14.500000	56.700000	26.400000	9.390000	13.100000	63.200000	48.300000	31.600000	31.900000	41.000000	16.800000	44.500000	1.000000	19.600000	26.700000	34.000000	74.300000	44.500000	23.900000	22.300000	118.000000	109.000000	73.700000	25.900000	75.700000	37.900000	41.400000	90.600000	19.100000	63.200000	75.000000	36.800000	42.600000	41.400000	20.200000	13.200000	18.300000	11.900000	53.800000	10.000000	58.300000	94.700000	27.400000	37.200000	153.000000	51.900000	78.400000	69.800000	106.000000	204.000000	53.300000	44.900000	38.200000	8.200000	93.900000	32.800000	80.600000	7.570000	28.900000	9.820000	93.900000	40.300000	35.900000	66.100000	41.800000	20.900000	16.400000	59.400000	32.800000	44.900000	81.300000	136.000000	23.500000	57.800000	40.700000	45.700000	6.730000	125.000000	85.100000	186.000000	52.300000	96.500000	28.900000	105.000000	149.000000	21.500000	50.500000	100.000000	80.600000	56.700000	81.300000	44.900000	97.300000	61.000000	64.400000	120.000000	20.700000	31.100000	25.500000	69.800000	5.000000	72.300000	40.300000	7.990000	67.300000	59.900000	37.900000	73.000000	75.000000	33.100000	22.900000	11.300000	49.100000	37.900000	6.440000	56.200000	85.100000	89.800000	74.300000	30.000000	106.000000	61.500000	85.800000	47.800000	35.500000	48.300000	111.000000	53.300000	14.300000	39.600000	14.300000	126.000000	31.900000	56.200000	131.000000	34.900000	30.500000	8.660000	46.100000	59.400000	93.100000	38.500000	99.100000	76.400000	106.000000	112.000000	105.000000	94.700000	87.400000	120.000000	52.300000	19.500000	92.200000	133.000000	31.600000	57.800000	70.400000	66.700000	31.600000	86.600000	118.000000	61.500000	34.900000	28.600000	25.500000	31.300000	115.000000	76.400000	99.100000	74.300000	93.100000	10.100000	27.600000	12.600000	100.000000	23.700000	75.000000	54.700000	52.800000	73.000000	27.900000	89.000000	11.200000	112.000000	28.900000	12.700000	59.900000	29.400000	47.400000	13.600000	106.000000	39.600000	88.200000	29.400000	72.300000	36.800000	109.000000	27.400000	25.900000	16.000000	118.000000	36.500000	35.500000	34.300000	13.800000	66.100000	32.200000	8.740000	103.000000	98.200000	25.000000	110.000000	58.300000	20.900000	105.000000	64.900000	88.200000	69.200000	51.900000	28.400000	45.300000	157.000000	31.600000	139.000000	56.700000	79.900000	49.600000	79.100000	36.500000	50.000000	20.700000	58.800000	52.300000	86.600000	91.400000	32.500000	57.800000	65.500000	64.900000	5.670000	57.800000	189.000000	31.900000	30.000000	16.400000	46.600000	27.600000	62.600000	92.200000	50.900000	53.800000	102.000000	72.300000	86.600000	110.000000	42.600000	9.910000	106.000000	34.900000	4.220000	54.200000	36.500000	75.700000	29.400000	49.600000	4.740000	56.200000	85.100000	14.200000	120.000000	46.600000	29.700000	79.900000	15.700000	149.000000	85.800000	52.300000	160.000000	99.100000	31.300000	14.300000	88.200000	38.900000	175.000000	125.000000	26.400000	54.200000	13.200000	20.000000	32.800000	30.500000	75.700000	50.500000	34.900000	30.800000	56.200000	16.300000	18.900000	49.100000	20.400000	23.900000	71.000000	27.400000	25.300000	12.600000	165.000000	64.400000	36.800000	84.300000	8.660000	7.570000	30.500000	7.910000	7.170000	106.000000
[truncated: 749,693 more chars]
