# Supplementary material for: Distributed Bayesian networks reconstruction on the whole genome scale
Source: PeerJ. 2018 Oct 19;6:e5692. doi: 10.7717/peerj.5692 (PMC6197044; doi:10.7717/peerj.5692)
Supplement: Supplemental Information 1 [file peerj-06-5692-s001.zip › bnfinder-2.2/doc/data/sachs.sif]

praf	+	pmek
pmek	+	p44/42
pmek	+	pakts473
plcg	+	PIP2
plcg	+	p44/42
PIP2	+	praf
PIP2	+	pmek
PIP2	+	pakts473
PIP2	-	PKA
PIP2	+	PKC
PIP2	+	pjnk
p44/42	+	pakts473
PKA	+	p44/42
PKA	-	pjnk
PKC	+	praf
PKC	-	PKA
PKC	+	P38
PKC	+	pjnk
pjnk	+	p44/42
pjnk	+	pakts473
