# Supplementary material for: Distributed Bayesian networks reconstruction on the whole genome scale
Source: PeerJ. 2018 Oct 19;6:e5692. doi: 10.7717/peerj.5692 (PMC6197044; doi:10.7717/peerj.5692)
Supplement: Supplemental Information 1 [file peerj-06-5692-s001.zip › bnfinder-2.2/doc/data/sachs_w.sif]

PKC	41261684.9832	praf
PIP2	61325964.5649	praf
plcg	7198131.0906	praf
PIP3	6376067.85766	praf
PKA	3747561.23393	praf
praf	1.29038444594e+262	pmek
PIP2	9.89904093112e+261	pmek
plcg	1.66213401305e+261	pmek
PIP3	1.33002703185e+261	pmek
PKC	2.32362203052e+260	pmek
plcg	1.78241295126e+174	PIP2
PIP3	1.79896684451e+173	PIP2
plcg	0.022931123478	PIP3
PIP3	1.87432271129e+29	p44/42
pjnk	2.69226584285e+30	p44/42
plcg	1.19490119502e+30	p44/42
praf	1.68284189434e+29	p44/42
pmek	1.25633376164e+30	p44/42
PKC	1.17329409697e+29	p44/42
PKA	2.69226584285e+30	p44/42
PIP2	1.649701873e+30	p44/42
praf	1.6236385906e+148	pakts473
pjnk	2.63009766801e+153	pakts473
p44/42	2.63009766801e+153	pakts473
P38	5.19848622429e+140	pakts473
pmek	2.63008143154e+153	pakts473
plcg	1.43154667767e+151	pakts473
PKC	6.72554979805e+140	pakts473
PKA	8.20234974943e+142	pakts473
PIP2	2.61578220124e+153	pakts473
PKC	17473597.7541	PKA
PIP2	15145376.9211	PKA
plcg	4572594.90339	PKA
PIP3	3641464.20575	PKA
PIP2	16189895709.6	PKC
plcg	6913782144.1	PKC
PIP3	2043676308.38	PKC
PIP3	5.96550318405e+128	P38
PIP2	1.83977617726e+128	P38
PKC	6.15743473975e+129	P38
praf	6.02000220815e+127	P38
plcg	4.54142867688e+127	P38
PKA	1.66695133687e+128	P38
PIP2	4.95645892287e+103	pjnk
PIP3	3.20492348416e+102	pjnk
PKC	4.97502378634e+103	pjnk
praf	5.63754170171e+101	pjnk
plcg	3.46476123423e+102	pjnk
PKA	3.86633196119e+103	pjnk
