# Supplementary material for: Distributed Bayesian networks reconstruction on the whole genome scale
Source: PeerJ. 2018 Oct 19;6:e5692. doi: 10.7717/peerj.5692 (PMC6197044; doi:10.7717/peerj.5692)
Supplement: Supplemental Information 1 [file peerj-06-5692-s001.zip › bnfinder-2.2/doc/data/test_set.txt]

#regulators x y
#continuous x y
classes EXP0 EXP1 EXP2 EXP3 EXP4 EXP5 EXP6 EXP7 EXP8 EXP9 EXP10 EXP11 EXP12 EXP13 EXP14 EXP15 EXP16 EXP17 EXP18 EXP19 EXP20 EXP21 EXP22 EXP23 EXP24 EXP25 EXP26 EXP27 EXP28 EXP29 EXP30 EXP31 EXP32 EXP33 EXP34 EXP35 EXP36 EXP37 EXP38 EXP39 EXP40 EXP41 EXP42 EXP43 EXP44 EXP45 EXP46 EXP47 EXP48 EXP49 EXP50 EXP51 EXP52 EXP53 EXP54 EXP55 EXP56 EXP57 EXP58 EXP59 EXP60 EXP61 EXP62 EXP63 EXP64 EXP65 EXP66 EXP67 EXP68 EXP69 EXP70 EXP71 EXP72 EXP73 EXP74 EXP75 EXP76 EXP77 EXP78 EXP79 EXP80 EXP81 EXP82 EXP83 EXP84 EXP85 EXP86 EXP87 EXP88 EXP89 EXP90 EXP91 EXP92 EXP93 EXP94 EXP95 EXP96 EXP97 EXP98 EXP99 EXP100 EXP101 EXP102 EXP103 EXP104 EXP105 EXP106 EXP107 EXP108 EXP109 EXP110 EXP111 EXP112 EXP113 EXP114 EXP115 EXP116 EXP117 EXP118 EXP119 EXP120 EXP121 EXP122 EXP123 EXP124 EXP125 EXP126 EXP127 EXP128 EXP129 EXP130 EXP131 EXP132 EXP133 EXP134 EXP135 EXP136 EXP137 EXP138 EXP139 EXP140 EXP141 EXP142 EXP143 EXP144 EXP145 EXP146 EXP147 EXP148 EXP149 EXP150 EXP151 EXP152 EXP153 EXP154 EXP155 EXP156 EXP157 EXP158 EXP159 EXP160 EXP161 EXP162 EXP163 EXP164 EXP165 EXP166 EXP167 EXP168 EXP169 EXP170 EXP171 EXP172 EXP173 EXP174 EXP175 EXP176 EXP177 EXP178 EXP179 EXP180 EXP181 EXP182 EXP183 EXP184 EXP185 EXP186 EXP187 EXP188 EXP189 EXP190 EXP191 EXP192 EXP193 EXP194 EXP195 EXP196 EXP197 EXP198 EXP199 EXP200 EXP201 EXP202 EXP203 EXP204 EXP205 EXP206 EXP207 EXP208 EXP209 EXP210 EXP211 EXP212 EXP213 EXP214 EXP215 EXP216 EXP217 EXP218 EXP219 EXP220 EXP221 EXP222 EXP223 EXP224 EXP225 EXP226 EXP227 EXP228 EXP229 EXP230 EXP231 EXP232 EXP233 EXP234 EXP235 EXP236 EXP237 EXP238 EXP239 EXP240 EXP241 EXP242 EXP243 EXP244 EXP245 EXP246 EXP247 EXP248 EXP249 EXP250 EXP251 EXP252 EXP253 EXP254 EXP255 EXP256 EXP257 EXP258 EXP259 EXP260 EXP261 EXP262 EXP263 EXP264 EXP265 EXP266 EXP267 EXP268 EXP269 EXP270 EXP271 EXP272 EXP273 EXP274 EXP275 EXP276 EXP277 EXP278 EXP279 EXP280 EXP281 EXP282 EXP283 EXP284 EXP285 EXP286 EXP287 EXP288 EXP289 EXP290 EXP291 EXP292 EXP293 EXP294 EXP295 EXP296 EXP297 EXP298 EXP299 EXP300 EXP301 EXP302 EXP303 EXP304 EXP305 EXP306 EXP307 EXP308 EXP309 EXP310 EXP311 EXP312 EXP313 EXP314 EXP315 EXP316 EXP317 EXP318 EXP319 EXP320 EXP321 EXP322 EXP323 EXP324 EXP325 EXP326 EXP327 EXP328 EXP329 EXP330 EXP331 EXP332 EXP333 EXP334 EXP335 EXP336 EXP337 EXP338 EXP339 EXP340 EXP341 EXP342 EXP343 EXP344 EXP345 EXP346 EXP347 EXP348 EXP349 EXP350 EXP351 EXP352 EXP353 EXP354 EXP355 EXP356 EXP357 EXP358 EXP359 EXP360 EXP361 EXP362 EXP363 EXP364 EXP365 EXP366 EXP367 EXP368 EXP369 EXP370 EXP371 EXP372 EXP373 EXP374 EXP375 EXP376 EXP377 EXP378 EXP379 EXP380 EXP381 EXP382 EXP383 EXP384 EXP385 EXP386 EXP387 EXP388 EXP389 EXP390 EXP391 EXP392 EXP393 EXP394 EXP395 EXP396 EXP397 EXP398 EXP399 EXP400 EXP401 EXP402 EXP403 EXP404 EXP405 EXP406 EXP407 EXP408 EXP409 EXP410 EXP411 EXP412 EXP413 EXP414 EXP415 EXP416 EXP417 EXP418 EXP419 EXP420 EXP421 EXP422 EXP423 EXP424 EXP425 EXP426 EXP427 EXP428 EXP429 EXP430 EXP431 EXP432 EXP433 EXP434 EXP435 EXP436 EXP437 EXP438 EXP439 EXP440 EXP441 EXP442 EXP443 EXP444 EXP445 EXP446 EXP447 EXP448 EXP449 EXP450 EXP451 EXP452 EXP453 EXP454 EXP455 EXP456 EXP457 EXP458 EXP459 EXP460 EXP461 EXP462 EXP463 EXP464 EXP465 EXP466 EXP467 EXP468 EXP469 EXP470 EXP471 EXP472 EXP473 EXP474 EXP475 EXP476 EXP477 EXP478 EXP479 EXP480 EXP481 EXP482 EXP483 EXP484 EXP485 EXP486 EXP487 EXP488 EXP489 EXP490 EXP491 EXP492 EXP493 EXP494 EXP495 EXP496 EXP497 EXP498 EXP499 EXP500 EXP501 EXP502 EXP503 EXP504 EXP505 EXP506 EXP507 EXP508 EXP509 EXP510 EXP511 EXP512 EXP513 EXP514 EXP515 EXP516 EXP517 EXP518 EXP519 EXP520 EXP521 EXP522 EXP523 EXP524 EXP525 EXP526 EXP527 EXP528 EXP529 EXP530 EXP531 EXP532 EXP533 EXP534 EXP535 EXP536 EXP537 EXP538 EXP539 EXP540 EXP541 EXP542 EXP543 EXP544 EXP545 EXP546 EXP547 EXP548 EXP549 EXP550 EXP551 EXP552 EXP553 EXP554 EXP555 EXP556 EXP557 EXP558 EXP559 EXP560 EXP561 EXP562 EXP563 EXP564 EXP565 EXP566 EXP567 EXP568 EXP569 EXP570 EXP571 EXP572 EXP573 EXP574 EXP575 EXP576 EXP577 EXP578 EXP579 EXP580 EXP581 EXP582 EXP583 EXP584 EXP585 EXP586 EXP587 EXP588 EXP589 EXP590 EXP591 EXP592 EXP593 EXP594 EXP595 EXP596 EXP597 EXP598 EXP599 EXP600 EXP601 EXP602 EXP603 EXP604 EXP605 EXP606 EXP607 EXP608 EXP609 EXP610 EXP611 EXP612 EXP613 EXP614 EXP615 EXP616 EXP617 EXP618 EXP619 EXP620 EXP621 EXP622 EXP623 EXP624 EXP625 EXP626 EXP627 EXP628 EXP629 EXP630 EXP631 EXP632 EXP633 EXP634 EXP635 EXP636 EXP637 EXP638 EXP639 EXP640 EXP641 EXP642 EXP643 EXP644 EXP645 EXP646 EXP647 EXP648 EXP649 EXP650 EXP651 EXP652 EXP653 EXP654 EXP655 EXP656 EXP657 EXP658 EXP659 EXP660 EXP661 EXP662 EXP663 EXP664 EXP665 EXP666 EXP667 EXP668 EXP669 EXP670 EXP671 EXP672 EXP673 EXP674 EXP675 EXP676 EXP677 EXP678 EXP679 EXP680 EXP681 EXP682 EXP683 EXP684 EXP685 EXP686 EXP687 EXP688 EXP689 EXP690 EXP691 EXP692 EXP693 EXP694 EXP695 EXP696 EXP697 EXP698 EXP699 EXP700 EXP701 EXP702 EXP703 EXP704 EXP705 EXP706 EXP707 EXP708 EXP709 EXP710 EXP711 EXP712 EXP713 EXP714 EXP715 EXP716 EXP717 EXP718 EXP719 EXP720 EXP721 EXP722 EXP723 EXP724 EXP725 EXP726 EXP727 EXP728 EXP729 EXP730 EXP731 EXP732 EXP733 EXP734 EXP735 EXP736 EXP737 EXP738 EXP739 EXP740 EXP741 EXP742 EXP743 EXP744 EXP745 EXP746 EXP747 EXP748 EXP749 EXP750 EXP751 EXP752 EXP753 EXP754 EXP755 EXP756 EXP757 EXP758 EXP759 EXP760 EXP761 EXP762 EXP763 EXP764 EXP765 EXP766 EXP767 EXP768 EXP769 EXP770 EXP771 EXP772 EXP773 EXP774 EXP775 EXP776 EXP777 EXP778 EXP779 EXP780 EXP781 EXP782 EXP783 EXP784 EXP785 EXP786 EXP787 EXP788 EXP789 EXP790 EXP791 EXP792 EXP793 EXP794 EXP795 EXP796 EXP797 EXP798 EXP799 EXP800 EXP801 EXP802 EXP803 EXP804 EXP805 EXP806 EXP807 EXP808 EXP809 EXP810 EXP811 EXP812 EXP813 EXP814 EXP815 EXP816 EXP817 EXP818 EXP819 EXP820 EXP821 EXP822 EXP823 EXP824 EXP825 EXP826 EXP827 EXP828 EXP829 EXP830 EXP831 EXP832 EXP833 EXP834 EXP835 EXP836 EXP837 EXP838 EXP839 EXP840 EXP841 EXP842 EXP843 EXP844 EXP845 EXP846 EXP847 EXP848 EXP849 EXP850 EXP851 EXP852 EXP853 EXP854 EXP855 EXP856 EXP857 EXP858 EXP859 EXP860 EXP861 EXP862 EXP863 EXP864 EXP865 EXP866 EXP867 EXP868 EXP869 EXP870 EXP871 EXP872 EXP873 EXP874 EXP875 EXP876 EXP877 EXP878 EXP879 EXP880 EXP881 EXP882 EXP883 EXP884 EXP885 EXP886 EXP887 EXP888 EXP889 EXP890 EXP891 EXP892 EXP893 EXP894 EXP895 EXP896 EXP897 EXP898 EXP899 EXP900 EXP901 EXP902 EXP903 EXP904 EXP905 EXP906 EXP907 EXP908 EXP909 EXP910 EXP911 EXP912 EXP913 EXP914 EXP915 EXP916 EXP917 EXP918 EXP919 EXP920 EXP921 EXP922 EXP923 EXP924 EXP925 EXP926 EXP927 EXP928 EXP929 EXP930 EXP931 EXP932 EXP933 EXP934 EXP935 EXP936 EXP937 EXP938 EXP939 EXP940 EXP941 EXP942 EXP943 EXP944 EXP945 EXP946 EXP947 EXP948 EXP949 EXP950 EXP951 EXP952 EXP953 EXP954 EXP955 EXP956 EXP957 EXP958 EXP959 EXP960 EXP961 EXP962 EXP963 EXP964 EXP965 EXP966 EXP967 EXP968 EXP969 EXP970 EXP971 EXP972 EXP973 EXP974 EXP975 EXP976 EXP977 EXP978 EXP979 EXP980 EXP981 EXP982 EXP983 EXP984 EXP985 EXP986 EXP987 EXP988 EXP989 EXP990 EXP991 EXP992 EXP993 EXP994 EXP995 EXP996 EXP997 EXP998 EXP999
x 0.628076762314 0.414147478536 0.23702556231 0.19118304791 0.640634377954 0.647819581189 0.8764389029 0.0127803239168 0.957719757661 0.499292225739 0.455871718185 0.818094536453 0.227663174948 0.649443500718 0.200184995005 0.415287903902 0.869603474321 0.270139540647 0.353734306174 0.340882616514 0.82200718913 0.573898668877 0.0982971345416 0.0613888374754 0.426745202664 0.162379205243 0.137035643944 0.930268241417 0.651858169528 0.983233027986 0.537062636584 0.000988986773682 0.826816881766 0.891646669253 0.888410531429 0.0946212963978 0.429127270824 0.536430721795 0.627102335929 0.404669524279 0.769326423448 0.789634981846 0.989284329431 0.959133374278 0.992686334747 0.112139596642 0.853151426836 0.270693447602 0.320778125311 0.65424309483 0.851144264596 0.383271708863 0.348562981014 0.949242737194 0.699281742566 0.0750065981239 0.0724758453821 0.0489252037735 0.166712229155 0.888167266754 0.139155936269 0.764744739445 0.0123392729951 0.181753318125 0.162630004325 0.926840838974 0.758097084246 0.191502052517 0.335173758664 0.793365044241 0.403818780152 0.344146510341 0.0509091223192 0.974722011853 0.387220935857 0.540938723027 0.421810062162 0.532844998405 0.951998563318 0.832603931062 0.28929036207 0.764689476493 0.450270825465 0.869532785864 0.965417036355 0.0600328460309 0.819854029456 0.628097072881 0.640276345108 0.292650760611 0.569247496611 0.822594606566 0.117954260385 0.445073267501 0.249073379412 0.567888441085 0.293396513575 0.501133044406 0.885696224439 0.164785801236 0.202728233453 0.505163181776 0.216152002796 0.320855868096 0.586020664102 0.62843645769 0.729611774853 0.985349065628 0.309780644119 0.230037000458 0.18590349719 0.0699950597328 0.00011027962736 0.941304144825 0.712213415996 0.855665287619 0.565375411891 0.991879707743 0.0504544097231 0.568334066841 0.435569145235 0.217938758391 0.454334821992 0.93922875376 0.949888696086 0.24415421847 0.324375505584 0.515393182568 0.712775388279 0.457800389346 0.991114208243 0.290683667024 0.0734155285076 0.637680483342 0.101845128872 0.983625281927 0.421382240745 0.485716266158 0.106728077628 0.982964426844 0.884896596466 0.068724573901 0.182324587694 0.415226536745 0.942443928945 0.737951847254 0.527665870248 0.717860235216 0.516680046223 0.238170285801 0.174410596368 0.115357672691 0.644950304514 0.527959595421 0.1974334594 0.443923026029 0.515406821053 0.147874702232 0.220652563346 0.634465547752 0.0826653695039 0.865081116688 0.49788821031 0.30238171427 0.789283870662 0.673867146498 0.724188091266 0.0840559297318 0.433104363959 0.76134746685 0.559031893729 0.636890097797 0.899666512236 0.288648472113 0.694886334863 0.147513986854 0.757408463568 0.711305585658 0.707745943499 0.615291849053 0.472366920255 0.294738636684 0.998644834564 0.210468014284 0.872241564134 0.865767704002 0.992471927146 0.8717858743 0.123386486183 0.804005607816 0.288023411334 0.0578872577281 0.854978391264 0.680392152276 0.361025669356 0.486959772082 0.679985958551 0.608724386697 0.434192819016 0.0797038943689 0.324227549204 0.0387184595083 0.164385769606 0.466804260127 0.535683926673 0.174082829028 0.897550802558 0.12533142969 0.783412297157 0.965974050458 0.383126688564 0.266138950431 0.212397720007 0.681746468175 0.827775031838 0.172790649334 0.904906373007 0.593202001115 0.615815926825 0.169369313143 0.277848679491 0.854697975946 0.666467939008 0.737139299546 0.987940707035 0.410599521233 0.481818158586 0.752604600824 0.52654192212 0.314628965113 0.427053886766 0.747261635036 0.497168136848 0.0834589364242 0.127281703593 0.612700866075 0.238225346783 0.880691103494 0.835517898121 0.344132385433 0.438663588318 0.19985017076 0.011479470899 0.543827880866 0.752233237044 0.448242493163 0.12755041314 0.690733910837 0.53448352508 0.458309323236 0.0725807117259 0.950004200328 0.826176195854 0.946734061752 0.285653026574 0.437048553785 0.262148550777 0.952781150189 0.594451391752 0.149617354551 0.993878483103 0.611218582371 0.387459668675 0.132841058114 0.284022690875 0.0504549643084 0.260058259698 0.704174413625 0.346623351559 0.62055058551 0.636875838662 0.460439695658 0.546937943595 0.965425368814 0.433032802683 0.724990314177 0.751951971087 0.17156161381 0.778069972974 0.820609306305 0.0840953774408 0.00477037203886 0.69695798518 0.268775905546 0.552984208015 0.326887340634 0.34163760209 0.780832879033 0.891063513051 0.177133776773 0.845256562786 0.231608879402 0.725235274433 0.111729893105 0.981910163267 0.15548127128 0.524666650734 0.496916537939 0.662817763471 0.481859050248 0.983458985948 0.754283822215 0.0981308449703 0.521038066987 0.688237772712 0.336949435577 0.202886902565 0.704538581587 0.00502469350746 0.834204579299 0.990174062067 0.60527173868 0.565432849954 0.266691122155 0.181153766417 0.565122287258 0.476684300782 0.686193155918 0.434357715598 0.247399147398 0.952716751339 0.298284963156 0.330247974209 0.670066674413 0.963899184609 0.347343361696 0.402493754061 0.19180605889 0.697048934434 0.222058605521 0.245577493004 0.424237885003 0.213951438772 0.441246913381 0.0585274260896 0.33422793123 0.260797840152 0.873048213474 0.972396135435 0.883882050199 0.723698796732 0.935341470212 0.146761310343 0.229887363434 0.643140699693 0.384262383396 0.312358894299 0.375672071708 0.169180495881 0.206381796517 0.478096241491 0.328608178138 0.523495256704 0.116002265952 0.0174530625977 0.601921596957 0.853367154166 0.495673861811 0.317864383091 0.452087533885 0.240132401694 0.249893854858 0.0394272622053 0.225656617623 0.509872926135 0.115630926318 0.0640967380431 0.0760329080951 0.155127295151 0.560444816374 0.497683093115 0.441857963091 0.701066561197 0.119167034175 0.112388230205 0.259569929918 0.870701609997 0.918571447337 0.396949968675 0.88573657163 0.691407722208 0.958921251996 0.799179087413 0.156220088317 0.846938329093 0.698922902772 0.186049197868 0.275222988112 0.121667735647 0.396001094562 0.927843483667 0.395202943649 0.0247033413171 0.445816062994 0.553394574758 0.511780521724 0.602615059244 0.312401095279 0.0838942816756 0.814155922607 0.212841936214 0.979953553024 0.072398834816 0.972701773246 0.96024617034 0.835446140276 0.00798115205856 0.818618173354 0.825214180442 0.753794549451 0.841054044439 0.485393063458 0.294383445173 0.905030828566 0.293946064624 0.108281579332 0.115616556147 0.119446248027 0.856055460177 0.984280210497 0.0673693310719 0.105801915634 0.284002679068 0.199621110734 0.0987909635754 0.369958625636 0.526181672161 0.776077652136 0.0354681774221 0.1900563248 0.657070471488 0.273898686184 0.215554397016 0.441940723809 0.66101385164 0.924994129967 0.682672496917 0.433818561764 0.035180020481 0.678192175933 0.903296013638 0.338231389635 0.146316207469 0.906557833855 0.991178029716 0.0695149440855 0.107413062339 0.885508302546 0.737335402341 0.220832662387 0.323481345121 0.247302587388 0.678397536333 0.577935629965 0.123342329789 0.0151327941699 0.859659640444 0.415342751254 0.588519144459 0.565193706867 0.997181584073 0.732088807602 0.224284483737 0.0769897035039 0.740382907043 0.954021882957 0.195236708627 0.700685797128 0.15718834355 0.767668497939 0.15384825255 0.24794548356 0.599957566713 0.0149356660513 0.102316082351 0.225738701664 0.785867446359 0.448200594901 0.879048385383 0.744650675011 0.43518196488 0.720755029672 0.463312219573 0.888126841013 0.111362670939 0.742861941555 0.127393988518 0.898002229147 0.588038247914 0.212541608701 0.254760216178 0.556155734246 0.2476906551 0.408156780303 0.269352794562 0.982809176236 0.231373923763 0.490619489095 0.207908424327 0.0905752999688 0.5905241788 0.164459236305 0.237049467231 0.870755368749 0.0466010459326 0.464220250993 0.249202327883 0.442927568993 0.980447341282 0.401696212899 0.955207734431 0.426176430709 0.610487862368 0.170047947772 0.473945256413 0.747387033242 0.219210357334 0.649443198661 0.534406386395 0.591542900808 0.676537261122 0.934741404059 0.829526335638 0.279811301097 0.133823344188 0.952451252575 0.0180022823045 0.872184779299 0.962516316185 0.496808631312 0.24154134658 0.163706616703 0.842352353565 0.442530418659 0.386498953833 0.694240962802 0.638106760756 0.813121411691 0.609822534047 0.901180675978 0.262390967035 0.582212121341 0.534758620264 0.686026518311 0.461887153433 0.98936233632 0.0320308904589 0.430961260789 0.208137418813 0.64287633394 0.605573097504 0.928391915447 0.303787320599 0.131334008854 0.618683940781 0.780288186983 0.410877427677 0.825768041719 0.516543892013 0.401561481439 0.481509368768 0.996120867807 0.0845280785453 0.0328443890144 0.362048775487 0.552259342045 0.797267137289 0.840919421985 0.486592989762 0.387200112175 0.193892800635 0.0977054171517 0.0502385337334 0.0196245495771 0.610998230902 0.796048777801 0.794157129521 0.809592304573 0.263572098927 0.525282702701 0.938223701813 0.0538460366412 0.197654526268 0.49979793937 0.99670583844 0.934271911555 0.567973664354 0.0456711233855 0.409349533536 0.377880670608 0.552712440363 0.962036769062 0.896653490574 0.976671954127 0.604443662176 0.726282584462 0.0199155193002 0.774386693315 0.401420228132 0.552225977383 0.366512248535 0.936147338951 0.57256995422 0.838623138594 0.826955916804 0.529093756601 0.040085951143 0.962196888034 0.260182359267 0.979213811874 0.26584651492 0.553875124857 0.491186638197 0.249261720715 0.94918677283 0.838827306065 0.634529598373 0.479600782322 0.409338986795 0.398396038109 0.751390603473 0.80443877382 0.476303070322 0.817355803532 0.593863509534 0.873272786715 0.593872836181 0.757413016042 0.370722044032 0.424421240104 0.10898872654 0.859594797901 0.729141388581 0.0838048822006 0.299236561646 0.407800359597 0.98038483907 0.473664891762 0.398634613199 0.57455427789 0.162397389726 0.414498437726 0.365272134437 0.864703677707 0.890881429512 0.390801287956 0.198469419963 0.428566560176 0.73633038883 0.342652788822 0.792397936016 0.793473619759 0.494892783181 0.722493886217 0.323188057104 0.314287582994 0.401106229465 0.0855311211796 0.484885608488 0.0774916244078 0.335066628498 0.359983557345 0.649157542643 0.913531927696 0.433131190625 0.536140327413 0.22584498381 0.178381259074 0.649359933279 0.72943230994 0.90664887851 0.584262318737 0.113619766317 0.980281753089 0.462459174446 0.151536398366 0.897968453746 0.621100196205 0.197658078521 0.577480831163 0.567737270337 0.446345311337 0.456784500238 0.175168847496 0.591573556119 0.280184127665 0.739295897805 0.750001553196 0.0342441266959 0.768448058579 0.74105178218 0.0368040656129 0.736795121005 0.213334753853 0.0306125843441 0.321964592008 0.929539702723 0.129151813149 0.460217599176 0.0887957396796 0.0759892304443 0.980268287264 0.181740647042 0.665108943991 0.0605571478341 0.82680732468 0.0740633787002 0.594979836539 0.476662797901 0.896156955362 0.801025887106 0.663485181276 0.856922888541 0.490422968452 0.401062321148 0.16676459699 0.237958500191 0.950146140819 0.493378075499 0.791177437437 0.283153075144 0.283485961115 0.528141781068 0.404286994402 0.059546319173 0.448143381962 0.561307601239 0.672035455136 0.762121612804 0.616794306751 0.99822802394 0.633922462236 0.6921157783 0.939685642864 0.61665470875 0.559630471084 0.301843641311 0.791903664728 0.0896604348832 0.587767420572 0.529181620948 0.542196779665 0.00411723348012 0.581288064829 0.384277402659 0.651906875875 0.880389250742 0.343081599713 0.0338372208828 0.432688185602 0.94065611774 0.0464946531592 0.78907670852 0.263697051891 0.712805479617 0.0424848803118 0.713767011651 0.434394908988 0.579896473399 0.523414020124 0.145995172063 0.655575141531 0.640470319299 0.605120464469 0.923821072792 0.778670395703 0.902330521028 0.674622121819 0.488067674196 0.0803189782329 0.250392420385 0.315640328297 0.0998986832914 0.0320260893988 0.914232920629 0.643024603848 0.317318919554 0.275753073076 0.581346441916 0.189968472463 0.580525257902 0.447332259057 0.0423515169298 0.942924481701 0.784111351111 0.349640132473 0.869274382511 0.00834576225949 0.194465513862 0.720451707873 0.00853061013168 0.37334937735 0.733426911826 0.596512085698 0.0938304351279 0.027289223201 0.035182450779 0.157570932044 0.856754467174 0.905933625514 0.768501936275 0.844789771573 0.0454849618989 0.217588417859 0.507682462256 0.376018241652 0.490453084714 0.712536005655 0.361933803366 0.423978511218 0.428780257897 0.0288935663038 0.869777723476 0.188891132835 0.536673536087 0.211930936642 0.170072618355 0.10689269207 0.974401435274 0.193121880919 0.884666705667 0.826383406932 0.671823545291 0.362374533119 0.95818392721 0.995369920629 0.384546625698 0.892929642611 0.349442530726 0.698554014173 0.816719193071 0.684715162044 0.417668224415 0.326635267903 0.139888169161 0.143811726489 0.648327665462 0.748261454537 0.265404909125 0.701945723332 0.422751922479 0.0293766653653 0.726122139658 0.0937555639864 0.690838296027 0.113583168498 0.337122058116 0.975963496335 0.844634077675 0.501991121623 0.101322706328 0.921777801815 0.692988756151 0.610103905637 0.722010051109 0.199078863584 0.447544190313 0.782375546146 0.0113653848658 0.239587253228 0.17539989435 0.561098387049 0.442013722947 0.500127193881 0.237318456205 0.226860549873 0.652044191404 0.0515215479252 0.00285557935712 0.854186490891 0.197632270202 0.318424109749 0.0403014288788 0.794476508586 0.461411841668 0.632404791371 0.958696171972 0.242172264353 0.221373437823 0.0644300349943 0.300895049369 0.588545568324 0.947352172791 0.710368791328 0.225243756437 0.826099997118 0.664129286735 0.718120400951 0.576930861402 0.588716530005 0.599114460442 0.345943549897 0.771238880469 0.763552586332 0.813410966088 0.851508329692 0.611704886407 0.796932193144 0.480138328681 0.695217145765 0.107425650874 0.417419859886 0.140624984203 0.664452292802 0.871510069835 0.0758715675976 0.805483046957 0.00482207071903 0.065157063806 0.0815731194509 0.836480432337 0.187628758091 0.180554227674 0.599502254724 0.934462156217 0.672432916407 0.465740367767 0.70024238774 0.390480871513 0.0787813419568 0.298893693523 0.380255561042 0.81972964972 0.878063623299 0.537543598551 0.695341626975 0.218883082556 0.0648683750557 0.135384990892 0.937872749902 0.265638492881 0.742385767539 0.290832424699 0.0515459746513 0.478010755444 0.74974355667 0.52162480594 0.396831067538 0.62152932504 0.757194248511 0.941680467655 0.467139349387 0.743482596292 0.791513806618 0.455992870469 0.305780780721 0.295173984287 0.750656868659 0.17147824386 0.258782478246 0.678320198761 0.149456669203 0.48498253469 0.1464366223 0.0188068165763 0.556208341961 0.867980683572 0.64763102811 0.751923790619 0.219883210423 0.943726605016 0.43456235477 0.414820888181 0.597750227705 0.153063426315 0.962278199472 0.986225748836 0.153497581995 0.647521522994 0.0859702949744 0.0695434326379 0.269574068871 0.758617928848 0.947013770463 0.43533414079 0.622688290577 0.821967861738 0.696486897703 0.471641780402 0.538524317111 0.0663621947441 0.533319350008 0.0991172756203 0.692090541096 0.908213197822 0.0136762397776 0.464641083592 0.7474297042 0.762576517953 0.908021405837 0.357880153486 0.78087063388 0.0670654962673 0.913489986381 0.680809746202 0.77103203717 0.316824536117 0.0763435420517 0.911033679622 0.147032109879
y 0.984148234687 0.731563552818 0.768252738387 0.0392574311349 0.0152830583752 0.43933221328 0.0040977937005 0.711803595977 0.0640444599862 0.0302995776655 0.742484856385 0.040683085153 0.653178322086 0.447553137473 0.923394043732 0.987544190648 0.894215804377 0.6711376355 0.758934073491 0.378182348863 0.0869614103988 0.514173716037 0.722168749192 0.202363342067 0.563697001048 0.780330549415 0.833325686379 0.703930753319 0.496297648896 0.182627889737 0.657086746606 0.722402107604 0.454991025779 0.779073636474 0.0356964245678 0.0480546990658 0.992381720805 0.653081504401 0.437340803112 0.583168889047 0.244310222637 0.638112345194 0.387267388333 0.246099773042 0.423962049257 0.795997442456 0.73180900864 0.408414154923 0.0542958782081 0.140644512473 0.468646177569 0.342165791371 0.478803703032 0.226129273348 0.146324284393 0.712907590723 0.713022521354 0.19780568303 0.260512215797 0.900686032588 0.118821609177 0.945318247509 0.389143021168 0.00449431242021 0.671985702413 0.442740785098 0.35772553831 0.294889265872 0.182114964265 0.381513846072 0.928827857976 0.95016680813 0.866185834246 0.375123525313 0.598200086102 0.742333278399 0.93382338357 0.614570928343 0.0351231653409 0.0536103325797 0.96266891616 0.399186644062 0.996441592325 0.640891296423 0.544197184419 0.606863001286 0.81697034823 0.343479485055 0.940984972313 0.542357607253 0.613822920664 0.871448678578 0.140166895418 0.0374563601311 0.679165829537 0.149012790432 0.338932510993 0.144506652527 0.264641750191 0.992194496019 0.929610431312 0.749272197181 0.404648278968 0.00527367055036 0.731207751702 0.397812658974 0.715350676156 0.246195710489 0.656891669289 0.0995176203305 0.990194202422 0.613436280641 0.798819064667 0.278849221054 0.095470631854 0.936251455369 0.862721682972 0.87978194322 0.173119297907 0.994696120273 0.261309447338 0.666157738439 0.0723913961104 0.67498847853 0.376067158261 0.659772066137 0.355430226595 0.307696333375 0.226553117369 0.412947623799 0.952720185456 0.3670087701 0.226855898621 0.875601557797 0.316522104802 0.661548254533 0.556619809607 0.57537431986 0.718598941974 0.930044758068 0.00325708518758 0.0609901870996 0.235358598108 0.382099125609 0.285837087556 0.534213910539 0.0993530861331 0.468611810517 0.276501691407 0.632951967941 0.953482087269 0.0354275448432 0.435944329058 0.748103628943 0.965234627881 0.144010747608 0.479825057914 0.308575299283 0.000562665887029 0.640179255986 0.855586084079 0.467594595638 0.841810246849 0.733395473869 0.216687941365 0.544075722468 0.114753054119 0.51417331355 0.508494478723 0.0313535704815 0.767995599388 0.491940321793 0.116254691829 0.1727738135 0.982070879268 0.177645571259 0.962380786686 0.286344576412 0.257522525376 0.963016346647 0.419019959942 0.376991309681 0.704289941022 0.129861886802 0.803127899428 0.287086013874 0.957006239855 0.271216138892 0.76195802656 0.669104344569 0.70847595363 0.184518220021 0.268327977356 0.964260206368 0.5349005047 0.944524886561 0.639582991861 0.518464181249 0.85562033481 0.364348173127 0.2722221421 0.693411671186 0.555766782635 0.963432358205 0.262338672698 0.682714397895 0.723498685664 0.0402997557998 0.30233639278 0.877386161256 0.407756961335 0.0326055167706 0.979191495939 0.711065828395 0.498523571779 0.390048550541 0.661876032743 0.718232275018 0.14905343813 0.406458020031 0.173353556205 0.43432541609 0.705760957031 0.00182473810512 0.912675632723 0.535884504721 0.163382629222 0.800970815278 0.849085280299 0.929425616354 0.0628539312584 0.950488081276 0.00120599890278 0.75639168465 0.400944702312 0.946464556718 0.472918344835 0.527602790139 0.668095737438 0.99388403649 0.548142786124 0.50975576222 0.137100323325 0.321535948179 0.693059053826 0.841446753308 0.0613567202712 0.593234096588 0.707840123315 0.0537860657373 0.65576157476 0.234966711394 0.695571262082 0.626149255374 0.256990031003 0.0352053955963 0.65603576913 0.139184329119 0.237384731578 0.45758398481 0.00834656276491 0.532248585308 0.834149629998 0.142293215672 0.0591569193706 0.941285745597 0.296057639811 0.0388643887557 0.21169667953 0.835977994493 0.772467582682 0.916138843741 0.8998631333 0.111663801311 0.679987966885 0.404521311047 0.946701259635 0.376024163063 0.804486220114 0.234959643 6.88995840699e-05 0.266497322853 0.15925519723 0.58703942597 0.823674084306 0.735657327851 0.663992899766 0.552211997072 0.0289686275185 0.775726154409 0.903512788604 0.733943324299 0.819787327419 0.70182922557 0.621366613285 0.538851304926 0.438637116629 0.164371275542 0.394391657325 0.752065516698 0.607318025381 0.509288848952 0.0295415012376 0.506282625051 0.971106736894 0.816813068007 0.040978017146 0.584160097266 0.0479196202051 0.178833060961 0.661734013362 0.966907936604 0.455551995497 0.527746098342 0.688049790626 0.337186788413 0.834422790303 0.410967201339 0.987157855464 0.384270093204 0.930095436778 0.450809747956 0.326721585515 0.843383718978 0.206868677441 0.275927405614 0.507411938104 0.876503549601 0.338613570606 0.874780876595 0.884243686478 0.549012345418 0.866507636116 0.731281132706 0.541633243078 0.0271697956077 0.770879593744 0.0942254773648 0.618190593771 0.633113914025 0.299878098779 0.889333463306 0.696298585168 0.563054955207 0.63876959256 0.737239269608 0.532789938774 0.849937186327 0.0171542623532 0.0179083310724 0.070488066698 0.402424287947 0.255450476394 0.43423838569 0.469243546003 0.500114999506 0.0854710658416 0.708287032461 0.493000736613 0.340925156312 0.177167358504 0.100439675252 0.866584592669 0.387636637402 0.591508139383 0.744747807689 0.16762513959 0.284812715773 0.881328957984 0.0792206933813 0.0278159482589 0.790371814832 0.871344578178 0.814899292987 0.30192812038 0.0816276449956 0.408756586929 0.555597433113 0.204698191725 0.279763038849 0.313122547542 0.82498630029 0.494567651151 0.131403534133 0.237212409079 0.488069562465 0.105820778947 0.106472646652 0.243041788656 0.373787704448 0.401276605272 0.609190686924 0.583752942315 0.328914070408 0.849711267132 0.863379123608 0.564453384278 0.184067864292 0.445794868509 0.241559713744 0.917331399335 0.699561543034 0.654047894668 0.358044103388 0.0260040522839 0.457033809809 0.00296512229049 0.18898463463 0.378915518674 0.902842744317 0.791585316651 0.293418697657 0.712465736017 0.485786101272 0.327906385963 0.932960487487 0.429713423557 0.992571625853 0.578373780424 0.589160346673 0.520661740075 0.442772288458 0.800544639111 0.0985852773387 0.566391505147 0.104514622432 0.744519009221 0.949485438537 0.547484027066 0.803713942993 0.920952046179 0.648334155103 0.382242367251 0.844260094479 0.525719231185 0.407262346669 0.887726055403 0.162054850894 0.282227839071 0.563768767783 0.89748891424 0.542757285351 0.74212944028 0.313070927153 0.743326537648 0.160041308878 0.711555929556 0.382610336703 0.712657696258 0.823962861406 0.501563449157 0.648460707737 0.185819571998 0.0278902156893 0.87585855056 0.894615264223 0.897293300845 0.608700163241 0.771541965678 0.476929925394 0.542225966379 0.631558901008 0.504769017269 0.0497252165568 0.587235158012 0.754706112939 0.523347374281 0.892343386911 0.606679531576 0.963236291458 0.186881268058 0.384627155898 0.240378308767 0.245638184692 0.290988870299 0.471077800535 0.568919004496 0.144457516696 0.450425902178 0.453050008252 0.308206050345 0.635172439153 0.385089055344 0.565135931056 0.172960801443 0.390243194315 0.145126119435 0.0621646899623 0.977977797565 0.372055692213 0.633718043901 0.482694203437 0.381221072586 0.261081604768 0.482298167693 0.522550431361 0.633786609075 0.316794759391 0.272119681269 0.50720255426 0.347787312675 0.220237697441 0.757355980586 0.54791068967 0.216134303904 0.0652335079458 0.636038090022 0.388291924905 0.855739938157 0.83448262924 0.471494435308 0.52271447277 0.217821318337 0.437604629968 0.337170904904 0.463543174821 0.0811189909236 0.424575356929 0.79091862729 0.358695311028 0.840388313834 0.0209075305419 0.487910211273 0.59921978802 0.17673923584 0.738572556312 0.397074987364 0.174723317926 0.136241943096 0.413842650793 0.271903448484 0.112435785803 0.936803026275 0.634881796237 0.634618969565 0.469926433951 0.115663336017 0.664851823445 0.465468584002 0.746121681363 0.408960175606 0.11482866126 0.154685777342 0.449546248377 0.25190772277 0.942196078797 0.502564801055 0.80429031227 0.155329384617 0.758605209643 0.556713501997 0.75405802394 0.653710194702 0.177361466156 0.735530486253 0.48294393987 0.310727446419 0.446199917021 0.158917305089 0.432907139639 0.635853072292 0.323608909414 0.801182223109 0.146684650188 0.344141443945 0.739982620364 0.0802713967092 0.910460467291 0.483302347889 0.23385869469 0.102088393133 0.95833649566 0.150388163036 0.190052472627 0.481443930921 0.533362065763 0.315894105342 0.818217988179 0.439056827146 0.988295341561 0.759005159239 0.29410800591 0.0322922922102 0.0830358928313 0.468834859009 0.67776200412 0.117475567834 0.150102051754 0.0109682215266 0.0720257903394 0.819681521406 0.628525797705 0.0808709966284 0.619469953649 0.0568522997678 0.95990816101 0.885576346331 0.322691699911 0.133238868288 0.0438627758202 0.264628208823 0.130870456618 0.427381039325 0.823448402071 0.523875593401 0.208247875495 0.885612405952 0.255339264854 0.457373197089 0.715578871782 0.556332510846 0.466354762332 0.138913349229 0.676155708272 0.133525389355 0.70913215209 0.311071789497 0.854895309803 0.2889265411 0.466754525853 0.22688643636 0.619290301562 0.879389509366 0.636263020153 0.97586369192 0.243966814537 0.884621870038 0.543562227571 0.184748573486 0.287623203429 0.637566669099 0.0511165050923 0.578801313757 0.977375466439 0.836440726158 0.356368106806 0.147585746848 0.980009182796 0.377054727284 0.577332202718 0.0689931863831 0.824670840573 0.749496641353 0.385629539547 0.593347929938 0.196910334302 0.567512003239 0.583004437542 0.0681333958212 0.430646978433 0.907232724638 0.566818713038 0.904334245456 0.0342452617356 0.128754564388 0.938503848436 0.517950150109 0.477215319747 0.437292852506 0.502198840384 0.0587834461968 0.906195492113 0.837253290712 0.619715953998 0.759716380991 0.119841022541 0.0563572066135 0.478095007673 0.412628579852 0.659862676738 0.166648781477 0.644773941112 0.351577264394 0.505140314667 0.875689573943 0.158462428107 0.549819483047 0.714832094666 0.657423118023 0.0832982478424 0.230466762454 0.0178875228272 0.30419880442 0.914768992261 0.94858820009 0.726861928915 0.265755448037 0.525260574786 0.857896463093 0.207056246009 0.730462893307 0.65435951938 0.615994623913 0.0167674051873 0.761931168802 0.106453218791 0.50329621522 0.706763149746 0.933756008764 0.258422044668 0.0886621193195 0.727913409727 0.530280757471 0.748874449152 0.154273678538 0.735669522009 0.468526829564 0.150468643969 0.56913488372 0.250860969316 0.282305686636 0.599853018835 0.250890641072 0.722071830334 0.616687287896 0.60234878776 0.111825377969 0.640407347614 0.677403144569 0.700651416446 0.0567096024653 0.175500527586 0.906722061719 0.717945570696 0.273599721916 0.652488752479 0.0483976901358 0.332290758009 0.0242317383025 0.572183249468 0.35246516552 0.42208305248 0.0203001861089 0.73345465145 0.165944838343 0.637550821287 0.727105523087 0.269339888832 0.385542733344 0.907765150199 0.410205967883 0.922769654885 0.0512748262533 0.287495334816 0.712001218302 0.837636889629 0.265323538204 0.916680934256 0.365637920062 0.37296324456 0.719672761753 0.50574538251 0.989829403506 0.153789848634 0.375320590312 0.32435749223 0.271624166521 0.602707368832 0.800934568502 0.89631054764 0.473748964234 0.659814251705 0.851947118493 0.493238659287 0.393334569518 0.771995522585 0.0162934734904 0.340775944943 0.0326437491459 0.148661772576 0.0190581664548 0.106920894624 0.887432854508 0.913263409338 0.891035333806 0.507232928392 0.23586637753 0.344161736561 0.837496122508 0.398696804067 0.446281963755 0.0167800164421 0.957889658852 0.828153063842 0.251783405645 0.00300141814954 0.75142204829 0.96654873198 0.230171906695 0.920571720801 0.341989090171 0.729966074301 0.245577307904 0.384871071558 0.313940055987 0.417966453885 0.811628547359 0.116132501333 0.844045572729 0.92942873662 0.968969127189 0.980537366663 0.620171569222 0.210313276633 0.695861716579 0.344535506693 0.182492006817 0.986795338141 0.266998712806 0.743833183399 0.0149182037557 0.103705406767 0.535116265953 0.0288791227293 0.436459326914 0.521434633531 0.273173914847 0.627184580596 0.279700405853 0.847913524469 0.804294250164 0.775996661754 0.219960878415 0.705672333873 0.710913882972 0.696694613226 0.533054539718 0.925822845903 0.444797491198 0.987980081041 0.593671467204 0.44357120323 0.356711010968 0.983821188771 0.198965617253 0.768079653169 0.0308446561837 0.489677465079 0.3948435501 0.862015378709 0.988146410699 0.488711669795 0.181484063734 0.799431932859 0.239482545334 0.811248805161 0.196101177557 0.430860298121 0.450075935867 0.637976581031 0.22711173017 0.702976738033 0.117747488183 0.521351246121 0.890818870663 0.184769315173 0.74868976134 0.786124682171 0.0573529629626 0.941733031051 0.117066608062 0.997601370021 0.304492775635 0.754491008471 0.107887646132 0.22429459241 0.158668610383 0.348575878458 0.114474694476 0.233963488971 0.246714077873 0.220053965782 0.608712502286 0.462883042775 0.904226268729 0.514969453308 0.317374815452 0.317001742401 0.0678039036178 0.139335771338 0.218079674394 0.129244988606 0.755115303047 0.853206988971 0.316628202753 0.338992578625 0.750977994813 0.0633808137335 0.664578091728 0.515106025811 0.931656753889 0.310511760536 0.609734887705 0.707058878648 0.148832592065 0.884092833808 0.791190751331 0.867063869303 0.892832665169 0.851868118813 0.981993614377 0.377568929231 0.650540943101 0.668071229432 0.803850884618 0.0676631101367 0.777751130579 0.633218890222 0.24922129297 0.700234797571 0.695501078389 0.780497369156 0.418161937206 0.676394127061 0.120698620314 0.266515937529 0.818143482989 0.554897283551 0.436161773916 0.557749075826 0.152257218502 0.537791744493 0.122081670903 0.191907598541 0.876725075053 0.595573311895 0.597737810463 0.179075439943 0.877756973409 0.641355244073 0.160191714435 0.634823682298 0.191677102313 0.981417420603 0.717430821077 0.572447610491 0.828084393887 0.375136557957 0.0197501278984 0.61428737503 0.0308967373979 0.0404503694704 0.697588790505 0.418895670558 0.485954565289 0.457507172628 0.887432528682 0.121247259085 0.0525492243094 0.142639713053 0.317302948111 0.164454502359 0.579113622581 0.544194830077 0.0610347651058 0.350947403158 0.0143992868322 0.52554299099 0.286142528592 0.981541031403 0.128971533044 0.115210257672 0.246019064459 0.0266660864991 0.0982902084023 0.115669813085 0.333903578734 0.481588651431 0.603049468191 0.0820619469151 0.113441457628 0.395160489655 0.336126896708 0.473988248966 0.180970564875 0.724840112812 0.916482528501 0.90346731923 0.469825805773 0.587288567765 0.17593166897 0.524617083628 0.339712104252 0.0495003091526 0.607604616475 0.349689580012 0.915321433271 0.83016102303 0.26875645968 0.0489349486471 0.429511675679 0.880253515206 0.142677578434 0.700274913368 0.497226428381 0.692110233034 0.827959848046 0.094220783163 0.491790670519 0.874162947366
