# Supplementary material for: Distributed Bayesian networks reconstruction on the whole genome scale
Source: PeerJ. 2018 Oct 19;6:e5692. doi: 10.7717/peerj.5692 (PMC6197044; doi:10.7717/peerj.5692)
Supplement: Supplemental Information 1 [file peerj-06-5692-s001.zip › bnfinder-2.2/doc/data/training_set.txt]

#regulators x y
#continuous x y
classes EXP0 EXP1 EXP2 EXP3 EXP4 EXP5 EXP6 EXP7 EXP8 EXP9 EXP10 EXP11 EXP12 EXP13 EXP14 EXP15 EXP16 EXP17 EXP18 EXP19 EXP20 EXP21 EXP22 EXP23 EXP24 EXP25 EXP26 EXP27 EXP28 EXP29 EXP30 EXP31 EXP32 EXP33 EXP34 EXP35 EXP36 EXP37 EXP38 EXP39 EXP40 EXP41 EXP42 EXP43 EXP44 EXP45 EXP46 EXP47 EXP48 EXP49 EXP50 EXP51 EXP52 EXP53 EXP54 EXP55 EXP56 EXP57 EXP58 EXP59 EXP60 EXP61 EXP62 EXP63 EXP64 EXP65 EXP66 EXP67 EXP68 EXP69 EXP70 EXP71 EXP72 EXP73 EXP74 EXP75 EXP76 EXP77 EXP78 EXP79 EXP80 EXP81 EXP82 EXP83 EXP84 EXP85 EXP86 EXP87 EXP88 EXP89 EXP90 EXP91 EXP92 EXP93 EXP94 EXP95 EXP96 EXP97 EXP98 EXP99 EXP100 EXP101 EXP102 EXP103 EXP104 EXP105 EXP106 EXP107 EXP108 EXP109 EXP110 EXP111 EXP112 EXP113 EXP114 EXP115 EXP116 EXP117 EXP118 EXP119 EXP120 EXP121 EXP122 EXP123 EXP124 EXP125 EXP126 EXP127 EXP128 EXP129 EXP130 EXP131 EXP132 EXP133 EXP134 EXP135 EXP136 EXP137 EXP138 EXP139 EXP140 EXP141 EXP142 EXP143 EXP144 EXP145 EXP146 EXP147 EXP148 EXP149 EXP150 EXP151 EXP152 EXP153 EXP154 EXP155 EXP156 EXP157 EXP158 EXP159 EXP160 EXP161 EXP162 EXP163 EXP164 EXP165 EXP166 EXP167 EXP168 EXP169 EXP170 EXP171 EXP172 EXP173 EXP174 EXP175 EXP176 EXP177 EXP178 EXP179 EXP180 EXP181 EXP182 EXP183 EXP184 EXP185 EXP186 EXP187 EXP188 EXP189 EXP190 EXP191 EXP192 EXP193 EXP194 EXP195 EXP196 EXP197 EXP198 EXP199
corners 1 1 1 1 1 1 1 1 1 1 1 1 1 1 1 1 1 1 1 1 1 1 1 1 1 1 1 1 1 1 1 1 1 1 1 1 1 1 1 1 1 1 1 1 1 1 1 1 1 1 1 1 1 1 1 1 1 1 1 1 1 1 1 1 1 1 1 1 1 1 1 1 1 1 1 1 1 1 1 1 1 1 1 1 1 1 1 1 1 1 1 1 1 1 1 1 1 1 1 1 0 0 0 0 0 0 0 0 0 0 0 0 0 0 0 0 0 0 0 0 0 0 0 0 0 0 0 0 0 0 0 0 0 0 0 0 0 0 0 0 0 0 0 0 0 0 0 0 0 0 0 0 0 0 0 0 0 0 0 0 0 0 0 0 0 0 0 0 0 0 0 0 0 0 0 0 0 0 0 0 0 0 0 0 0 0 0 0 0 0 0 0 0 0 0 0 0 0 0 0
x 0.092437425973 0.990627604161 0.931891924353 0.977963628695 0.0643854204338 0.0344487168357 0.142304950479 0.954261412466 0.0798831278312 0.0099318533053 0.921663371623 0.909294553778 0.0248200257069 0.0945363075234 0.10058165832 0.050410690742 0.0928797939516 0.109215557222 0.970550896442 0.998332490503 0.168841850606 0.0423979774025 0.112958415114 0.0788892177593 0.024745069235 0.0171147649721 0.929034102129 0.890043186213 0.91203633998 0.115278249839 0.00262509489078 0.866021661641 0.0883775896027 0.977065375788 0.843829067065 0.928661369473 0.934071217778 0.0908021176994 0.964063065213 0.119807231978 0.0833623268051 0.0277981251918 0.977376696696 0.990917267519 0.0357111844439 0.939410131587 0.946910426214 0.990630875653 0.0993615707125 0.0184296928027 0.0877455130835 0.928100488902 0.00964674284801 0.970062765503 0.0386268176986 0.930466634 0.973933200035 0.994937373976 0.908677990542 0.0552300878654 0.896092136548 0.0750268387947 0.0412596678228 0.924075824187 0.844871895214 0.0949641735243 0.908803112352 0.878929587586 0.909532530132 0.158682966957 0.0731653872861 0.00184296352899 0.0300351517419 0.951848435405 0.0253992916091 0.0177606168942 0.10344869135 0.953743515345 0.0656899673105 0.00683472916786 0.0474190276685 0.0605057842222 0.00179407533901 0.0441182645839 0.885715624028 0.0932067332857 0.935895550346 0.0272717564881 0.937676176185 0.00955876894899 0.0436937364869 0.172741885901 0.948311366799 0.0047194036891 0.0208887850955 0.878843968982 0.0388447677482 0.841295200231 0.903239770378 0.0588168462306 0.366551894661 0.824388812064 0.0819873045429 0.412012635604 0.125540350946 0.300238554809 0.190020438871 0.29241961002 0.634690295301 0.0834882350303 0.139522769897 0.369826241208 0.45095098219 0.711692988175 0.0116890904655 0.282926189842 0.0750315300598 0.97485403486 0.829118406689 0.598925427438 0.405831876516 0.20249068791 0.595796319785 0.513908706121 0.296774371573 0.108406105848 0.385168798429 0.0758728602068 0.747519211871 0.775524955372 0.0110350765016 0.804947738282 0.260788639487 0.417011422068 0.13190962178 0.303443181954 0.816418435062 0.632991797267 0.997054852684 0.602849514719 0.356701370576 0.0861708974782 0.0565337462845 0.743792310327 0.441983594921 0.0244382144014 0.413955916523 0.120052250367 0.594143223209 0.182611727731 0.68780796287 0.484873708493 0.649779267156 0.835089601477 0.266743436291 0.455058204651 0.745845766497 0.581050670867 0.674960099444 0.193445779994 0.342477246688 0.89681598708 0.888503478857 0.601963165735 0.887456215842 0.160857730759 0.067366692373 0.532105354347 0.541021208049 0.893282096077 0.0033635707902 0.990850901019 0.807318043088 0.0435675136652 0.438428148565 0.143900364572 0.512611940177 0.433834526483 0.371368485255 0.978541217476 0.31323937163 0.14453990654 0.356087130153 0.881682127073 0.940798795417 0.483646254518 0.0262025193975 0.48060843509 0.263864575838 0.706611806185 0.932250822942 0.180873660183 0.257636147881 0.475404884672 0.662712858616 0.659016686223 0.623838405638 0.467310206568 0.749586008437 0.919145679059
y 0.03273124273 0.958377999416 0.882496275582 0.978915269266 0.124647090324 0.155470087298 0.00327655028664 0.889802993106 0.0786930348622 0.0361396230721 0.939767162973 0.938077206977 0.0539847807768 0.0283299250413 0.0223225183399 0.104466896287 0.0866557126642 0.0902417461102 0.98356268785 0.909177872801 1.88050493878e-05 0.096451916188 0.000867936229478 0.00440394005457 0.08021009427 0.116343689852 0.940278755909 0.926250705265 0.949863710694 0.0356466703404 0.0939977912423 0.981409779593 0.0344639696483 0.966419095496 0.995466166921 0.898228165112 0.870182800789 0.0618735371871 0.933644853418 0.0123477206595 0.00435586486466 0.142146690913 0.994722924213 0.828925896365 0.124948397983 0.964519664091 0.999960224976 0.857173249589 0.0566257891958 0.0261598346475 0.0872154683498 0.957692038732 0.100635629337 0.966704303055 0.129607887863 0.989574484041 0.942482012405 0.946256694559 0.981334328407 0.0366304488063 0.908971371419 0.0590167465803 0.00698712728516 0.880483676118 0.956507893321 0.0472811245981 0.991789049721 0.960607203191 0.979598485913 0.00702646460964 0.0152102130415 0.0523290479941 0.0306582590739 0.998284491696 0.0454528998053 0.0384258619688 0.0237927383727 0.961898565889 0.0547397244563 0.0479267719023 0.015479025362 0.119174975355 0.104119300045 0.0540864679347 0.978161259572 0.0294422653331 0.889870082239 0.0612253719541 0.873178559136 0.047097907301 0.115870297493 0.00170412205143 0.986347433821 0.0770171966314 0.157131008043 0.989441159833 0.0509153614744 0.975810756217 0.957530794986 0.0659661213299 0.978914026475 0.433925970035 0.892328561093 0.421301360732 0.312977133179 0.106270971498 0.255927304358 0.69187690165 0.0756502360792 0.365202752153 0.903837831856 0.710551263131 0.160866441766 0.545273908938 0.617757953662 0.463104319694 0.189723344307 0.124673740827 0.084134962629 0.286523314178 0.893220894826 0.632038818113 0.996903981772 0.543888175215 0.311517823503 0.944609385319 0.428471728098 0.198251943448 0.776701264943 0.821471985455 0.277226359782 0.0886401644706 0.349626459366 0.123340950316 0.90950784148 0.0234997807747 0.536361768544 0.604844674397 0.546839513662 0.694750531277 0.24354087628 0.992646357824 0.893348297794 0.161434829742 0.557479443948 0.520367435013 0.386333829824 0.342611341518 0.607733920519 0.395093251387 0.468101864626 0.784612227196 0.839368225343 0.40393872982 0.973338162497 0.802894017108 0.381680310349 0.69150658088 0.207891097691 0.257954520423 0.71955996576 0.312370684315 0.689594847184 0.44485279479 0.657919585759 0.583323583213 0.818990460749 0.575653950607 0.365052500886 0.598596874633 0.244601156557 0.394490796846 0.784954173031 0.28534758174 0.423255056758 0.493681832943 0.11788440314 0.238668106658 0.264272351813 0.579251822481 0.873667145787 0.606853416714 0.458695735282 0.40109207382 0.475274036115 0.354596167786 0.295573296478 0.406826425739 0.32675633929 0.759435011385 0.777779579162 0.478468401568 0.0570141468221 0.876516100059 0.75555860984 0.635562588744 0.545947066098 0.178626434188 0.331823133997 0.591600684773
