# Supplementary material for: Distributed Bayesian networks reconstruction on the whole genome scale
Source: PeerJ. 2018 Oct 19;6:e5692. doi: 10.7717/peerj.5692 (PMC6197044; doi:10.7717/peerj.5692)
Supplement: Supplemental Information 1 [file peerj-06-5692-s001.zip › bnfinder-2.2/doc/man.bbl]

\begin{thebibliography}{1}

\bibitem{cooper92}
Gregory~F. Cooper and Edward Herskovits.
\newblock A {B}ayesian method for the induction of probabilistic networks from
  data.
\newblock {\em Machine Learning}, 9:309--347, 1992.

\bibitem{dojer06:BMC}
Norbert Dojer, Anna Gambin, Bartek Wilczy\'{n}ski, and Jerzy Tiuryn.
\newblock Applying dynamic {B}ayesian networks to perturbed gene expression
  data.
\newblock {\em BMC Bioinformatics}, 7:249, 2006.

\bibitem{heckerman95}
David Heckerman, Dan Geiger, and David~Maxwell Chickering.
\newblock Learning {B}ayesian networks: The combination of knowledge and
  statistical data.
\newblock {\em Machine Learning}, 20(3):197--243, Sep. 1995.

\end{thebibliography}
