# Supplementary material for: Distributed Bayesian networks reconstruction on the whole genome scale
Source: PeerJ. 2018 Oct 19;6:e5692. doi: 10.7717/peerj.5692 (PMC6197044; doi:10.7717/peerj.5692)
Supplement: Supplemental Information 1 [file peerj-06-5692-s001.zip › bnfinder-2.2/doc/man.tex]

\documentclass{howto}
%\documentclass{article}
\usepackage[T1]{fontenc}
\usepackage[utf8]{inputenc}
\usepackage{graphicx}
%\usepackage{html}
\usepackage{amsmath}
\usepackage{amssymb}

\newcommand{\N}{\mathcal{N}}
\newcommand{\D}{\mathcal{D}}
\newcommand{\G}{\mathcal{G}}
\newcommand{\V}{\mathcal{V}}
\newcommand{\g}{\hat{g}}
\newcommand{\OO}{\mathcal{O}}
\newcommand{\X}{\mathbf{X}}
\newcommand{\Y}{\mathbf{Y}}
\newcommand{\x}{\mathbf{x}}
\newcommand{\vp}{\mathbf{v}}
\newcommand{\PP}{\mathbf{P}}
\newcommand{\E}{\mathbf{E}}
\newcommand{\Pa}{\mathbf{Pa}}


\newtheorem{theorem}{Theorem}
\newtheorem{proposition}{Proposition}
\newtheorem{alg}{Algorithm}{\bfseries}{}
\newtheorem{ass}{Assumption}{\bfseries}{\itshape}

\release{2.0}
\title{ BNfinder users manual}
\author{Norbert Dojer, Paweł Bednarz, Agnieszka Podsiadło and Bartek Wilczy\'nski}
\begin{document}
\maketitle
\tableofcontents

\section{Users manual}
\label{sec:man}

\input{manual}

\bibliographystyle{plain}
\bibliography{regul}


\end{document}
