# Supplementary material for: Distributed Bayesian networks reconstruction on the whole genome scale
Source: PeerJ. 2018 Oct 19;6:e5692. doi: 10.7717/peerj.5692 (PMC6197044; doi:10.7717/peerj.5692)
Supplement: Supplemental Information 1 [file peerj-06-5692-s001.zip › bnfinder-2.2/doc/methods.tex]

 In the present section we give a brief exposition of the algorithm implemented in BNFinder and its computational cost for two generally used scoring criteria: Minimal Description Length and Bayesian-Dirichlet equivalence.
 For a fuller treatment, including detailed proofs, we refer the reader to
%   \cite{dojer06}.
     \cite{dojer06,dojer10}.

\subsection{Polynomial-time exact algorithm}

 A \emph{Bayesian network} (BN) $\N$ is a representation of a joint distribution of a set of discrete random variables $\X=\{X_1,\ldots,X_n\}$.
 The representation consists of two components:
 \begin{itemize}
  \item a directed acyclic graph $\G=(\X,\E)$ encoding conditional (in-)dependencies
  \item a family $\theta$ of conditional distributions $P(X_i|\Pa_i)$, where
   $$\Pa_i=\{Y\in\X|(Y,X_i)\in\E\}$$
 \end{itemize}
 The joint distribution of $\X$ is given by
 \begin{equation}\label{joinprob}
 P(\X)=\prod_{i=1}^n P(X_i|\Pa_i)
 \end{equation}

 The problem of learning a BN is understood as follows: 
 given a multiset of $\X$-instances $\D=\{\x_1,\ldots,\x_N\}$ find a network graph $\G$ that best matches $\D$.
 The notion of a good match is formalized by means of a \emph{scoring function} $S(\G:\D)$ having positive values and minimized for the best matching network. 
 Thus the point is to find a directed acyclic graph $\G$ with the set of vertices $\X$ minimizing $S(\G:\D)$.
 
 The BNFinder program is devoted to the case when there is no need to examine the acyclicity of the graph, for example:
 \begin{itemize}
  \item When dealing with \emph{dynamic} Bayesian networks. A dynamic BN  describes stochastic evolution of a set of random variables over discretized time. Therefore conditional distributions refer to random variables in neighboring time points. The acyclicity constraint is relaxed, because the ''unrolled'' graph (with a copy of each variable in each time point) is always acyclic (see \cite{friedman98} for more details). The following considerations apply to dynamic BNs as well. 
  \item In case of static Bayesian Networks, the user has to supply the
   algorithm with a partial ordering of the vertices, restricting the
   set of possible edges only to the ones consistent with the
   ordering. BNFinder lets the user to divide the set of variables into an
   ordered set of disjoint subsets of variables, where edges can only
   exist between variables from different subsets and they have to be
   consistent with the ordering. If such ordering is not known
   beforehand, one can try to run BNFinder with different orderings and
   choose a network with the best overall score.
 \end{itemize}
 
 %The detailed description of the most generally used MDL and BDe scores will be provided in further sections.
 In the sequel we consider some assumptions on the form of a scoring function.
 The first one states that $S(\G:\D)$ decomposes into a sum over the set of random variables of \emph{local scores}, depending on the values of a variable and its parents in the graph only.
 
\begin{ass}[additivity]\label{as1}
 $S(\G:\D) = \sum_{i=1}^n s(X_i,\Pa_i:\D|_{\{X_i\}\cup\Pa_i})$, where $\D|_{\Y}$ denotes the restriction of $\D$ to the values of the members of $\Y\subseteq\X$.
\end{ass}

 When there is no need to examine the acyclicity of the graph, this assumption allows to compute the parents set of each variable independently.
 Thus the point is to find $\Pa_i$ minimizing $s(X_i,\Pa_i:\D|_{\{X_i\}\cup\Pa_i})$ for each $i$.

 Let us fix a dataset $\D$ and a random variable $X$. 
 We denote by $\X'$ the set of potential parents of $X$ (possibly smaller than $\X$ due to given constraints on the structure of the network).
 To simplify the notation we continue to write $s(\Pa)$ for $s(X,\Pa:\D|_{\{X\}\cup\Pa})$.
 
 The following assumption expresses the fact that scoring functions decompose into 2 components: $g$ penalizing the complexity of a network and $d$ evaluating the possibility of explaining data by a network.

\begin{ass}[splitting]\label{as2}
 $s(\Pa)=g(\Pa)+d(\Pa)$ for some functions $g,d:\mathcal{P}(\X)\to\mathbb{R}^+$ satisfying $\Pa\subseteq\Pa'\Longrightarrow g(\Pa)\le g(\Pa')$.
\end{ass}

 This assumption is used in the following algorithm to avoid considering networks with inadequately large component $g$.

\begin{alg}\label{a1}~
\begin{center}
\begin{tabular}{|p{0.9\textwidth}|}\hline
\begin{enumerate}
\item $\Pa:=\emptyset$
\item for each $\PP\subseteq\X'$ chosen according to $g(\PP)$
\begin{enumerate}
\item if $s(\PP)<s(\Pa)$ then $\Pa:=\PP$
\item if $g(\PP)\ge s(\Pa)$ then return $\Pa$; stop
\end{enumerate}
\end{enumerate}\\
\hline
\end{tabular}
\end{center}
\end{alg}

 In the above algorithm \emph{choosing according to $g(\PP)$} means choosing increasingly with respect to the value of the component $g$ of the local score.
 
 \begin{theorem}
 Suppose that the scoring function satisfies Assumptions \ref{as1}-\ref{as2}. Then Algorithm \ref{a1} applied to each random variable finds an optimal network.
 \end{theorem}
 
 A disadvantage of the above algorithm is that finding a proper subset $\PP\subseteq\X'$ involves computing $g(\PP')$ for all $\subseteq$-successors $\PP'$ of previously chosen subsets. 
 It may be avoided when a further assumption is imposed.

\begin{ass}[uniformity]\label{as3}
 $|\Pa|=|\Pa'|\Longrightarrow g(\Pa)=g(\Pa')$.
\end{ass}

 The above assumption suggests the notation $\g(|\Pa|)=g(\Pa)$. 
 The following algorithm uses the uniformity of $g$ to reduce the number of computations of the component $g$.

\begin{alg}\label{a2}~
\begin{center}
\begin{tabular}{|p{0.9\textwidth}|}\hline
\begin{enumerate}
\item $\Pa:=\emptyset$
\item for $p=1$ to $n$%$|\X|$
\begin{enumerate}
\item if $\g(p)\ge s(\Pa)$ then return $\Pa$; stop
\item $\PP=arg min_{\{\Y\subseteq\X' : |\Y|=p\}}s(\Y)$
\item if $s(\PP)<s(\Pa)$ then $\Pa:=\PP$
\end{enumerate}
\end{enumerate}\\
\hline
\end{tabular}
\end{center}
\end{alg}

 \begin{theorem}
 Suppose that the scoring function satisfies Assumptions \ref{as1}-\ref{as3}. Then Algorithm \ref{a2} applied to each random variable finds an optimal network.
 \end{theorem}
 
\subsection{Minimal Description Length}

 The Minimal Description Length (MDL) scoring criterion originates from information theory \cite{lam94}. 
 A network $\N$ is viewed here as a model of compression of a dataset $\D$. 
 The optimal model minimizes the total length of the description, i.e. the sum of the description length of the model and of the compressed data.
 MDL is effectively equivalent to Bayesian Information Criterion (BIC) 
 (see \cite{neapolitan03}), 
 which approximates Bayesian scores (see next section) 
 and is also applicable to continuous data.

 Let us fix a dataset $\D=\{\x_1,\ldots,\x_N\}$ and a random variable $X$. 
 Recall the decomposition $s(\Pa)=g(\Pa)+d(\Pa)$ of the local score for $X$. 
 In the MDL score $g(\Pa)$ stands for the length of the description of the local part of the network (i.e. the edges ingoing to $X$ and the conditional distribution $P(X|\Pa)$) and $d(\Pa)$ is the length of the compressed version of $X$-values in $\D$.
 
 Let $k_Y$ denote the cardinality of the set $\V_Y$ of possible values of the random variable $Y\in\X$.
 Thus we have 
 $$g(\Pa)=|\Pa|\log n+\frac{\log N}{2}(k_X-1)\prod_{Y\in\Pa}k_Y$$
 where $\frac{\log N}{2}$ is the number of bits we use for each numeric parameter of the conditional distribution. 
 This formula satisfies Assumption \ref{as2} but fails to satisfy Assumption \ref{as3}.
 Therefore Algorithm \ref{a1} can be used to learn an optimal network, but Algorithm \ref{a2} cannot. 
 
 However, for many applications we may assume that 
 all random variables have the same value set $\V$ of cardinality $k$.
 In this case we obtain the formula
 $$g(\Pa)=|\Pa|\log n+\frac{\log N}{2}(k-1)k^{|\Pa|}$$
 which satisfies Assumption \ref{as3}.
 For simplicity, we continue to work under this assumption.
 
 Compression with respect to the network model is understood as follows: when encoding the $X$-values, the values of $\Pa$-instances are assumed to be known. 
 Thus the optimal encoding length is given by 
 $$d(\Pa)=N\cdot H(X|\Pa)$$
 where $H(X|\Pa)=-\sum_{v\in\V}\sum_{\vp\in\V^{\Pa}}P(v,\vp)\log P(v|\vp)$ is the conditional entropy of $X$ given $\Pa$ (the distributions are estimated from $\D$).
 
 Since all the assumptions from the previous section are satisfied, Algorithm \ref{a2} may be applied to learn the optimal network. 
 Let us turn to the analysis of its complexity.
 
 \begin{theorem}
 The worst-case time complexity of Algorithm \ref{a2} for the MDL score is $\OO(n^{\log_k N}N\log_k N)$.
 \end{theorem}
 
\subsection{Bayesian-Dirichlet equivalence}

 The Bayesian-Dirichlet equivalence (BDe) scoring criterion originates from Bayesian statistics \cite{cooper92}. 
 Given a dataset $\D$ the optimal network structure $\G$ maximizes the \emph{posterior} conditional probability $P(\G|\D)$. 
 We have 
 $$P(\G|\D)\propto P(\G)P(\D|\G)=P(\G)\int P(\D|\G,\theta)P(\theta|\G)d\theta$$
 where $P(\G)$ and $P(\theta|\G)$ are \emph{prior} probability distributions on graph structures and conditional distributions' parameters, respectively, and $P(\D|\G,\theta)$ is evaluated due to \eqref{joinprob}.
 
 Heckerman et al. \cite{heckerman95}, following Cooper and Herskovits \cite{cooper92}, identified a set of independence assumptions making possible decomposition of the integral in the above formula into a product over $\X$.
 Under this condition, together with a similar one regarding decomposition of $P(\G)$, the scoring criterion
 $$S(\G:\D)=-\log P(\G)-\log P(\D|\G)$$
 obtained by taking $-\log$ of the above term satisfies Assumption \ref{as1}. 
 Moreover, the decomposition $s(\Pa)=g(\Pa)+d(\Pa)$ of the local scores appears as well, with the components $g$ and $d$ derived from $-\log P(\G)$ and $-\log P(\D|\G)$, respectively.

% The distribution $P((\X,\E))\propto\alpha^{|\E|}$ with a penalty parameter $0<\alpha<1$ in general is used as a prior over the network structures. 
% This choice results in the function 
% $$g(|\Pa|)=|\Pa|\log\alpha^{-1}$$ 
% satisfying Assumptions \ref{as2} and \ref{as3}.

 The distribution $P((\X,\E))\propto\prod_{e\in\E}\alpha_{e}$ 
 with penalty parameters $0<\alpha_e<1$ 
 is commonly used as a prior over the network structures. 
 BNFinder sets $\alpha_{(Y,X)}=1/k_Y$ by default.
 This choice results in the function 
 $$g(\Pa)=\sum_{Y\in\Pa}\log k_Y$$ 
 satisfying Assumptions \ref{as2}.
 If we moreover assume that all random variables 
 have the same value set $\V$ of cardinality $k$,
 we obtain the function
 $$g(\Pa)=|\Pa|\log k$$ 
 satisfying also Assumption \ref{as3}.
 For simplicity, we continue to work under this assumption.

 However, it should be noticed that there are also used priors 
 which satisfy neither Assumption \ref{as2} nor \ref{as3}, 
 e.g.  $P(\G)\propto\alpha^{\Delta(\G,\G_0)}$, 
 where $\Delta(\G,\G_0)$ is the cardinality of the symmetric difference 
 between the sets of edges in $\G$ and in the prior network $\G_0$.
 
 The \emph{Dirichlet distribution} is generally used as a prior over the conditional distributions' parameters.
 It yields
 $$d(\Pa)=\log\left(\prod_{\vp\in\V^{|\Pa|}}
  \frac{\Gamma(\sum_{v\in\V}(H_{v,\vp}+N_{v,\vp}))}{\Gamma(\sum_{v\in\V}H_{v,\vp})}
  \prod_{v\in\V}\frac{\Gamma(H_{v,\vp})}{\Gamma(H_{v,\vp}+N_{v,\vp})}\right)$$
 where $\Gamma$ is the \emph{Gamma} function, $N_{v,\vp}$ denotes the number of samples in $\D$ with $X=v$ and $\Pa=\vp$, and $H_{v,\vp}$ is the corresponding \emph{hyperparameter} of the Dirichlet distribution.
 
 Setting all the hyperparameters to $1$ yields
 \begin{multline*}d(\Pa)=\log\left(\prod_{\vp\in\V^{|\Pa|}}
  \frac{(k-1+\sum_{v\in\V}N_{v,\vp})!}{(k-1)!}
  \prod_{v\in\V}\frac{1}{N_{v,\vp}!}\right)=\\
  =\sum_{\vp\in\V^{|\Pa|}}\left(
 \log({\textstyle k-1+\underset{v\in\V}{\sum}N_{v,\vp}})!-\log(k-1)!
  -\sum_{v\in\V}\log{N_{v,\vp}!}\right)
 \end{multline*}
 where $k=|\V|$.
 For simplicity, we continue to work under this assumption (following Cooper and Herskovits \cite{cooper92}).
 The general case may be handled in a similar way.
 
 The following result allows to refine the decomposition of the local score into the sum of the components $g$ and $d$.
 
 \begin{proposition}
 Define $d_{min}=\sum_{v\in\V}\left(\log(k-1+N_v)!-\log(k-1)!-\log N_v!\right)$, where $N_v$ denotes the number of samples in $\D$ with $X=v$. 
 Then $d(\Pa)\ge d_{min}$ for each $\Pa\in\X$.
 \end{proposition}
 
 By the above proposition, the decomposition of the local score given by $s(\Pa)=g'(\Pa)+d'(\Pa)$ with the components $g'(\Pa)=g(\Pa)+d_{min}$ and $d'(\Pa)=d(\Pa)-d_{min}$ satisfies all the assumptions required by Algorithm \ref{a2}. 
 Let us turn to the analysis of its complexity.
  
 \begin{theorem}
 The worst-case time complexity of Algorithm \ref{a2} for the BDe score with the decomposition of the local score given by $s(\Pa)=g'(\Pa)+d'(\Pa)$ is $\OO(n^{N\log_{\alpha^{-1}}k}N^2\log_{\alpha^{-1}}k)$.
 \end{theorem}


\subsection{Mutual information test}

The Mutual Information Test (MIT) scoring criterion originates from the concept of mutual information, belonging to the family of measures based on information theory \cite{deCampos}. Briefly speaking, this method combines mutual information measure and a statistical independence test based on the chi-square dustribution assosiated with it. The goodness of a fit of the particular network is computed as the total mutual information between each node and its parents. This score is then penalized by a term corresponding to the degree of statistical significance of the shared information. 

Let $\mathcal{D}$ be a dataset with $N$ observations, $\mathcal{G}$ be the dynamic bayesian network. 
Let $X = \{X_1,...,X_n\}$ be the set of $n$ variables, with each of it corresponding to $ \{r_1,...,r_n$\} discrete states.
Let's denote the set of parents of $X_i$ in $\mathcal{G}$ with corresponding $\{r_{i1},...,r_{is_i}\}$ discrete states
as $\Pa_i = \{X_{i1},...,X_{is_i}\}$. 
Then the MIT score is defined as follows \cite{globMIT}: 
$$\mathcal{S(G:D)} = \sum_{i=0; \Pa_i \neq \emptyset}^n \{ 2N \cdot I(X_i, \Pa_i) - \sum_{j=1}^{s_i} \chi_{\alpha l_i \sigma_i(j)} \}$$

In this formula $I(X_i, \Pa_i)$ denotes the mutual information between $X_i$ and its parents
as estimated from $\mathcal{D}$ and defined as $$ I(X;Y) = \sum_{y \in Y} \sum_{x \in X} p(x,y) \log \left(\frac{p(x,y)}{p(x)p(y)}\right)  $$
$\chi_{\alpha l_i \sigma_i(j)} $ is the chi-square distribution at significance level $1-\alpha$.
It is defined as the value such that $$p(\chi^{2}(l_{ij}) \le \chi_{\alpha l_ij})=\alpha $$
\\The term $ l_{i \sigma_i (j)}$ denotes the degrees of freedom and is defined as 
$$ l_{i \sigma_i (j)} = \begin{cases}
   (r_i-1)(r_{i \sigma_i (j)} -1) \prod_{k=1}^{j-1} r_{i \sigma_i (k)}, & \text{$j=2..,s_i$}.\\
   (r_i-1)(r_{i \sigma_i (j)} -1), & \text{$j=1$}.
 \end{cases}
$$
where $\sigma_i = \{\sigma_i (1),...,\sigma_i(s_i)\}$ is any permutation of the index set
$\{1...s_i\}$ of $\Pa_i$ such that, the number of states of the variables
decreases with the increasing position in the permutation. 

Recall the decomposition $ S_{MIT}(\Pa_i) = d_{MIT}(\Pa_i) + g_{MIT}(\Pa_i) $. 
In this case:  
$$ d_{MIT}(\Pa_i) = 2N\cdot I(X_i, \mathbf{X}) - 2N \cdot I(X_i, \Pa_i) $$
$$ g_{MIT}(\Pa_i) = \sum_{j=1}^{s_i} \chi_{\alpha l_i \sigma_i(j)} $$ 
Roughly, $d_{MIT}$ measures the accuracy of representing the joint distribution of 
$\mathcal{D}$ by $\mathcal{G}$ while $g_{MIT}$ measures the complexity of this representation. This decomposition
satisfies Assumption 2.
However, MIT score defined in this way does not satisfy Assumption 3.
Therefore, we introduce an assumption that all the variables have the same number of discrete states.

\begin{ass}[uniformity]\label{as4}
 All variables in $X$ have the same number of discrete states k.
\end{ass}

Under this assumption it can be easily shown that $g_{MIT}$ satisfies Assumption 3.
 \begin{theorem} \cite{globMITManual}
 The worst-case time complexity of Algorithm \ref{a2} for the MIT score under the assumption of the variables uniformity is polynomial in the number of variables. 
 \end{theorem}


\subsection{Continuous variables}

All the scoring functions implemented in BNFinder (MDL, BDe and MIT) 
were originally designed for discrete variables.
In order to avoid arbitrary discretization of continuous data 
we adapted them to deal with continuous variables directly. 
Moreover, our method works also with heterogenous data sets 
joining together discrete and continuous variables.

%% The distribution of each continuous variable is assumed to be 
%% a mixture of two normal distributions.
%% Mixture parameters are estimated from data clustered with the \emph{k-means} algorithm 
%% ($k=2$, cutting the set of variable values in the median yields the initial clusters).
%% Then the parameters are used in transforming continuous values into 
%% probability distributions on the mixture components.
%% These components are considered to be the two possible values 
%% (\emph{low} and \emph{high}) 
%% of a related hidden discrete variable.

The distribution of each continuous variable $X$ is assumed to be 
a mixture of two normal distributions.
Mixture components correspond to the two possible values 
(\emph{low} and \emph{high}) of a related hidden discrete variable $X'$
and $X$ is viewed as its observable reflection.
%Therefore regulatory relationships are learned 
%for discrete variables rather than continuous ones.
Consequently, the conditional distributions of $X$ is given by:
%\begin{multline*}
$$
P(X|\Pa)=
\sum_{v\in\Vc}\sum_{\vp\in\Vc^{|\Pa|}}P(X|X'=v)P(X'=v|\Pa'=\vp)P(\Pa'=\vp|\Pa)
$$
%=\\
%=\sum_{v\in\Vc}
%\left(\sum_{\vp\in\Vc^{|\Pa|}}P(X'=v|\Pa'=\vp)P(\Pa'=\vp|\Pa)\right)
%P(X|X'=v)
%\end{multline*}
%Since distributions $P(X|X'=v)$ are Gaussian, 
%$P(X|\Pa)$ is a Gaussian mixture with parameters dependent on values of $\Pa$.

%In a preprocessing step parameters of $P(X|X')$ are estimated separately 
%for each variable $X$.
Conditional distributions $P(X|X')$ are assumed to be independent 
for all variables $X$.
Thus we estimate their parameters separately for each $X$ in a preprocessing step.
Estimation is based on data clustering with the \emph{k-means} algorithm 
($k=2$, cutting the set of variable values in the median yields initial clusters).
Due to the independence assumption, these parameters enable us to calculate also
$P(\Pa'|\Pa)=\prod_{Y\in\Pa}P(Y'|Y)$.
Thus the space of possible conditional distributions on continuous variables
forms a family of Gaussian mixtures, parameterized by $P(X'|\Pa')$, 
%They are the only free parameters in $P(X|\Pa)$ and at the same time the parameters of
conditional distributions on corresponding discrete variables.

From a technical point of view,
BNFinder learns optimal network structures for these discrete variables, 
using scoring functions adapted to handle 
distributions on variable values instead of their determined values
(expected values of original scores are computed).
For continuous variables it gives optimal Bayesian networks from among 
all networks with conditional probability distributions
belonging to the above defined family of Gaussian mixtures.


The following results present the complexity of our algorithm 
with continuous MDL and BDe scoring functions.

 \begin{theorem}
 The worst-case time complexity of Algorithm \ref{a2} for the continuous MDL score is $\OO(n^{\log N}N^2)$.
 \end{theorem}
 
 \begin{theorem}
 The worst-case time complexity of Algorithm \ref{a2} for the continuous BDe score with the decomposition of the local score given by $s(\Pa)=g'(\Pa)+d'(\Pa)$ is $\OO((2n)^\frac{N}{\log\alpha^{-1}}N)$.
 \end{theorem}
 
 \subsection{Network density control}

Recall that scoring functions decompose into 2 components: 
$g$ penalizing the complexity of a network and 
$d$ evaluating the possibility of explaining data by a network.
The balance between these components influences 
the reliability of reconstructed relationships between variables --
high $g$-to-$d$ ratio results in high specificity, 
while low $g$-to-$d$ ratio yields high sensitivity.

BNFinder has 3 mechanisms controlling this balance:
\begin{enumerate}
\item Option \verb$-d$ directly multiplies $g$-to-$d$ ratio by 
a uniform factor for all pairs of variables.
\item Option \verb$-r$ sets $g$-to-$d$ ratios for all edges
according to specified proportion of false positive edges
(type I error rate). 
It is particularly useful for heterogeneous sets of potential parents
(continuous and discrete, discrete with varying levels of discretization),
when different types of variables require specific treatment.
\item Input dataset preamble commands \verb$#prioredge$ and \verb$#priorvert$
modify $g$-to-$d$ ratios for specified network edges.
%This mechanism is intended to modify $g$-to-$d$ ratios selectively,
%in order
They are intended to incorporate into the learning process 
prior knowledge regarding possible variable dependencies.
This method may be combined with one of previous mechanisms.
\end{enumerate}

Option \verb$-d$ modifies $g$-to-$d$ ratio by virtual dataset multiplication.
%Remaining two mechanisms redefine component $g$ of the scoring function.
%In the case of BDe score prior distributions over network structures 
%are chosen accordingly.
Remaining two mechanisms adjust components $g$ of the scoring function.
It is done through redefining the formula for $g$ 
by raising parameters $k_Y$,
the number of discretization levels of a potential parent $Y$ 
to appropriate powers $w_{Y,X}$
(in the case of BDe, it is just a modification of 
a prior distribution over network structures).
Exponents $w_{Y,X}$ are either adjusted to required type I error rate 
or specified in the preamble of a dataset.
They must satisfy $w_{Y,X}>0$, default values $w_{Y,X}=1$ result 
in the original formula for $g$ component.
%Since $g$-component formulas in MDL and MIT scores are unparameterized,
%we redefined them,
%introducing parameters in place of 
%the numbers of parent variables' discretization levels.
%Since MDL and MIT scores have no corresponding parameters,
%we redefined their $g$-component formulas,
%introducing such parameters in place of 
%the numbers of parent variables' discretization levels.

The control of type I error rate is based on a statistical model for 1-element
set of potential parents and extrapolated to all sets.
In the 1-element case there are only 2 potential parent sets:
$\emptyset$ and $\{Y\}$, where $Y$ is the only potential parent
of considered regulated variable $X$.
First, BNFinder calculates the required type I error probability for edge $(Y,X)$.
When no prior distribution on the network structure 
is specified in the dataset preamble,
all edge error probabilities equal the requested type I error rate.
Otherwise they are weighted according to the inverses of prior parameters.

Under a null hypothesis $H_0$ that variables $X$ and $Y$ are independent,
type I error occurs when $s(\{Y\})<s(\emptyset)$.
We define $Z_{Y,X}=d(\{Y\})-d(\emptyset)$ and $z_{Y,X}=g(\emptyset)-g(\{Y\})$.
Thus $s(\{Y\})<s(\emptyset)$ if and only if $Z_{Y,X}<z_{Y,X}$.
Note that $Z_{Y,X}$ is a function of dataset values of random variables $X$ and $Y$,
so it is a random variable too.
On the other hand, $z_{Y,X}$ is independent of the data
and monotonically depends on $w_{Y,X}$.

BNFinder randomly permutes values of $Y$ in the dataset
and calculates $Z_{Y,X}$ for each permutation.
The number of permutations is chosen according to 
requested type I error probability and the dataset size. 
Moreover, it may be manually shrunk to avoid exhaustive computations.
The estimate of
cumulative distribution function for $Z_{Y,X}$ under $H_0$ assumption
is derived from calculated values and $d_{min}-d(\emptyset)$,
the lower bound on $Z_{Y,X}$.
%These values and $d_{min}-d(\emptyset)$, the lower bound on $Z_{Y,X}$,
%are then used to derive the estimate of 
%cumulative distribution function for $Z_{Y,X}$ under $H_0$ assumption.
Based on this distribution BNFinder adjusts $w_{Y,X}$ to yield
$P(Z_{Y,X}<z_{Y,X} | H_0)$ %=r_{Y,X}$, 
%where $r_{Y,X}$ is 
equal to the required type I error probability for edge $(Y,X)$.
