# Supplementary material for: Distributed Bayesian networks reconstruction on the whole genome scale
Source: PeerJ. 2018 Oct 19;6:e5692. doi: 10.7717/peerj.5692 (PMC6197044; doi:10.7717/peerj.5692)
Supplement: Supplemental Information 1 [file peerj-06-5692-s001.zip › bnfinder-2.2/doc/pypaper.sty]

%
%  Change this to say a4paper instead of letterpaper if you want A4.  These
%  are the latex defaults.
%
\newcommand{\py@paper}{letterpaper}
\newcommand{\py@ptsize}{10pt}

%  These set up the fonts for the documents.
%
%  The "times" package makes the default font the PostScript Times
%  font, which makes for smaller PostScript and a font that more people 
%  like.
%
%  The "avant" package causes the AvantGarde font to be used for
%  sans-serif text, instead of the uglier Helvetica set up by the "times"
%  package.
%
\RequirePackage{times}\typeout{Using Times instead of Computer Modern.}
