# Supplementary material for: Distributed Bayesian networks reconstruction on the whole genome scale
Source: PeerJ. 2018 Oct 19;6:e5692. doi: 10.7717/peerj.5692 (PMC6197044; doi:10.7717/peerj.5692)
Supplement: Supplemental Information 1 [file peerj-06-5692-s001.zip › bnfinder-2.2/doc/tut_art.tex]

\documentclass{article}
\usepackage[T1]{fontenc}
\usepackage[utf8]{inputenc}
\usepackage{graphicx}
%\usepackage{html}

%\release{0.2}

\newcommand{\url}[1][val]{#1}
\title{Tutorial on using BNfinder software}
\author{Bartek Wilczy\'nski and Norbert Dojer}
\begin{document}
\maketitle
\tableofcontents

\section{Tutorial}


\input{tutor}

\bibliographystyle{plain}
\bibliography{regul_new}


\end{document}
