# Supplementary material for: Distributed Bayesian networks reconstruction on the whole genome scale
Source: PeerJ. 2018 Oct 19;6:e5692. doi: 10.7717/peerj.5692 (PMC6197044; doi:10.7717/peerj.5692)
Supplement: Supplemental Information 1 [file peerj-06-5692-s001.zip › bnfinder-2.2/setup.py]

#!/usr/bin/env python

#from distutils.core import setup
from setuptools import setup

setup(name='BNfinder',
      version='2.2.0',
      author='Bartek Wilczynski, Norbert Dojer, Alina Frolova',
      author_email='bartek@mimuw.edu.pl',
      url='http://bioputer.mimuw.edu.pl/software/bnf',
      download_url='https://github.com/sysbio-vo/bnfinder',
      packages=['BNfinder'],
      scripts=['bnf','bnc','bnf-cv'],
      license='GNU GPL v.2',
      description='Bayes Net Finder: an efficient and exact method for learning bayesian networks',
      
      install_requires=[
        "fpconst",
        "scipy",
   ]
     )
